# Supplementary material for: The long non-coding RNA PVT1 promotes tumorigenesis of cutaneous squamous cell carcinoma via interaction with 4EBP1
Source: Cell Death Discov. 2023 Mar 22;9:101. doi: 10.1038/s41420-023-01380-7 (PMC10030977; doi:10.1038/s41420-023-01380-7)
Supplement: Supplementary file 2 — Supplementary Table [file 41420_2023_1380_MOESM2_ESM.xlsx]

## Sheet: Table1-patient's clinical data
Supplementary Table 1 clinical data of cutaneous squamous cell carcinoma(cSCC)patients
Number	Cancer type	Age(years)	Gender(male/female)	Location of cSCC tumor tissue	Location of distant normal tissue
1	cSCC	56	Male	Right foot	Left calf
2	cSCC	51	Male	Right cheek	Left forearm
3	cSCC	65	Male	Right cheek	Left forearm
4	cSCC	72	Male	Left calf	Right thigh
5	cSCC	69	Male	Right cheek	Left forearm
6	cSCC	46	Male	Right cheek	Right forearm
7	cSCC	52	Male	Right calf	Left thigh
8	cSCC	73	Male	Head	Abdomen
9	cSCC	66	Male	Head	Abdomen
10	cSCC	49	Male	Head	Right thigh
11	cSCC	70	Male	Left cheek	Left forearm
12	cSCC	55	Female	Left cheek	Right forearm
13	cSCC	43	Female	Right cheek	Right calf
14	cSCC	62	Female	Right forearm	Left calf
15	cSCC	65	Female	Right foot	Left calf
16	cSCC	74	Female	Left hand	Right forearm
17	cSCC	52	Female	Left hand	Right calf
18	cSCC	71	Female	Left foot	Right calf
19	cSCC	69	Female	Right cheek	Left calf
20	cSCC	57	Female	Head	Left forearm

## Sheet: Table2-Primers used for RT-qPCR
Supplementary Table2 Primers used for reverse transcription-quantitative PCR
Number	Forward primer (5′→3′)	Reverse primer (5′→3′)	Amplification efficiency
PVT1-human	TGAGAACTGTCCTTACGTGACC	AGAGCACCAAGACTGGCTCT	0.988417
4EBP1-human	CAGGAAGTGGACAAGAACGAA	TCCCAAGCACATCAACCTAAG	0.968419
GAPDH-human	CCACCCATGGCAAATTCCATGGCA	TCTAGACGGCAGGTCAGGTCCACC	1.03536
U6-human	CTCGCTTCGGCAGCACA	AACGCTTCACGAATTTGCGT	1.03092
PVT1-mouse	ATCCACCCTCTTGTCTGATTTTCT	AATCCACAGGGTTCAGGAAGTC	1.02651
GAPDH-mouse	CGTCCCGTAGACAAAATGGT	GAATTTGCCGTGAGTGGAGT	1.00081
cyclin D1-human	TCCCAAAATGCCAGAGGCG	AGGAAGTTGTTGGGGCTCCT	0.968419
p21-human	AGACTCTCAGGGTCGAAAAC	TAAGGCAGAAGATGTAGAGC	0.984354
Bcl2-human	TACGAGTGGGATGCGGGAGATG	CCGGGCTGGGAGGAGAAGATG	0.976323
Bax-human	CAAACTGGTGCTCAAGGCC	TAGAAACACCGCCCTCACG	0.960639
caspase3-human	ATTTGGAACCAAAGATCATACATGG	TTCCCTGAGGTTTGCTGCAT	1.04437
Snail-human	CCCTCAAGATGCACATCCGAA	GACTCTTGGTGCTTGTGGAGCA	0.996642
Slug-human	AGATGCATATTCGGACCCAC	CCTCATGTTTGTGCAGGAGA	1.005
N-cadherin-human	AGGAGTCAGTGAAGGAGTCAGCAG	TTCTGGCAAGTTGATTGGAGGGATG	0.992513
E-cadherin-human	CAGGAGCCAGACACATTTAT	TCTAAGGTGGTCACTTGGTC	0.952979
MMP-2-human	CCCCAAAACGGACAAAGAG	CTTCAGCACAAACAGGTTGC	1.04893
MMP-9-human	GAGTGGCAGGGGGAAGATGC	CCTCAGGGCACTGCAGGATG	1.02214
lncRNA, long non-coding RNA.

## Sheet: Table 3-The shRNA sequences 
Supplementary Table3 The shRNA sequences of PVT1
Number	Target Sequences(5′→3′)
PVT1-shRNAi-1	tgACCTAAAGCTGGAGTATTT
PVT1-shRNA-2	acGCTTGGAGGCTGAGGAGTT
PVT1-shRNA-3	ttGCAGCTTATTATAGACTTA
Control group	TTCTCCGAACGTGTCACGT
short hairpin RNA (shRNA)

## Sheet: Table4-DE proteins
Supplementary Table4 Label-free quantitative proteomics analysis of DE proteins
# P-value cut-off: 0.05 Note: The general filtering criteria of differentially expressed proteins is P≤0.05 .Smaller P-value means higher reliability of the differentially expressed genes. The significant differentially expressed proteins are listed with red (up-regulation) and green (down-regulation) typeface.
Protein IDs	Gene Name	Fasta headers	Number of proteins	Peptides	Unique peptides	Sequence coverage [%]	Mol. weight [kDa]	LFQ intensity A431-shPVT1#3 Group-1	LFQ intensity A431-shPVT1#3 Group-2	LFQ intensity A431-shPVT1#3 Group-3	LFQ intensity A431-NC Group-1	LFQ intensity A431-NC Group-2	LFQ intensity A431-NC Group-3	Average experiment(A431-shPVT1#3 Group)	Average control(A431-NC Group)	Experiment/control	Regulation	P value
P02792	FTL	sp|P02792|FRIL_HUMAN Ferritin light chain OS=Homo sapiens OX=9606 GN=FTL PE=1 SV=2	1	5	4	41.1	20.019	192360	242820	198710	16349	9283.9	15599	211297	13744	15.3738	UP	0.000248787
Q12882	DPYD	sp|Q12882|DPYD_HUMAN Dihydropyrimidine dehydrogenase [NADP(+)] OS=Homo sapiens OX=9606 GN=DPYD PE=1 SV=2	1	12	11	18.2	111.4	162930	175750	155310	14148	21505	18939	164663	18197.3	9.04876	UP	2.08246e-05
Q16678	CYP1B1	sp|Q16678|CP1B1_HUMAN Cytochrome P450 1B1 OS=Homo sapiens OX=9606 GN=CYP1B1 PE=1 SV=2	1	10	8	25.6	60.845	120430	177180	179910	17696		18789	159173	18242.5	8.72541	UP	0.0110847
P46934	NEDD4	sp|P46934|NEDD4_HUMAN E3 ubiquitin-protein ligase NEDD4 OS=Homo sapiens OX=9606 GN=NEDD4 PE=1 SV=4	1	18	15	18.7	149.11	259720	259280	229360	56608	57130	49015	249453	54251	4.59813	UP	4.7155e-05
P02794	FTH1	sp|P02794|FRIH_HUMAN Ferritin heavy chain OS=Homo sapiens OX=9606 GN=FTH1 PE=1 SV=2	1	8	8	49.2	21.225	756720	851360	1001200	214150	183320	251770	869760	216413	4.01898	UP	0.000902372
Q9Y2Y0	ARL2BP	sp|Q9Y2Y0|AR2BP_HUMAN ADP-ribosylation factor-like protein 2-binding protein OS=Homo sapiens OX=9606 GN=ARL2BP PE=1 SV=1	1	7	7	54.6	18.822	180790	163940	199670	66033	40710	48631	181467	51791.3	3.5038	UP	0.000525557
Q05193	DNM1	sp|Q05193|DYN1_HUMAN Dynamin-1 OS=Homo sapiens OX=9606 GN=DNM1 PE=1 SV=2	1	17	11	24.1	97.407	201020	253670	238940	78357	73474	63304	231210	71711.7	3.22416	UP	0.00061086
Q96K17	BTF3L4	sp|Q96K17|BT3L4_HUMAN Transcription factor BTF3 homolog 4 OS=Homo sapiens OX=9606 GN=BTF3L4 PE=1 SV=1	1	7	7	65.2	17.27	1690900	1495800	1689700	506850	563500	474860	1.62547e+06	515070	3.15582	UP	9.13795e-05
Q9Y281	CFL2	sp|Q9Y281|COF2_HUMAN Cofilin-2 OS=Homo sapiens OX=9606 GN=CFL2 PE=1 SV=1	1	7	3	43.4	18.736	355420	353800	279410	82996	132570	119670	329543	111745	2.94906	UP	0.00171271
Q8WUX9	CHMP7	sp|Q8WUX9|CHMP7_HUMAN Charged multivesicular body protein 7 OS=Homo sapiens OX=9606 GN=CHMP7 PE=1 SV=1	1	10	10	28.3	50.91	96299	107620	97202	37334	33577	32546	100374	34485.7	2.91059	UP	7.2921e-05
Q00534	CDK6	sp|Q00534|CDK6_HUMAN Cyclin-dependent kinase 6 OS=Homo sapiens OX=9606 GN=CDK6 PE=1 SV=1	1	12	11	47.2	36.938	1291300	1535700	1275300	503020	462170	492730	1.36743e+06	485973	2.8138	UP	0.000491471
Q8N6M0	OTUD6B	sp|Q8N6M0|OTU6B_HUMAN Deubiquitinase OTUD6B OS=Homo sapiens OX=9606 GN=OTUD6B PE=1 SV=1	1	4	3	32.1	33.812	210160	195620	222280	96064	88747	38421	209353	74410.7	2.81349	UP	0.00237257
P09104	ENO2	sp|P09104|ENOG_HUMAN Gamma-enolase OS=Homo sapiens OX=9606 GN=ENO2 PE=1 SV=3	1	19	15	71.7	47.268	548520	594680	595430	198110	207990	213800	579543	206633	2.80469	UP	2.09746e-05
Q13451	FKBP5	sp|Q13451|FKBP5_HUMAN Peptidyl-prolyl cis-trans isomerase FKBP5 OS=Homo sapiens OX=9606 GN=FKBP5 PE=1 SV=2	1	8	8	25.4	51.212	288390	254770	201810	88547	105560	72810	248323	88972.3	2.79102	UP	0.00407752
Q9UNT1;Q9UBK7	RABL2B; RABL2A	sp|Q9UNT1|RBL2B_HUMAN Rab-like protein 2B OS=Homo sapiens OX=9606 GN=RABL2B PE=1 SV=1;sp|Q9UBK7|RBL2A_HUMAN Rab-like protein 2A OS=Homo sapiens OX=9606 GN=RABL2A PE=1 SV=1	2	3	3	18.4	26.101	68629	43929	74437		23804	21858	62331.7	22831	2.73013	UP	0.0469348
O60291	MGRN1	sp|O60291|MGRN1_HUMAN E3 ubiquitin-protein ligase MGRN1 OS=Homo sapiens OX=9606 GN=MGRN1 PE=1 SV=2	1	5	5	14.7	60.752	34917	49283	30130	16159	14323	12952	38110	14478	2.63227	UP	0.0154254
Q5TCQ9	MAGI3	sp|Q5TCQ9|MAGI3_HUMAN Membrane-associated guanylate kinase, WW and PDZ domain-containing protein 3 OS=Homo sapiens OX=9606 GN=MAGI3 PE=1 SV=3	1	5	5	5.2	162.95	24777	19068	30448	11267		7751	24764.3	9509	2.6043	UP	0.0413341
Q9Y5Q0	FADS3	sp|Q9Y5Q0|FADS3_HUMAN Fatty acid desaturase 3 OS=Homo sapiens OX=9606 GN=FADS3 PE=1 SV=1	1	7	7	21.6	51.144	127490	140060	98374	50543	47667	47817	121975	48675.7	2.50587	UP	0.00407736
P31151;Q86SG5	S100A7; S100A7A	sp|P31151|S10A7_HUMAN Protein S100-A7 OS=Homo sapiens OX=9606 GN=S100A7 PE=1 SV=4;sp|Q86SG5|S1A7A_HUMAN Protein S100-A7A OS=Homo sapiens OX=9606 GN=S100A7A PE=1 SV=3	2	6	6	55.4	11.471	1846800	1802900	2119900	707600	848840	751550	1923200	769330	2.49984	UP	0.000428338
Q9NVZ3	NECAP2	sp|Q9NVZ3|NECP2_HUMAN Adaptin ear-binding coat-associated protein 2 OS=Homo sapiens OX=9606 GN=NECAP2 PE=1 SV=1	1	7	7	39.5	28.338	198070	215810	191150	97490	62820	82473	201677	80927.7	2.49206	UP	0.000630154
Q96PQ0	SORCS2	sp|Q96PQ0|SORC2_HUMAN VPS10 domain-containing receptor SorCS2 OS=Homo sapiens OX=9606 GN=SORCS2 PE=1 SV=3	1	6	5	7.1	128.15	53249	64486	49980	22298	20382	24836	55905	22505.3	2.48408	UP	0.00187734
Q14114	LRP8	sp|Q14114|LRP8_HUMAN Low-density lipoprotein receptor-related protein 8 OS=Homo sapiens OX=9606 GN=LRP8 PE=1 SV=4	1	4	3	7.1	105.63	47324	63982	57021	23099	24701	20832	56109	22877.3	2.4526	UP	0.00258018
Q9NPH3	IL1RAP	sp|Q9NPH3|IL1AP_HUMAN Interleukin-1 receptor accessory protein OS=Homo sapiens OX=9606 GN=IL1RAP PE=1 SV=2	1	4	4	8.9	65.418	69821	60395	76871	29415	30458	24981	69029	28284.7	2.44051	UP	0.00129094
Q8IZQ5	SELENOH	sp|Q8IZQ5|SELH_HUMAN Selenoprotein H OS=Homo sapiens OX=9606 GN=SELENOH PE=1 SV=2	1	4	4	45.9	13.453	227680	307600	246610	151060	63662		260630	107361	2.4276	UP	0.0424033
P11234	RALB	sp|P11234|RALB_HUMAN Ras-related protein Ral-B OS=Homo sapiens OX=9606 GN=RALB PE=1 SV=1	1	5	3	28.2	23.408	521230	522400	558040	225960	227050	216800	533890	223270	2.39123	UP	1.56132e-05
Q9NZ45	CISD1	sp|Q9NZ45|CISD1_HUMAN CDGSH iron-sulfur domain-containing protein 1 OS=Homo sapiens OX=9606 GN=CISD1 PE=1 SV=1	1	3	3	34.3	12.199	460100	503990	447510	204440	191070	200310	470533	198607	2.36917	UP	0.000101704
Q8IWJ2	GCC2	sp|Q8IWJ2|GCC2_HUMAN GRIP and coiled-coil domain-containing protein 2 OS=Homo sapiens OX=9606 GN=GCC2 PE=1 SV=4	1	17	15	14.1	195.91	405330	424430	449540	149430	161080	230860	426433	180457	2.36308	UP	0.000986436
Q6ZXV5	TMTC3	sp|Q6ZXV5|TMTC3_HUMAN Protein O-mannosyl-transferase TMTC3 OS=Homo sapiens OX=9606 GN=TMTC3 PE=1 SV=2	1	13	13	18.5	104.01	414340	422260	357710	156450	171070	179230	398103	168917	2.3568	UP	0.000429968
Q96GA7	SDSL	sp|Q96GA7|SDSL_HUMAN Serine dehydratase-like OS=Homo sapiens OX=9606 GN=SDSL PE=1 SV=1	1	5	4	23.1	34.674	41428	46637		19679	17949	19131	44032.5	18919.7	2.32734	UP	0.0011716
Q9Y287	ITM2B	sp|Q9Y287|ITM2B_HUMAN Integral membrane protein 2B OS=Homo sapiens OX=9606 GN=ITM2B PE=1 SV=1	1	5	5	24.1	30.338	63612	93529	108300	35103	45218	34667	88480.3	38329.3	2.30842	UP	0.02101
Q14141	SEPTIN6	sp|Q14141|SEPT6_HUMAN Septin-6 OS=Homo sapiens OX=9606 GN=SEPTIN6 PE=1 SV=4	1	7	3	24.7	49.716	66580	72649	69772	34540	28273	30073	69667	30962	2.25008	UP	0.000111187
Q9NYL4	FKBP11	sp|Q9NYL4|FKB11_HUMAN Peptidyl-prolyl cis-trans isomerase FKBP11 OS=Homo sapiens OX=9606 GN=FKBP11 PE=1 SV=1	1	3	3	14.4	22.18	162070	192100	151550	48503	100560	75748	168573	74937	2.24953	UP	0.00837289
Q8IZA0	KIAA0319L	sp|Q8IZA0|K319L_HUMAN Dyslexia-associated protein KIAA0319-like protein OS=Homo sapiens OX=9606 GN=KIAA0319L PE=1 SV=2	1	5	5	6.8	115.66	102840	119450	101930	55008		41431	108073	48219.5	2.24128	UP	0.00676436
Q9UNQ0	ABCG2	sp|Q9UNQ0|ABCG2_HUMAN Broad substrate specificity ATP-binding cassette transporter ABCG2 OS=Homo sapiens OX=9606 GN=ABCG2 PE=1 SV=3	1	6	6	9.8	72.313	44381	51824	44648	19589	21442	22103	46951	21044.7	2.23102	UP	0.000529586
Q96KC8	DNAJC1	sp|Q96KC8|DNJC1_HUMAN DnaJ homolog subfamily C member 1 OS=Homo sapiens OX=9606 GN=DNAJC1 PE=1 SV=1	1	8	8	20.2	63.882	58065	66517	59284	27867	25027	29931	61288.7	27608.3	2.21993	UP	0.000356845
O43164	PJA2	sp|O43164|PJA2_HUMAN E3 ubiquitin-protein ligase Praja-2 OS=Homo sapiens OX=9606 GN=PJA2 PE=1 SV=4	1	7	6	18.1	78.213	126780	170880	159420	61845	78380	66206	152360	68810.3	2.2142	UP	0.00407166
Q9UBP4	DKK3	sp|Q9UBP4|DKK3_HUMAN Dickkopf-related protein 3 OS=Homo sapiens OX=9606 GN=DKK3 PE=1 SV=2	1	2	2	7.4	38.39	40006	46713	61333	24155		21167	49350.7	22661	2.17778	UP	0.0473777
Q9ULI3	HEG1	sp|Q9ULI3|HEG1_HUMAN Protein HEG homolog 1 OS=Homo sapiens OX=9606 GN=HEG1 PE=1 SV=3	1	3	3	3.1	147.46	62667	77524	75941		30122	36229	72044	33175.5	2.1716	UP	0.00933468
P25054	APC	sp|P25054|APC_HUMAN Adenomatous polyposis coli protein OS=Homo sapiens OX=9606 GN=APC PE=1 SV=2	1	4	3	1.8	311.64		25670	26033	13880	9982.8		25851.5	11931.4	2.16668	UP	0.0191983
Q9BRR6	ADPGK	sp|Q9BRR6|ADPGK_HUMAN ADP-dependent glucokinase OS=Homo sapiens OX=9606 GN=ADPGK PE=1 SV=1	1	9	9	31.6	54.088	177800	181120	150890	79150	75983	82035	169937	79056	2.14957	UP	0.000731448
Q3SXY8	ARL13B	sp|Q3SXY8|AR13B_HUMAN ADP-ribosylation factor-like protein 13B OS=Homo sapiens OX=9606 GN=ARL13B PE=1 SV=1	1	2	2	7.5	48.643	37290	43923	44798	22031	17074		42003.7	19552.5	2.14825	UP	0.00814918
Q9P2M7	CGN	sp|Q9P2M7|CING_HUMAN Cingulin OS=Homo sapiens OX=9606 GN=CGN PE=1 SV=2	1	16	16	18.8	136.38	193790	199820	222270	98243	96768	91724	205293	95578.3	2.14791	UP	0.00024736
Q9UFF9	CNOT8	sp|Q9UFF9|CNOT8_HUMAN CCR4-NOT transcription complex subunit 8 OS=Homo sapiens OX=9606 GN=CNOT8 PE=1 SV=1	1	7	6	30.5	33.54	113130	122800	113600	64274	41829	56848	116510	54317	2.145	UP	0.00104895
Q13751	LAMB3	sp|Q13751|LAMB3_HUMAN Laminin subunit beta-3 OS=Homo sapiens OX=9606 GN=LAMB3 PE=1 SV=1	1	41	41	43.4	129.57	1859000	1921900	1977000	895700	930010	891290	1919300	905667	2.11921	UP	9.69775e-06
P50895	BCAM	sp|P50895|BCAM_HUMAN Basal cell adhesion molecule OS=Homo sapiens OX=9606 GN=BCAM PE=1 SV=2	1	20	20	44.4	67.404	1239200	1242300	1451200	595070	642070	619040	1310900	618727	2.11871	UP	0.000635622
P06702	S100A9	sp|P06702|S10A9_HUMAN Protein S100-A9 OS=Homo sapiens OX=9606 GN=S100A9 PE=1 SV=1	1	6	6	62.3	13.242	6372300	7173600	7383200	3446600	3303200	3282500	6.97637e+06	3344100	2.08617	UP	0.000312437
Q13303;Q14722	KCNAB2	sp|Q13303|KCAB2_HUMAN Voltage-gated potassium channel subunit beta-2 OS=Homo sapiens OX=9606 GN=KCNAB2 PE=1 SV=2	2	9	9	40.9	41	266380	305230	247670	149020	121230	124700	273093	131650	2.07439	UP	0.00176458
Q6UXH1	CRELD2	sp|Q6UXH1|CREL2_HUMAN Protein disulfide isomerase CRELD2 OS=Homo sapiens OX=9606 GN=CRELD2 PE=1 SV=1	1	4	4	12.7	38.191	379080	375700	448260	208440	181280	191600	401013	193773	2.0695	UP	0.00114442
Q5VVQ6	YOD1	sp|Q5VVQ6|OTU1_HUMAN Ubiquitin thioesterase OTU1 OS=Homo sapiens OX=9606 GN=YOD1 PE=1 SV=1	1	3	3	15.2	38.322	40692	45923	39589	21068	19623		42068	20345.5	2.06768	UP	0.00351131
Q05D32	CTDSPL2	sp|Q05D32|CTSL2_HUMAN CTD small phosphatase-like protein 2 OS=Homo sapiens OX=9606 GN=CTDSPL2 PE=1 SV=2	1	6	6	17.4	52.998	184210	222740	200770	98208	100540	96219	202573	98322.3	2.0603	UP	0.000748682
Q9HB58	SP110	sp|Q9HB58|SP110_HUMAN Sp110 nuclear body protein OS=Homo sapiens OX=9606 GN=SP110 PE=1 SV=5	1	3	3	7	78.395	42427	40539	55524	17648	27263		46163.3	22455.5	2.05577	UP	0.0437973
Q96HA8	NTAQ1	sp|Q96HA8|NTAQ1_HUMAN Protein N-terminal glutamine amidohydrolase OS=Homo sapiens OX=9606 GN=NTAQ1 PE=1 SV=2	1	1	1	7.3	23.679	27213	35155		14447	12199	19006	31184	15217.3	2.04924	UP	0.026884
P49593	PPM1F	sp|P49593|PPM1F_HUMAN Protein phosphatase 1F OS=Homo sapiens OX=9606 GN=PPM1F PE=1 SV=3	1	9	9	36.6	49.83	124020	90459	134480	67761	43020	59804	116320	56861.7	2.04566	UP	0.017176
Q7Z736	PLEKHH3	sp|Q7Z736|PKHH3_HUMAN Pleckstrin homology domain-containing family H member 3 OS=Homo sapiens OX=9606 GN=PLEKHH3 PE=1 SV=2	1	5	5	7.6	85.316	189260	159620	158670	83574	97836	68259	169183	83223	2.03289	UP	0.00285582
Q5VTQ0	TTC39B	sp|Q5VTQ0|TT39B_HUMAN Tetratricopeptide repeat protein 39B OS=Homo sapiens OX=9606 GN=TTC39B PE=1 SV=4	1	4	4	7.2	76.955	83176	86864	72944	48804	38435	32604	80994.7	39947.7	2.02752	UP	0.00287665
Q9BXI6	TBC1D10A	sp|Q9BXI6|TB10A_HUMAN TBC1 domain family member 10A OS=Homo sapiens OX=9606 GN=TBC1D10A PE=1 SV=1	1	8	8	21.7	57.117	81408	59013	80397	34891	34525	39753	73606	36389.7	2.02272	UP	0.00767323
O60427	FADS1	sp|O60427|FADS1_HUMAN Acyl-CoA (8-3)-desaturase OS=Homo sapiens OX=9606 GN=FADS1 PE=1 SV=3	1	7	7	22.5	51.964	82733	84406	76883	41557	43226	35881	81340.7	40221.3	2.02233	UP	0.00020754
P18564	ITGB6	sp|P18564|ITB6_HUMAN Integrin beta-6 OS=Homo sapiens OX=9606 GN=ITGB6 PE=1 SV=2	1	9	9	16.6	85.935	2100900	2028700	2360000	1121600	1077100	1024300	2163200	1.07433e+06	2.01353	UP	0.000478135
Q07617	SPAG1	sp|Q07617|SPAG1_HUMAN Sperm-associated antigen 1 OS=Homo sapiens OX=9606 GN=SPAG1 PE=1 SV=3	1	5	5	7.2	103.64	70248	70949	70183	38178	30706	36203	70460	35029	2.01148	UP	9.48145e-05
P16104;Q96QV6	H2AX; H2AC1	sp|P16104|H2AX_HUMAN Histone H2AX OS=Homo sapiens OX=9606 GN=H2AX PE=1 SV=2;sp|Q96QV6|H2A1A_HUMAN Histone H2A type 1-A OS=Homo sapiens OX=9606 GN=H2AC1 PE=1 SV=3	2	5	0	32.2	15.144	2127300	2558900	1585600	1235100	1020000	874920	2090600	1043340	2.00376	UP	0.0252032
Q9UH17;P31941;Q96AK3	APOBEC3B	sp|Q9UH17|ABC3B_HUMAN DNA dC->dU-editing enzyme APOBEC-3B OS=Homo sapiens OX=9606 GN=APOBEC3B PE=1 SV=1	3	10	9	38	45.924	98775	99709	79484	204610	173250	180220	92656	186027	0.498079	DOWN	0.00128008
Q12983	BNIP3	sp|Q12983|BNIP3_HUMAN BCL2/adenovirus E1B 19 kDa protein-interacting protein 3 OS=Homo sapiens OX=9606 GN=BNIP3 PE=1 SV=3	1	3	3	13.5	27.832	30451	23530	29754	58937	62661	47081	27911.7	56226.3	0.496416	DOWN	0.00547475
P31327	CPS1	sp|P31327|CPSM_HUMAN Carbamoyl-phosphate synthase [ammonia], mitochondrial OS=Homo sapiens OX=9606 GN=CPS1 PE=1 SV=2	1	14	12	12.7	164.94	93596	82570	53248	150140	147050	165120	76471.3	154103	0.496234	DOWN	0.004259
O14862	AIM2	sp|O14862|AIM2_HUMAN Interferon-inducible protein AIM2 OS=Homo sapiens OX=9606 GN=AIM2 PE=1 SV=1	1	3	3	11.1	38.953	28300	33832	31242	60286	61289	67274	31124.7	62949.7	0.494437	DOWN	0.000298256
Q9UJA5	TRMT6	sp|Q9UJA5|TRM6_HUMAN tRNA (adenine(58)-N(1))-methyltransferase non-catalytic subunit TRM6 OS=Homo sapiens OX=9606 GN=TRMT6 PE=1 SV=1	1	13	13	36.4	55.799	171550	198290	150260	369680	327940	361320	173367	352980	0.491152	DOWN	0.000678509
Q14684	RRP1B	sp|Q14684|RRP1B_HUMAN Ribosomal RNA processing protein 1 homolog B OS=Homo sapiens OX=9606 GN=RRP1B PE=1 SV=3	1	16	15	33.2	84.427	92840	100560	101340	209300	197020	196130	98246.7	200817	0.489236	DOWN	3.44617e-05
Q8NI37	PPTC7	sp|Q8NI37|PPTC7_HUMAN Protein phosphatase PTC7 homolog OS=Homo sapiens OX=9606 GN=PPTC7 PE=1 SV=1	1	4	4	17.8	32.645	17201	18247	20387	34218	38882	41755	18611.7	38285	0.486135	DOWN	0.00118362
P49247	RPIA	sp|P49247|RPIA_HUMAN Ribose-5-phosphate isomerase OS=Homo sapiens OX=9606 GN=RPIA PE=1 SV=3	1	6	6	23.2	33.269	34446	36579	39570	85539	65022	78049	36865	76203.3	0.483771	DOWN	0.00311485
Q00059	TFAM	sp|Q00059|TFAM_HUMAN Transcription factor A, mitochondrial OS=Homo sapiens OX=9606 GN=TFAM PE=1 SV=1	1	7	7	23.2	29.096	192240	167800	244560	365910	451630	434130	201533	417223	0.483035	DOWN	0.00336943
Q7Z3D6	DGLUCY	sp|Q7Z3D6|GLUCM_HUMAN D-glutamate cyclase, mitochondrial OS=Homo sapiens OX=9606 GN=DGLUCY PE=1 SV=2	1	3	3	5.8	66.436	12434	8894.5	11555	16445	24359	28143	10961.2	22982.3	0.476939	DOWN	0.0290286
P00813	ADA	sp|P00813|ADA_HUMAN Adenosine deaminase OS=Homo sapiens OX=9606 GN=ADA PE=1 SV=3	1	14	14	50.4	40.764	327900	340470	344550	691700	730920	705910	337640	709510	0.475878	DOWN	7.62959e-06
Q9NQZ5	STARD7	sp|Q9NQZ5|STAR7_HUMAN StAR-related lipid transfer protein 7, mitochondrial OS=Homo sapiens OX=9606 GN=STARD7 PE=1 SV=2	1	3	3	9.2	43.113	13633	16920	29351	40454	44441	41356	19968	42083.7	0.474483	DOWN	0.0109885
Q96FN4	CPNE2	sp|Q96FN4|CPNE2_HUMAN Copine-2 OS=Homo sapiens OX=9606 GN=CPNE2 PE=1 SV=3	1	6	5	14.1	61.189	94146	146090	78294	219720	226590	228710	106177	225007	0.471882	DOWN	0.00452545
P98172;P52799	EFNB1	sp|P98172|EFNB1_HUMAN Ephrin-B1 OS=Homo sapiens OX=9606 GN=EFNB1 PE=1 SV=1	2	5	5	25.7	38.006	157680	139980	149770	319710	325830	307780	149143	317773	0.469339	DOWN	2.15974e-05
Q13541	EIF4EBP1	sp|Q13541|4EBP1_HUMAN Eukaryotic translation initiation factor 4E-binding protein 1 OS=Homo sapiens OX=9606 GN=EIF4EBP1 PE=1 SV=3	1	5	5	69.5	12.58	727850	575670	982030	1643200	1746800	1603100	761850	1.66437e+06	0.457742	DOWN	0.00201244
P35568	IRS1	sp|P35568|IRS1_HUMAN Insulin receptor substrate 1 OS=Homo sapiens OX=9606 GN=IRS1 PE=1 SV=1	1	3	3	3	131.59	21670	25865	21144	54823	36090	59176	22893	50029.7	0.457588	DOWN	0.0199612
Q9BT09	CNPY3	sp|Q9BT09|CNPY3_HUMAN Protein canopy homolog 3 OS=Homo sapiens OX=9606 GN=CNPY3 PE=1 SV=1	1	3	3	16.2	30.748		187360	204670	335910	486260	463590	196015	428587	0.457352	DOWN	0.0314085
P29508	SERPINB3	sp|P29508|SPB3_HUMAN Serpin B3 OS=Homo sapiens OX=9606 GN=SERPINB3 PE=1 SV=2	1	15	7	51	44.564	342890	362900	338300	770750	762450	785860	348030	773020	0.450221	DOWN	1.9814e-06
P10909	CLU	sp|P10909|CLUS_HUMAN Clusterin OS=Homo sapiens OX=9606 GN=CLU PE=1 SV=1	1	4	4	13.8	52.494	24790	22387	25119	55947	52483	52252	24098.7	53560.7	0.449932	DOWN	3.68676e-05
Q99674	CGREF1	sp|Q99674|CGRE1_HUMAN Cell growth regulator with EF hand domain protein 1 OS=Homo sapiens OX=9606 GN=CGREF1 PE=2 SV=3	1	2	2	13.8	33.456	12499		13318	30011	28427	28934	12908.5	29124	0.443226	DOWN	0.000158633
P29728	OAS2	sp|P29728|OAS2_HUMAN 2-5-oligoadenylate synthase 2 OS=Homo sapiens OX=9606 GN=OAS2 PE=1 SV=3	1	10	10	19.7	82.43	108600	109780	107660	258440	245610	236750	108680	246933	0.440119	DOWN	2.59379e-05
P78362;Q9UPE1	SRPK2	sp|P78362|SRPK2_HUMAN SRSF protein kinase 2 OS=Homo sapiens OX=9606 GN=SRPK2 PE=1 SV=3	2	9	6	16.7	77.526	45159	44500	38502	99045	98901	94236	42720.3	97394	0.438634	DOWN	3.22097e-05
P09913	IFIT2	sp|P09913|IFIT2_HUMAN Interferon-induced protein with tetratricopeptide repeats 2 OS=Homo sapiens OX=9606 GN=IFIT2 PE=1 SV=1	1	6	6	13.3	54.632	43527	50545	47398	129140	99068	100930	47156.7	109713	0.42982	DOWN	0.0032547
P0DMM9;P0DMN0	SULT1A3; SULT1A4	sp|P0DMM9|ST1A3_HUMAN Sulfotransferase 1A3 OS=Homo sapiens OX=9606 GN=SULT1A3 PE=1 SV=1;sp|P0DMN0|ST1A4_HUMAN Sulfotransferase 1A4 OS=Homo sapiens OX=9606 GN=SULT1A4 PE=1 SV=1	2	11	7	54.6	34.196	169900	166570	141300	394260	349890	371390	159257	371847	0.428286	DOWN	0.000171009
O75586	MED6	sp|O75586|MED6_HUMAN Mediator of RNA polymerase II transcription subunit 6 OS=Homo sapiens OX=9606 GN=MED6 PE=1 SV=2	1	3	3	12.6	28.424	16286	13911		41502	38584	26847	15098.5	35644.3	0.423588	DOWN	0.039125
Q96FK6	WDR89	sp|Q96FK6|WDR89_HUMAN WD repeat-containing protein 89 OS=Homo sapiens OX=9606 GN=WDR89 PE=2 SV=1	1	5	5	17.3	43.214	11360	14034	15681	31060	32550	34192	13691.7	32600.7	0.419981	DOWN	0.000259348
P48594	SERPINB4	sp|P48594|SPB4_HUMAN Serpin B4 OS=Homo sapiens OX=9606 GN=SERPINB4 PE=1 SV=2	1	11	3	37.9	44.853	156640	191800	153680	412090	395270	388420	167373	398593	0.41991	DOWN	8.13851e-05
Q8WUX1	SLC38A5	sp|Q8WUX1|S38A5_HUMAN Sodium-coupled neutral amino acid transporter 5 OS=Homo sapiens OX=9606 GN=SLC38A5 PE=1 SV=1	1	4	4	10	51.457	178930	174680	173360	427940	430180	398530	175657	418883	0.419345	DOWN	1.93238e-05
Q9H8W4	PLEKHF2	sp|Q9H8W4|PKHF2_HUMAN Pleckstrin homology domain-containing family F member 2 OS=Homo sapiens OX=9606 GN=PLEKHF2 PE=1 SV=1	1	3	3	14.5	27.797		30974	27426	56086	73933	78925	29200	69648	0.419251	DOWN	0.0208502
Q8NBF6	AVL9	sp|Q8NBF6|AVL9_HUMAN Late secretory pathway protein AVL9 homolog OS=Homo sapiens OX=9606 GN=AVL9 PE=1 SV=1	1	6	5	11.9	71.947	30239		38571	82617	80923	85358	34405	82966	0.414688	DOWN	0.000827662
P12429	ANXA3	sp|P12429|ANXA3_HUMAN Annexin A3 OS=Homo sapiens OX=9606 GN=ANXA3 PE=1 SV=3	1	12	12	41.8	36.375	390480	406980	381530	960740	960680	935970	392997	952463	0.412611	DOWN	9.32638e-07
Q13671	RIN1	sp|Q13671|RIN1_HUMAN Ras and Rab interactor 1 OS=Homo sapiens OX=9606 GN=RIN1 PE=1 SV=4	1	10	9	18.8	84.098	41470	39688	40804	104520	92787	109760	40654	102356	0.397184	DOWN	0.000256548
Q3SY69	ALDH1L2	sp|Q3SY69|AL1L2_HUMAN Mitochondrial 10-formyltetrahydrofolate dehydrogenase OS=Homo sapiens OX=9606 GN=ALDH1L2 PE=1 SV=2	1	18	15	25	101.74	165240	167860	118840	381500	377310	384600	150647	381137	0.395256	DOWN	0.000136989
Q15758	SLC1A5	sp|Q15758|AAAT_HUMAN Neutral amino acid transporter B(0) OS=Homo sapiens OX=9606 GN=SLC1A5 PE=1 SV=2	1	9	9	22.4	56.598	447220	371150	561870	1228600	1211600	1091600	460080	1.17727e+06	0.390804	DOWN	0.000517946
Q9H0U9	TSPYL1	sp|Q9H0U9|TSYL1_HUMAN Testis-specific Y-encoded-like protein 1 OS=Homo sapiens OX=9606 GN=TSPYL1 PE=1 SV=3	1	8	7	29.1	49.192	100550	80937	136920	246010	255980	313430	106136	271807	0.390482	DOWN	0.00340956
Q96BW5	PTER	sp|Q96BW5|PTER_HUMAN Phosphotriesterase-related protein OS=Homo sapiens OX=9606 GN=PTER PE=1 SV=1	1	3	3	11.5	39.017	14695	8678.7	11896	32518	29966	30005	11756.6	30829.7	0.381339	DOWN	0.000591084
P61225	RAP2B	sp|P61225|RAP2B_HUMAN Ras-related protein Rap-2b OS=Homo sapiens OX=9606 GN=RAP2B PE=1 SV=1	1	10	7	56.8	20.504	276510	261280	240440	654530	707530	679770	259410	680610	0.381143	DOWN	2.22128e-05
A5PLL7	PEDS1	sp|A5PLL7|PDES1_HUMAN Plasmanylethanolamine desaturase OS=Homo sapiens OX=9606 GN=PEDS1 PE=1 SV=3	1	4	4	14.1	31.135	57280	64492	46405	156190	154370	132250	56059	147603	0.379795	DOWN	0.000602086
Q7Z7A1	CNTRL	sp|Q7Z7A1|CNTRL_HUMAN Centriolin OS=Homo sapiens OX=9606 GN=CNTRL PE=1 SV=2	1	3	3	1.2	268.88	205010	95370	119680	459310	353590	298810	140020	370570	0.37785	DOWN	0.0161451
Q5JS37	NHLRC3	sp|Q5JS37|NHLC3_HUMAN NHL repeat-containing protein 3 OS=Homo sapiens OX=9606 GN=NHLRC3 PE=2 SV=1	1	2	2	8.6	38.282	11781	13044	8456.4	32268	27847	32828	11093.8	30981	0.358084	DOWN	0.000676584
Q9Y277	VDAC3	sp|Q9Y277|VDAC3_HUMAN Voltage-dependent anion-selective channel protein 3 OS=Homo sapiens OX=9606 GN=VDAC3 PE=1 SV=1	1	7	7	38.9	30.658	401560	397140	363060	1129000	1099400	1064200	387253	1.09753e+06	0.35284	DOWN	5.82558e-06			VDAC2 的基因缺失消除了 BAX 和 BAK 与含有 VDAC1、VDAC2 和 VDAC3 的线粒体复合物的关联，但仅抑制了 BAX 的凋亡功能
Q8NFJ5	GPRC5A	sp|Q8NFJ5|RAI3_HUMAN Retinoic acid-induced protein 3 OS=Homo sapiens OX=9606 GN=GPRC5A PE=1 SV=2	1	5	5	21.6	40.251	443280	440270	490150	1536800	1174700	1192800	457900	1.30143e+06	0.351843	DOWN	0.00208469
Q70E73	RAPH1	sp|Q70E73|RAPH1_HUMAN Ras-associated and pleckstrin homology domains-containing protein 1 OS=Homo sapiens OX=9606 GN=RAPH1 PE=1 SV=3	1	8	8	10.3	135.25	16575	24311	13454	50543	52167	55948	18113.3	52886	0.342498	DOWN	0.00064443
Q15646	OASL	sp|Q15646|OASL_HUMAN 2-5-oligoadenylate synthase-like protein OS=Homo sapiens OX=9606 GN=OASL PE=1 SV=2	1	14	14	38.1	59.225	100590	92478	78353	262910	275180	269900	90473.7	269330	0.335921	DOWN	1.74325e-05
Q96MH6	TMEM68	sp|Q96MH6|TMM68_HUMAN Transmembrane protein 68 OS=Homo sapiens OX=9606 GN=TMEM68 PE=2 SV=2	1	3	3	15.1	37.424	9294	21438	13900	48385		41287	14877.3	44836	0.331817	DOWN	0.0108456
O95832	CLDN1	sp|O95832|CLD1_HUMAN Claudin-1 OS=Homo sapiens OX=9606 GN=CLDN1 PE=1 SV=1	1	2	2	14.7	22.744	202240	174670	306870	730730	657670	708680	227927	699027	0.326063	DOWN	0.000500024
O14683	TP53I11	sp|O14683|P5I11_HUMAN Tumor protein p53-inducible protein 11 OS=Homo sapiens OX=9606 GN=TP53I11 PE=1 SV=2	1	2	2	12.7	21.054	30876	39044	27285	107740	61139	133470	32401.7	100783	0.321499	DOWN	0.0332908
P35237	SERPINB6	sp|P35237|SPB6_HUMAN Serpin B6 OS=Homo sapiens OX=9606 GN=SERPINB6 PE=1 SV=3	1	14	13	48.4	42.621	91353	98647	76189	214260	267790	350980	88729.7	277677	0.319543	DOWN	0.00940619
P58004	SESN2	sp|P58004|SESN2_HUMAN Sestrin-2 OS=Homo sapiens OX=9606 GN=SESN2 PE=1 SV=1	1	4	4	11.9	54.493		17817	29666	83817	64953	79755	23741.5	76175	0.31167	DOWN	0.00891477
P22676;P05937	CALB2	sp|P22676|CALB2_HUMAN Calretinin OS=Homo sapiens OX=9606 GN=CALB2 PE=2 SV=2	2	9	8	39.5	31.54	122230	128580	143050	437510	437330	402570	131287	425803	0.308327	DOWN	2.35273e-05
P08670;P17661;P41219	VIM	sp|P08670|VIME_HUMAN Vimentin OS=Homo sapiens OX=9606 GN=VIM PE=1 SV=4	3	27	24	66.1	53.651	445180	457070	499360	1505300	1582600	1518700	467203	1.53553e+06	0.304261	DOWN	3.22705e-06
Q99707	MTR	sp|Q99707|METH_HUMAN Methionine synthase OS=Homo sapiens OX=9606 GN=MTR PE=1 SV=2	1	10	9	12.3	140.53	12172	12667	8221.7	37160	34779	36946	11020.2	36295	0.30363	DOWN	9.36004e-05
Q8NBI6	XXYLT1	sp|Q8NBI6|XXLT1_HUMAN Xyloside xylosyltransferase 1 OS=Homo sapiens OX=9606 GN=XXYLT1 PE=1 SV=1	1	5	5	16.8	43.806	25852	27163	20551	82846	74463	101300	24522	86203	0.284468	DOWN	0.00165726
Q68D91	MBLAC2	sp|Q68D91|MBLC2_HUMAN Metallo-beta-lactamase domain-containing protein 2 OS=Homo sapiens OX=9606 GN=MBLAC2 PE=1 SV=3	1	6	6	31.2	31.371	15070	14446	19239	68014	49340	64820	16251.7	60724.7	0.267629	DOWN	0.00172321
P32929	CTH	sp|P32929|CGL_HUMAN Cystathionine gamma-lyase OS=Homo sapiens OX=9606 GN=CTH PE=1 SV=3	1	11	11	34.8	44.508	30769	30348	34803	134270	131310	152690	31973.3	139423	0.229326	DOWN	9.57666e-05
P48200	IREB2	sp|P48200|IREB2_HUMAN Iron-responsive element-binding protein 2 OS=Homo sapiens OX=9606 GN=IREB2 PE=1 SV=4	1	12	11	18.4	105.06	42849	50833	38019	213650	206160	207240	43900.3	209017	0.210033	DOWN	3.03106e-06
P05120	SERPINB2	sp|P05120|PAI2_HUMAN Plasminogen activator inhibitor 2 OS=Homo sapiens OX=9606 GN=SERPINB2 PE=1 SV=2	1	16	15	56.4	46.596	275240	311240	266390	1905900	1911900	1948900	284290	1.92223e+06	0.147896	DOWN	1.13326e-07
P06753	TPM3	sp|P06753|TPM3_HUMAN Tropomyosin alpha-3 chain OS=Homo sapiens OX=9606 GN=TPM3 PE=1 SV=2	1	15	5	33	32.95	4017300	7336100	1250400	795170	2386600	437030	4.20127e+06	1.20627e+06	3.48287	-	0.182346
O14569	CYB561D2	sp|O14569|C56D2_HUMAN Transmembrane reductase CYB561D2 OS=Homo sapiens OX=9606 GN=CYB561D2 PE=1 SV=1	1	1	1	5.4	23.973	24241	32839	10581	8866.9	5696.4		22553.7	7281.65	3.09733	-	0.168413
Q12923	PTPN13	sp|Q12923|PTN13_HUMAN Tyrosine-protein phosphatase non-receptor type 13 OS=Homo sapiens OX=9606 GN=PTPN13 PE=1 SV=2	1	18	15	10.6	276.9	66018	136810	76634	42887	20250	38155	93154	33764	2.75897	-	0.0618767
Q9NQX7	ITM2C	sp|Q9NQX7|ITM2C_HUMAN Integral membrane protein 2C OS=Homo sapiens OX=9606 GN=ITM2C PE=1 SV=1	1	2	2	11.2	30.223	23122		32737	11957	8305.9		27929.5	10131.5	2.75671	-	0.074298
Q8TCT8	SPPL2A	sp|Q8TCT8|SPP2A_HUMAN Signal peptide peptidase-like 2A OS=Homo sapiens OX=9606 GN=SPPL2A PE=1 SV=2	1	3	3	8.1	58.143	50958	35286	29774	17498	11329		38672.7	14413.5	2.68309	-	0.0650445
O94885	SASH1	sp|O94885|SASH1_HUMAN SAM and SH3 domain-containing protein 1 OS=Homo sapiens OX=9606 GN=SASH1 PE=1 SV=3	1	4	4	5.8	136.65	19271		50446	12840	14098		34858.5	13469	2.58805	-	0.30392
Q8N999	C12orf29	sp|Q8N999|CL029_HUMAN Uncharacterized protein C12orf29 OS=Homo sapiens OX=9606 GN=C12orf29 PE=1 SV=2	1	2	2	10.8	37.49	189710	221800			23159	170410	205755	96784.5	2.12591	-	0.285049
Q02040	AKAP17A	sp|Q02040|AK17A_HUMAN A-kinase anchor protein 17A OS=Homo sapiens OX=9606 GN=AKAP17A PE=1 SV=2	1	2	2	3	80.735	43262	52154	26546	18496	20268		40654	19382	2.09751	-	0.116257
Q8WZA1	POMGNT1	sp|Q8WZA1|PMGT1_HUMAN Protein O-linked-mannose beta-1,2-N-acetylglucosaminyltransferase 1 OS=Homo sapiens OX=9606 GN=POMGNT1 PE=1 SV=2	1	4	3	8.2	75.251	48668	36436		16737		24489	42552	20613	2.06433	-	0.0938454
Q9NRZ7	AGPAT3	sp|Q9NRZ7|PLCC_HUMAN 1-acyl-sn-glycerol-3-phosphate acyltransferase gamma OS=Homo sapiens OX=9606 GN=AGPAT3 PE=1 SV=1	1	3	3	8.5	43.38	95012		35711	41674		23034	65361.5	32354	2.0202	-	0.399519
O96028	NSD2	sp|O96028|NSD2_HUMAN Histone-lysine N-methyltransferase NSD2 OS=Homo sapiens OX=9606 GN=NSD2 PE=1 SV=1	1	4	4	4.2	152.26	69678	78581	79774		53566	21732	76011	37649	2.01894	-	0.0552008
Q9BQ24	ZFYVE21	sp|Q9BQ24|ZFY21_HUMAN Zinc finger FYVE domain-containing protein 21 OS=Homo sapiens OX=9606 GN=ZFYVE21 PE=1 SV=1	1	2	2	15.8	26.505	194080	250620		122020		100240	222350	111130	2.00081	-	0.0668418
Q7Z3C6	ATG9A	sp|Q7Z3C6|ATG9A_HUMAN Autophagy-related protein 9A OS=Homo sapiens OX=9606 GN=ATG9A PE=1 SV=3	1	9	9	14.3	94.446	76542	80840	81670	29319	37654	52563	79684	39845.3	1.99983	-	0.00466436
Q13753	LAMC2	sp|Q13753|LAMC2_HUMAN Laminin subunit gamma-2 OS=Homo sapiens OX=9606 GN=LAMC2 PE=1 SV=2	1	37	37	40.7	130.97	1352800	1436400	1449400	697870	714800	707560	1.41287e+06	706743	1.99912	-	2.10655e-05
O95873	C6orf47	sp|O95873|CF047_HUMAN Uncharacterized protein C6orf47 OS=Homo sapiens OX=9606 GN=C6orf47 PE=1 SV=2	1	2	2	7.8	31.71	34733	54623	34556		18556	22820	41304	20688	1.99652	-	0.0995864
Q96AC1	FERMT2	sp|Q96AC1|FERM2_HUMAN Fermitin family homolog 2 OS=Homo sapiens OX=9606 GN=FERMT2 PE=1 SV=1	1	14	11	29.9	77.86	93751	88507	87493	48084	42499	44603	89917	45062	1.99541	-	5.96765e-05
Q16659	MAPK6	sp|Q16659|MK06_HUMAN Mitogen-activated protein kinase 6 OS=Homo sapiens OX=9606 GN=MAPK6 PE=1 SV=1	1	8	6	14.1	82.68	43742	35305	39404	19758	22703	17246	39483.7	19902.3	1.98387	-	0.00251411
P23142	FBLN1	sp|P23142|FBLN1_HUMAN Fibulin-1 OS=Homo sapiens OX=9606 GN=FBLN1 PE=1 SV=4	1	5	4	10.8	77.213	95202	95864	99123	51152	48038	47430	96729.7	48873.3	1.97919	-	8.87932e-06
Q9Y6Q9	NCOA3	sp|Q9Y6Q9|NCOA3_HUMAN Nuclear receptor coactivator 3 OS=Homo sapiens OX=9606 GN=NCOA3 PE=1 SV=1	1	11	11	12.8	155.29	73746	89025	90240	42950	38758	46199	84337	42635.7	1.97809	-	0.00189092
P28288	ABCD3	sp|P28288|ABCD3_HUMAN ATP-binding cassette sub-family D member 3 OS=Homo sapiens OX=9606 GN=ABCD3 PE=1 SV=1	1	13	13	27.9	75.475	231120	216500	202970	114790	109820	104730	216863	109780	1.97544	-	0.000242673
P05109	S100A8	sp|P05109|S10A8_HUMAN Protein S100-A8 OS=Homo sapiens OX=9606 GN=S100A8 PE=1 SV=1	1	6	6	51.6	10.834	3951800	3653700	4416600	1941700	2183200	1970700	4.00737e+06	2.03187e+06	1.97226	-	0.0010901
Q9BW30	TPPP3	sp|Q9BW30|TPPP3_HUMAN Tubulin polymerization-promoting protein family member 3 OS=Homo sapiens OX=9606 GN=TPPP3 PE=1 SV=1	1	2	2	15.3	18.985	57848		82524	30531	36871	39606	70186	35669.3	1.96768	-	0.0391499
P0CG30;P0CG29	GSTT2B; GSTT2	sp|P0CG30|GSTT2_HUMAN Glutathione S-transferase theta-2B OS=Homo sapiens OX=9606 GN=GSTT2B PE=1 SV=1;sp|P0CG29|GST2_HUMAN Glutathione S-transferase theta-2 OS=Homo sapiens OX=9606 GN=GSTT2 PE=1 SV=1	2	2	2	11.5	27.507	48316	56372	43575	24107		26167	49421	25137	1.96607	-	0.0156204
O94876	TMCC1	sp|O94876|TMCC1_HUMAN Transmembrane and coiled-coil domains protein 1 OS=Homo sapiens OX=9606 GN=TMCC1 PE=1 SV=3	1	3	3	6.3	72.082	50024	37611	44385	26104	19313	21905	44006.7	22440.7	1.96102	-	0.00624177
Q13496	MTM1	sp|Q13496|MTM1_HUMAN Myotubularin OS=Homo sapiens OX=9606 GN=MTM1 PE=1 SV=2	1	5	3	13.1	69.931	32617	60540	26869	19946	19735	21663	40008.7	20448	1.95661	-	0.133621
P07476	IVL	sp|P07476|INVO_HUMAN Involucrin OS=Homo sapiens OX=9606 GN=IVL PE=1 SV=2	1	19	19	47.2	68.478	132800	145410	144480	73288	69090	75112	140897	72496.7	1.94349	-	0.000102834
Q9UBH6	XPR1	sp|Q9UBH6|XPR1_HUMAN Xenotropic and polytropic retrovirus receptor 1 OS=Homo sapiens OX=9606 GN=XPR1 PE=1 SV=1	1	4	4	11.2	81.534	88218	107720	86665	53135	37903	55300	94201	48779.3	1.93117	-	0.00644878
Q15464	SHB	sp|Q15464|SHB_HUMAN SH2 domain-containing adapter protein B OS=Homo sapiens OX=9606 GN=SHB PE=1 SV=2	1	3	3	8.3	55.042	49338	33856	37929	23347		18473	40374.3	20910	1.93086	-	0.0527362
P47989	XDH	sp|P47989|XDH_HUMAN Xanthine dehydrogenase/oxidase OS=Homo sapiens OX=9606 GN=XDH PE=1 SV=4	1	9	9	9.6	146.42	136320	139620	103750	65826	68573	62692	126563	65697	1.92647	-	0.00625493
Q9H074	PAIP1	sp|Q9H074|PAIP1_HUMAN Polyadenylate-binding protein-interacting protein 1 OS=Homo sapiens OX=9606 GN=PAIP1 PE=1 SV=1	1	7	7	19	53.524	263860	278130	303390	155720	147990	135460	281793	146390	1.92495	-	0.000476735
Q8NG31	KNL1	sp|Q8NG31|KNL1_HUMAN Kinetochore scaffold 1 OS=Homo sapiens OX=9606 GN=KNL1 PE=1 SV=3	1	8	7	5.3	265.39	39535	41173	43495	19667	21352	23523	41401	21514	1.92437	-	0.000241902
O95405	ZFYVE9	sp|O95405|ZFYV9_HUMAN Zinc finger FYVE domain-containing protein 9 OS=Homo sapiens OX=9606 GN=ZFYVE9 PE=1 SV=2	1	2	2	2.3	156.4		48670	47289	12420	27404	35043	47979.5	24955.7	1.92259	-	0.0750963
Q6PID6	TTC33	sp|Q6PID6|TTC33_HUMAN Tetratricopeptide repeat protein 33 OS=Homo sapiens OX=9606 GN=TTC33 PE=1 SV=2	1	3	3	17.6	29.411	1529900	1803000	1615100	977100	876200	721860	1.64933e+06	858387	1.92143	-	0.00195641
P11137	MAP2	sp|P11137|MTAP2_HUMAN Microtubule-associated protein 2 OS=Homo sapiens OX=9606 GN=MAP2 PE=1 SV=4	1	10	8	8.2	199.52	96393	134480	149620	63569	68231	67203	126831	66334.3	1.912	-	0.0190135
Q92626	PXDN	sp|Q92626|PXDN_HUMAN Peroxidasin homolog OS=Homo sapiens OX=9606 GN=PXDN PE=1 SV=2	1	15	14	14.7	165.27	123140	128880	119670	66531	64786	63121	123897	64812.7	1.91161	-	3.24436e-05
P28065	PSMB9	sp|P28065|PSB9_HUMAN Proteasome subunit beta type-9 OS=Homo sapiens OX=9606 GN=PSMB9 PE=1 SV=2	1	6	5	34.2	23.264	311230	318180	312970	166680	163450	163110	314127	164413	1.91059	-	3.81113e-07
Q9Y6M7;Q2Y0W8;Q6U841	SLC4A7	sp|Q9Y6M7|S4A7_HUMAN Sodium bicarbonate cotransporter 3 OS=Homo sapiens OX=9606 GN=SLC4A7 PE=1 SV=2	3	9	9	10.6	136.04	155760	146270	152550	83354	77619	77032	151527	79335	1.90996	-	3.04714e-05
Q96JJ7	TMX3	sp|Q96JJ7|TMX3_HUMAN Protein disulfide-isomerase TMX3 OS=Homo sapiens OX=9606 GN=TMX3 PE=1 SV=2	1	13	12	34.4	51.871	452640	485000	425300	238870	246470	228710	454313	238017	1.90875	-	0.000275238
P17252;P05771;P05129	PRKCA	sp|P17252|KPCA_HUMAN Protein kinase C alpha type OS=Homo sapiens OX=9606 GN=PRKCA PE=1 SV=4	3	8	6	18.8	76.749	74565	53510	69879	31390	40224	32195	65984.7	34603	1.90691	-	0.0108435
P55268	LAMB2	sp|P55268|LAMB2_HUMAN Laminin subunit beta-2 OS=Homo sapiens OX=9606 GN=LAMB2 PE=1 SV=2	1	10	8	8.5	195.98	64786	66317	70689	33947	36782	35122	67264	35283.7	1.90638	-	8.09977e-05
Q7Z333	SETX	sp|Q7Z333|SETX_HUMAN Probable helicase senataxin OS=Homo sapiens OX=9606 GN=SETX PE=1 SV=4	1	6	6	2.9	302.88	45020	64896	46030	29843	28109	23981	51982	27311	1.90334	-	0.0210943
Q9UL54	TAOK2	sp|Q9UL54|TAOK2_HUMAN Serine/threonine-protein kinase TAO2 OS=Homo sapiens OX=9606 GN=TAOK2 PE=1 SV=2	1	8	7	9.1	138.25	66765	94737	75237	42477	32992	49411	78913	41626.7	1.89573	-	0.0174851
O00754	MAN2B1	sp|O00754|MA2B1_HUMAN Lysosomal alpha-mannosidase OS=Homo sapiens OX=9606 GN=MAN2B1 PE=1 SV=3	1	15	15	19.3	113.74	162710	176400	156140	85952	86170	89618	165083	87246.7	1.89214	-	0.00021522
Q9BQG2	NUDT12	sp|Q9BQG2|NUD12_HUMAN NAD-capped RNA hydrolase NUDT12 OS=Homo sapiens OX=9606 GN=NUDT12 PE=1 SV=1	1	4	4	13.2	52.075	31827	66684	30419	23648	20937	23573	42976.7	22719.3	1.89163	-	0.163751
Q96G28	CFAP36	sp|Q96G28|CFA36_HUMAN Cilia- and flagella-associated protein 36 OS=Homo sapiens OX=9606 GN=CFAP36 PE=1 SV=2	1	5	5	24.9	39.446	78593	90136	91988	47903	43191	46810	86905.7	45968	1.89057	-	0.000759543
P55145	MANF	sp|P55145|MANF_HUMAN Mesencephalic astrocyte-derived neurotrophic factor OS=Homo sapiens OX=9606 GN=MANF PE=1 SV=3	1	6	6	33.5	20.7	1678900	1716900	1999600	933770	984400	950090	1.79847e+06	956087	1.88107	-	0.00118412
Q8NHP6	MOSPD2	sp|Q8NHP6|MSPD2_HUMAN Motile sperm domain-containing protein 2 OS=Homo sapiens OX=9606 GN=MOSPD2 PE=1 SV=1	1	8	8	20.3	59.745	225680	169400	167030	97212	93534	108390	187370	99712	1.87911	-	0.0112123
Q8TEU7	RAPGEF6	sp|Q8TEU7|RPGF6_HUMAN Rap guanine nucleotide exchange factor 6 OS=Homo sapiens OX=9606 GN=RAPGEF6 PE=1 SV=2	1	11	10	10.6	179.42	96678	102950	95162	51785	59614	46190	98263.3	52529.7	1.87063	-	0.000557988
Q96L93	KIF16B	sp|Q96L93|KI16B_HUMAN Kinesin-like protein KIF16B OS=Homo sapiens OX=9606 GN=KIF16B PE=1 SV=2	1	24	21	24	152.01	138890	167360	136250	84083	80341	72192	147500	78872	1.87012	-	0.00289162
P52895	AKR1C2	sp|P52895|AK1C2_HUMAN Aldo-keto reductase family 1 member C2 OS=Homo sapiens OX=9606 GN=AKR1C2 PE=1 SV=3	1	20	6	72.8	36.735	14507000	14540000	13559000	7595600	7206000	7984800	14202000	7.59547e+06	1.8698	-	7.29684e-05
Q9Y4D1;Q86T65	DAAM1	sp|Q9Y4D1|DAAM1_HUMAN Disheveled-associated activator of morphogenesis 1 OS=Homo sapiens OX=9606 GN=DAAM1 PE=1 SV=2	2	8	7	9.6	123.47	376870	298760	355500	184640	196580	173250	343710	184823	1.85967	-	0.00281002
Q8NBP7	PCSK9	sp|Q8NBP7|PCSK9_HUMAN Proprotein convertase subtilisin/kexin type 9 OS=Homo sapiens OX=9606 GN=PCSK9 PE=1 SV=3	1	5	5	10.8	74.285	96879	105780	106160	56863	54019	55270	102940	55384	1.85865	-	0.000111081
O95758	PTBP3	sp|O95758|PTBP3_HUMAN Polypyrimidine tract-binding protein 3 OS=Homo sapiens OX=9606 GN=PTBP3 PE=1 SV=2	1	10	9	31.2	59.689	484870	478110	440140	252340	250510	252140	467707	251663	1.85846	-	0.000100972
Q9BYN0	SRXN1	sp|Q9BYN0|SRXN1_HUMAN Sulfiredoxin-1 OS=Homo sapiens OX=9606 GN=SRXN1 PE=1 SV=2	1	9	9	75.9	14.259	316710	249580	512610	211850	161410	208290	359633	193850	1.85521	-	0.108717
Q16719	KYNU	sp|Q16719|KYNU_HUMAN Kynureninase OS=Homo sapiens OX=9606 GN=KYNU PE=1 SV=1	1	18	18	51.2	52.351	755960	815230	681930	416840	391360	406980	751040	405060	1.85415	-	0.0009154
O75382	TRIM3	sp|O75382|TRIM3_HUMAN Tripartite motif-containing protein 3 OS=Homo sapiens OX=9606 GN=TRIM3 PE=1 SV=2	1	3	3	4.8	80.829	36128	37896	35994	24285	15968	19414	36672.7	19889	1.84387	-	0.00252195
Q9UIL1	SCOC	sp|Q9UIL1|SCOC_HUMAN Short coiled-coil protein OS=Homo sapiens OX=9606 GN=SCOC PE=1 SV=2	1	1	1	11.3	18.045		106320	120280	64594	65052	54800	113300	61482	1.84282	-	0.00461223
Q9HAW8;Q9HAW9;Q9HAW7;O60656	UGT1A10; UGT1A8	sp|Q9HAW8|UD110_HUMAN UDP-glucuronosyltransferase 1A10 OS=Homo sapiens OX=9606 GN=UGT1A10 PE=1 SV=1;sp|Q9HAW9|UD18_HUMAN UDP-glucuronosyltransferase 1A8 OS=Homo sapiens OX=9606 GN=UGT1A8 PE=1 SV=1;sp|Q9HAW7|UD17_HUMAN UDP-glucuronosyltransferase 1A7 OS=Hom	4	8	5	20.6	59.809	347770	405650	392950	230910	199540	193110	382123	207853	1.83843	-	0.00117053
Q02487	DSC2	sp|Q02487|DSC2_HUMAN Desmocollin-2 OS=Homo sapiens OX=9606 GN=DSC2 PE=1 SV=1	1	8	7	13.5	99.961	774600	826550	851620	421740	501170	413080	817590	445330	1.83592	-	0.000496694
O60245	PCDH7	sp|O60245|PCDH7_HUMAN Protocadherin-7 OS=Homo sapiens OX=9606 GN=PCDH7 PE=1 SV=2	1	4	4	6.2	116.07	79218	83747	89902	47101	42362	48850	84289	46104.3	1.82822	-	0.000473145
Q96PU8	QKI	sp|Q96PU8|QKI_HUMAN Protein quaking OS=Homo sapiens OX=9606 GN=QKI PE=1 SV=1	1	6	5	15.8	37.67	228270	219990	371200	144150	153530	151100	273153	149593	1.82597	-	0.0658235
Q92896	GLG1	sp|Q92896|GSLG1_HUMAN Golgi apparatus protein 1 OS=Homo sapiens OX=9606 GN=GLG1 PE=1 SV=2	1	16	14	16.9	134.55	721540	732460	713700	403160	370730	413580	722567	395823	1.82548	-	1.99893e-05
Q15628	TRADD	sp|Q15628|TRADD_HUMAN Tumor necrosis factor receptor type 1-associated DEATH domain protein OS=Homo sapiens OX=9606 GN=TRADD PE=1 SV=2	1	6	6	27.9	34.247	122920	141130	119370	71621	69896	68740	127807	70085.7	1.82358	-	0.00105123
Q03518	TAP1	sp|Q03518|TAP1_HUMAN Antigen peptide transporter 1 OS=Homo sapiens OX=9606 GN=TAP1 PE=1 SV=2	1	16	16	30	87.217	393580	393610	358360	218310	193700	219540	381850	210517	1.81387	-	0.000289607
Q99828	CIB1	sp|Q99828|CIB1_HUMAN Calcium and integrin-binding protein 1 OS=Homo sapiens OX=9606 GN=CIB1 PE=1 SV=4	1	6	6	33	21.703	51342	53463	50936	23815	34493	27733	51913.7	28680.3	1.81008	-	0.00194631
Q7Z3E2	CCDC186	sp|Q7Z3E2|CC186_HUMAN Coiled-coil domain-containing protein 186 OS=Homo sapiens OX=9606 GN=CCDC186 PE=1 SV=2	1	6	6	7.1	103.69	50559	65498	59102	32164	31414	33231	58386.3	32269.7	1.80933	-	0.003904
Q9UQN3	CHMP2B	sp|Q9UQN3|CHM2B_HUMAN Charged multivesicular body protein 2b OS=Homo sapiens OX=9606 GN=CHMP2B PE=1 SV=1	1	2	2	9.4	23.906	230490	231650	286660		146070	130070	249600	138070	1.80778	-	0.0202102
Q9UJ72	ANXA10	sp|Q9UJ72|ANX10_HUMAN Annexin A10 OS=Homo sapiens OX=9606 GN=ANXA10 PE=1 SV=3	1	5	5	21	37.277	64645	73061	64916	42341	33559	36500	67540.7	37466.7	1.80269	-	0.00135133
P32456	GBP2	sp|P32456|GBP2_HUMAN Guanylate-binding protein 2 OS=Homo sapiens OX=9606 GN=GBP2 PE=1 SV=3	1	9	5	17.3	67.208	213800	131870	183690	93701	109050	91909	176453	98220	1.79651	-	0.0332672
P11717	IGF2R	sp|P11717|MPRI_HUMAN Cation-independent mannose-6-phosphate receptor OS=Homo sapiens OX=9606 GN=IGF2R PE=1 SV=3	1	41	40	23.5	274.37	373280	385940	372940	210750	208380	212430	377387	210520	1.79264	-	2.98306e-06
Q9UKG9	CROT	sp|Q9UKG9|OCTC_HUMAN Peroxisomal carnitine O-octanoyltransferase OS=Homo sapiens OX=9606 GN=CROT PE=1 SV=2	1	8	6	17.3	70.178	109110	94648	102500	59404	40383	71065	102086	56950.7	1.79253	-	0.0102392
Q14165	MLEC	sp|Q14165|MLEC_HUMAN Malectin OS=Homo sapiens OX=9606 GN=MLEC PE=1 SV=1	1	11	11	41.8	32.233	476490	536240	438010	273310	258400	278170	483580	269960	1.7913	-	0.00185476
Q8WX93;Q86TC9	PALLD	sp|Q8WX93|PALLD_HUMAN Palladin OS=Homo sapiens OX=9606 GN=PALLD PE=1 SV=3	2	17	17	17.4	150.56	261940	254990	274100	144450	150340	147080	263677	147290	1.79019	-	3.73687e-05
Q4ZIN3	TMEM259	sp|Q4ZIN3|MBRL_HUMAN Membralin OS=Homo sapiens OX=9606 GN=TMEM259 PE=1 SV=1	1	5	4	12.4	67.888	43225	36249	29395	20210	18823	21952	36289.7	20328.3	1.78518	-	0.0175572
P23921	RRM1	sp|P23921|RIR1_HUMAN Ribonucleoside-diphosphate reductase large subunit OS=Homo sapiens OX=9606 GN=RRM1 PE=1 SV=1	1	23	21	42.7	90.069	821820	862190	768490	465120	454610	454910	817500	458213	1.7841	-	0.00019403
Q10589	BST2	sp|Q10589|BST2_HUMAN Bone marrow stromal antigen 2 OS=Homo sapiens OX=9606 GN=BST2 PE=1 SV=1	1	3	3	13.9	19.769	460790	471840	468660	251720	259700	274410	467097	261943	1.7832	-	1.01382e-05
Q9UNN8	PROCR	sp|Q9UNN8|EPCR_HUMAN Endothelial protein C receptor OS=Homo sapiens OX=9606 GN=PROCR PE=1 SV=1	1	4	4	20.6	26.671	115060	126710	114390	67223	69208	63352	118720	66594.3	1.78273	-	0.000278877
O15440;Q92887	ABCC5	sp|O15440|MRP5_HUMAN Multidrug resistance-associated protein 5 OS=Homo sapiens OX=9606 GN=ABCC5 PE=1 SV=2	2	16	15	14.1	160.66	129540	116740	133970	72440	73888	67439	126750	71255.7	1.77881	-	0.000551651
P49761	CLK3	sp|P49761|CLK3_HUMAN Dual specificity protein kinase CLK3 OS=Homo sapiens OX=9606 GN=CLK3 PE=1 SV=3	1	6	6	15.5	73.514	97453	137910	78514	59268	50937	66594	104626	58933	1.77533	-	0.0649669
P00352	ALDH1A1	sp|P00352|AL1A1_HUMAN Retinal dehydrogenase 1 OS=Homo sapiens OX=9606 GN=ALDH1A1 PE=1 SV=2	1	22	17	56.3	54.861	814570	811080	720860	440600	438100	444550	782170	441083	1.77329	-	0.000374751
Q12926;P26378	ELAVL2	sp|Q12926|ELAV2_HUMAN ELAV-like protein 2 OS=Homo sapiens OX=9606 GN=ELAVL2 PE=1 SV=2	2	5	4	19.5	39.503	157980	170040	151170	90481	92607	87188	159730	90092	1.77297	-	0.00026447
O75157	TSC22D2	sp|O75157|T22D2_HUMAN TSC22 domain family protein 2 OS=Homo sapiens OX=9606 GN=TSC22D2 PE=1 SV=3	1	5	4	7.1	79.227	114260	111310	150690	79029	66288	67276	125420	70864.3	1.76986	-	0.0148613
O95359	TACC2	sp|O95359|TACC2_HUMAN Transforming acidic coiled-coil-containing protein 2 OS=Homo sapiens OX=9606 GN=TACC2 PE=1 SV=3	1	31	29	18	309.42	192790	206450	213150	120990	111130	115600	204130	115907	1.76116	-	0.00018485
Q15283	RASA2	sp|Q15283|RASA2_HUMAN Ras GTPase-activating protein 2 OS=Homo sapiens OX=9606 GN=RASA2 PE=1 SV=3	1	7	7	12	96.613	80789	72070	80179	36508	50232	45677	77679.3	44139	1.75988	-	0.00241619
Q00688	FKBP3	sp|Q00688|FKBP3_HUMAN Peptidyl-prolyl cis-trans isomerase FKBP3 OS=Homo sapiens OX=9606 GN=FKBP3 PE=1 SV=1	1	8	7	44.6	25.177	1274100	1249900	1473300	733870	806550	730930	1.33243e+06	757117	1.75988	-	0.0015508
Q53SF7	COBLL1	sp|Q53SF7|COBL1_HUMAN Cordon-bleu protein-like 1 OS=Homo sapiens OX=9606 GN=COBLL1 PE=1 SV=3	1	25	21	36.4	123.87	183210	197550	199520	109820	112880	108020	193427	110240	1.7546	-	9.85631e-05
Q8N8J7	FAM241A	sp|Q8N8J7|F241A_HUMAN Uncharacterized protein FAM241A OS=Homo sapiens OX=9606 GN=FAM241A PE=2 SV=2	1	3	3	30.3	14.652	27497	33256			19281	15437	30376.5	17359	1.7499	-	0.0640135
Q9BV10	ALG12	sp|Q9BV10|ALG12_HUMAN Dol-P-Man:Man(7)GlcNAc(2)-PP-Dol alpha-1,6-mannosyltransferase OS=Homo sapiens OX=9606 GN=ALG12 PE=1 SV=1	1	3	3	7	54.654	195290	175880	119250	110340	76685	93569	163473	93531.3	1.74779	-	0.0477796
Q99715	COL12A1	sp|Q99715|COCA1_HUMAN Collagen alpha-1(XII) chain OS=Homo sapiens OX=9606 GN=COL12A1 PE=1 SV=2	1	37	37	18.3	333.14	160940	177160	150340	93268	93669	92526	162813	93154.3	1.74778	-	0.000871818
P41227;Q9BSU3	NAA10	sp|P41227|NAA10_HUMAN N-alpha-acetyltransferase 10 OS=Homo sapiens OX=9606 GN=NAA10 PE=1 SV=1	2	11	11	58.3	26.458	482570	501720	493670	286380	282730	276860	492653	281990	1.74706	-	4.49149e-06
Q53FV1;Q9P0S3	ORMDL2; ORMDL1	sp|Q53FV1|ORML2_HUMAN ORM1-like protein 2 OS=Homo sapiens OX=9606 GN=ORMDL2 PE=1 SV=2;sp|Q9P0S3|ORML1_HUMAN ORM1-like protein 1 OS=Homo sapiens OX=9606 GN=ORMDL1 PE=1 SV=1	2	3	2	28.8	17.363	420620	518710	317120	252180	242630	225770	418817	240193	1.74366	-	0.0383112
Q9BWS9	CHID1	sp|Q9BWS9|CHID1_HUMAN Chitinase domain-containing protein 1 OS=Homo sapiens OX=9606 GN=CHID1 PE=1 SV=1	1	8	8	29.8	44.94	120380	113380	120150	64186	70906	68988	117970	68026.7	1.73417	-	8.07822e-05
P09493	TPM1	sp|P09493|TPM1_HUMAN Tropomyosin alpha-1 chain OS=Homo sapiens OX=9606 GN=TPM1 PE=1 SV=2	1	16	7	35.6	32.708	1681600	1719900	1223800	912670	936820	817830	1.54177e+06	889107	1.73406	-	0.0162247
O60888	CUTA	sp|O60888|CUTA_HUMAN Protein CutA OS=Homo sapiens OX=9606 GN=CUTA PE=1 SV=2	1	6	6	48.6	19.116	641940	844220	664870	315800	604210	320870	717010	413627	1.73347	-	0.0573753
Q9NR31	SAR1A	sp|Q9NR31|SAR1A_HUMAN GTP-binding protein SAR1a OS=Homo sapiens OX=9606 GN=SAR1A PE=1 SV=1	1	9	5	59.6	22.367	732030	772030	708650	468130	389300	420750	737570	426060	1.73114	-	0.000452042
Q13509	TUBB3	sp|Q13509|TBB3_HUMAN Tubulin beta-3 chain OS=Homo sapiens OX=9606 GN=TUBB3 PE=1 SV=2	1	17	5	49.3	50.432	322670	345830	302030	187270	177900	195860	323510	187010	1.72991	-	0.000565635
Q9BXJ9	NAA15	sp|Q9BXJ9|NAA15_HUMAN N-alpha-acetyltransferase 15, NatA auxiliary subunit OS=Homo sapiens OX=9606 GN=NAA15 PE=1 SV=1	1	29	23	36.8	101.27	1378300	1339900	1266600	792000	762690	760410	1.32827e+06	771700	1.72122	-	8.44764e-05
P51178	PLCD1	sp|P51178|PLCD1_HUMAN 1-phosphatidylinositol 4,5-bisphosphate phosphodiesterase delta-1 OS=Homo sapiens OX=9606 GN=PLCD1 PE=1 SV=2	1	6	6	11.8	85.664	129230	145960	109220	75998	69794	77861	128137	74551	1.71878	-	0.00794218
Q6P2C8	MED27	sp|Q6P2C8|MED27_HUMAN Mediator of RNA polymerase II transcription subunit 27 OS=Homo sapiens OX=9606 GN=MED27 PE=1 SV=1	1	4	4	21.2	35.431	28730	41479	24818	14977	21942	18476	31675.7	18465	1.71544	-	0.0713063
Q9NX55	HYPK	sp|Q9NX55|HYPK_HUMAN Huntingtin-interacting protein K OS=Homo sapiens OX=9606 GN=HYPK PE=1 SV=2	1	8	7	51.9	14.665	546640	441080	582800	294500	303560	318220	523507	305427	1.71402	-	0.00716512
Q96HY7	DHTKD1	sp|Q96HY7|DHTK1_HUMAN Probable 2-oxoglutarate dehydrogenase E1 component DHKTD1, mitochondrial OS=Homo sapiens OX=9606 GN=DHTKD1 PE=1 SV=2	1	15	14	27.7	103.08	212010	218570	180500	131530	97917	127760	203693	119069	1.71072	-	0.005924
Q6NSJ0	MYORG	sp|Q6NSJ0|MYORG_HUMAN Myogenesis-regulating glycosidase OS=Homo sapiens OX=9606 GN=MYORG PE=1 SV=2	1	2	2	4.1	81.086	34881	40158	31711	24441	19764	18246	35583.3	20817	1.70934	-	0.00877806
O43633	CHMP2A	sp|O43633|CHM2A_HUMAN Charged multivesicular body protein 2a OS=Homo sapiens OX=9606 GN=CHMP2A PE=1 SV=1	1	3	2	14.4	25.104	303200	302640	99296	63469	50704	298960	235045	137711	1.7068	-	0.408249
Q9NYZ3	GTSE1	sp|Q9NYZ3|GTSE1_HUMAN G2 and S phase-expressed protein 1 OS=Homo sapiens OX=9606 GN=GTSE1 PE=1 SV=3	1	2	2	5.3	76.644		35109	27834	20104	16859		31471.5	18481.5	1.70287	-	0.0825409
P62341	SELENOT	sp|P62341|SELT_HUMAN Thioredoxin reductase-like selenoprotein T OS=Homo sapiens OX=9606 GN=SELENOT PE=1 SV=2	1	3	3	23.6	22.324	302060	351680	220660		159860	183340	291467	171600	1.69852	-	0.0964168
P42330;P17516	AKR1C3	sp|P42330|AK1C3_HUMAN Aldo-keto reductase family 1 member C3 OS=Homo sapiens OX=9606 GN=AKR1C3 PE=1 SV=4	2	18	11	68.1	36.853	2286000	2548300	1950700	1291500	1307400	1396900	2.26167e+06	1.33193e+06	1.69803	-	0.00616249
O15078	CEP290	sp|O15078|CE290_HUMAN Centrosomal protein of 290 kDa OS=Homo sapiens OX=9606 GN=CEP290 PE=1 SV=2	1	8	8	4.4	290.38	65687	70958	56967	23931	61647	28513	64537.3	38030.3	1.697	-	0.102499
O60462	NRP2	sp|O60462|NRP2_HUMAN Neuropilin-2 OS=Homo sapiens OX=9606 GN=NRP2 PE=1 SV=3	1	3	3	4.7	104.83	51775	59548	48023	33204	29194	31750	53115.3	31382.7	1.69251	-	0.00375968
Q8NDV7	TNRC6A	sp|Q8NDV7|TNR6A_HUMAN Trinucleotide repeat-containing gene 6A protein OS=Homo sapiens OX=9606 GN=TNRC6A PE=1 SV=2	1	14	14	10.6	210.29	53110	61524	56921	32504	32167	36840	57185	33837	1.69001	-	0.00122608
Q96HE7	ERO1A	sp|Q96HE7|ERO1A_HUMAN ERO1-like protein alpha OS=Homo sapiens OX=9606 GN=ERO1A PE=1 SV=2	1	18	17	45.9	54.392	1923100	1934000	1814700	1155600	1107000	1094400	1890600	1119000	1.68954	-	5.36507e-05
Q96IY1	NSL1	sp|Q96IY1|NSL1_HUMAN Kinetochore-associated protein NSL1 homolog OS=Homo sapiens OX=9606 GN=NSL1 PE=1 SV=3	1	5	5	25.3	32.162	66316	55977	95964	51060	22838	55741	72752.3	43213	1.68358	-	0.134648
Q9ULH7	MRTFB	sp|Q9ULH7|MRTFB_HUMAN Myocardin-related transcription factor B OS=Homo sapiens OX=9606 GN=MRTFB PE=1 SV=3	1	12	11	16.2	118.13	96109	102570	105570	62616	54527	63771	101416	60304.7	1.68173	-	0.000520694
Q9Y4L1;Q9BXT5	HYOU1	sp|Q9Y4L1|HYOU1_HUMAN Hypoxia up-regulated protein 1 OS=Homo sapiens OX=9606 GN=HYOU1 PE=1 SV=1	2	37	37	50.9	111.33	1708700	1740300	1812500	1027800	1093500	1026000	1.75383e+06	1049100	1.67175	-	4.92601e-05
Q9P0L2	MARK1	sp|Q9P0L2|MARK1_HUMAN Serine/threonine-protein kinase MARK1 OS=Homo sapiens OX=9606 GN=MARK1 PE=1 SV=2	1	7	3	12.7	89.002	23042	27731	27292	15011	14403	17293	26021.7	15569	1.67138	-	0.00382309
Q3V6T2	CCDC88A	sp|Q3V6T2|GRDN_HUMAN Girdin OS=Homo sapiens OX=9606 GN=CCDC88A PE=1 SV=2	1	9	8	7.5	216.04	33311	21418	48187	20515		20550	34305.3	20532.5	1.67078	-	0.262076
O75110	ATP9A	sp|O75110|ATP9A_HUMAN Probable phospholipid-transporting ATPase IIA OS=Homo sapiens OX=9606 GN=ATP9A PE=1 SV=3	1	5	5	6.2	118.58	77442	79615	66933	48890	38773	46423	74663.3	44695.3	1.6705	-	0.00378662
P06703	S100A6	sp|P06703|S10A6_HUMAN Protein S100-A6 OS=Homo sapiens OX=9606 GN=S100A6 PE=1 SV=1	1	6	6	45.6	10.18	2266200	4389900	3625100	1742900	2423400	1990100	3.42707e+06	2.05213e+06	1.67	-	0.102657
Q9H6E5	TUT1	sp|Q9H6E5|STPAP_HUMAN Speckle targeted PIP5K1A-regulated poly(A) polymerase OS=Homo sapiens OX=9606 GN=TUT1 PE=1 SV=2	1	6	6	12.8	93.846	61859	81665	58612	43822	33216	44164	67378.7	40400.7	1.66776	-	0.0285449
Q14697	GANAB	sp|Q14697|GANAB_HUMAN Neutral alpha-glucosidase AB OS=Homo sapiens OX=9606 GN=GANAB PE=1 SV=3	1	37	36	49.9	106.87	3848000	4088900	3583600	2309300	2261200	2354800	3.84017e+06	2.30843e+06	1.66354	-	0.00049713
Q96PV6	LENG8	sp|Q96PV6|LENG8_HUMAN Leukocyte receptor cluster member 8 OS=Homo sapiens OX=9606 GN=LENG8 PE=1 SV=3	1	7	7	12.2	88.156	64172	78605	55879	44297	31799	43719	66218.7	39938.3	1.65802	-	0.027945
Q96LJ7	DHRS1	sp|Q96LJ7|DHRS1_HUMAN Dehydrogenase/reductase SDR family member 1 OS=Homo sapiens OX=9606 GN=DHRS1 PE=1 SV=1	1	7	7	35.1	33.909	109140	96255	95386	60034	64214	57690	100260	60646	1.65321	-	0.00121266
P28072	PSMB6	sp|P28072|PSB6_HUMAN Proteasome subunit beta type-6 OS=Homo sapiens OX=9606 GN=PSMB6 PE=1 SV=4	1	6	5	46.9	25.357	470850	438360	362780	196230	315860	257810	423997	256633	1.65215	-	0.0237164
Q13438	OS9	sp|Q13438|OS9_HUMAN Protein OS-9 OS=Homo sapiens OX=9606 GN=OS9 PE=1 SV=1	1	15	14	31.6	75.561	190440	207370	184140	118930	120500	113020	193983	117483	1.65116	-	0.000468754
A0MZ66	SHTN1	sp|A0MZ66|SHOT1_HUMAN Shootin-1 OS=Homo sapiens OX=9606 GN=SHTN1 PE=1 SV=4	1	20	19	39.1	71.639	207920	213890	229920	131980	136160	126640	217243	131593	1.65087	-	0.000274211
Q96EQ0	SGTB	sp|Q96EQ0|SGTB_HUMAN Small glutamine-rich tetratricopeptide repeat-containing protein beta OS=Homo sapiens OX=9606 GN=SGTB PE=1 SV=1	1	4	4	15.5	33.429	71230	67239	77780	39541	36847	54743	72083	43710.3	1.64911	-	0.0111633
P52566	ARHGDIB	sp|P52566|GDIR2_HUMAN Rho GDP-dissociation inhibitor 2 OS=Homo sapiens OX=9606 GN=ARHGDIB PE=1 SV=3	1	5	5	41.3	22.988	72504	98030	82562	49286	46826	57375	84365.3	51162.3	1.64897	-	0.0147326
Q8N4C8	MINK1	sp|Q8N4C8|MINK1_HUMAN Misshapen-like kinase 1 OS=Homo sapiens OX=9606 GN=MINK1 PE=1 SV=2	1	11	4	11	149.82	25794	27344	33082	21862		13010	28740	17436	1.64831	-	0.081186
P24844	MYL9	sp|P24844|MYL9_HUMAN Myosin regulatory light polypeptide 9 OS=Homo sapiens OX=9606 GN=MYL9 PE=1 SV=4	1	8	2	67.4	19.827	20318	27480	19975		14297	13116	22591	13706.5	1.6482	-	0.068645
Q5T2T1	MPP7	sp|Q5T2T1|MPP7_HUMAN MAGUK p55 subfamily member 7 OS=Homo sapiens OX=9606 GN=MPP7 PE=1 SV=1	1	11	11	27.1	65.523	129330	126980	141490	85327	76880	79487	132600	80564.7	1.64588	-	0.000537264
P33527	ABCC1	sp|P33527|MRP1_HUMAN Multidrug resistance-associated protein 1 OS=Homo sapiens OX=9606 GN=ABCC1 PE=1 SV=3	1	37	35	33.9	171.59	3347900	3448800	3130300	2078000	1868200	2093200	3309000	2.01313e+06	1.64371	-	0.00040047
P13747	HLA-E	sp|P13747|HLAE_HUMAN HLA class I histocompatibility antigen, alpha chain E OS=Homo sapiens OX=9606 GN=HLA-E PE=1 SV=4	1	9	6	33	40.057	81625	87390	87811	47835	53892	54832	85608.7	52186.3	1.64044	-	0.000352753
P55771;P15863	PAX9	sp|P55771|PAX9_HUMAN Paired box protein Pax-9 OS=Homo sapiens OX=9606 GN=PAX9 PE=1 SV=3	2	7	7	31.7	36.31	74626	90319	83294	51859	42109	57559	82746.3	50509	1.63825	-	0.00729229
Q9NW68	BSDC1	sp|Q9NW68|BSDC1_HUMAN BSD domain-containing protein 1 OS=Homo sapiens OX=9606 GN=BSDC1 PE=1 SV=1	1	6	6	22.6	47.163	76710	74327	81733	42882	55443	44118	77590	47481	1.63413	-	0.00271323
Q9BTX7	TTPAL	sp|Q9BTX7|TTPAL_HUMAN Alpha-tocopherol transfer protein-like OS=Homo sapiens OX=9606 GN=TTPAL PE=1 SV=2	1	3	3	13.5	38.515	60162	73388	39777		24288	46439	57775.7	35363.5	1.63377	-	0.233932
P63146	UBE2B	sp|P63146|UBE2B_HUMAN Ubiquitin-conjugating enzyme E2 B OS=Homo sapiens OX=9606 GN=UBE2B PE=1 SV=1	1	2	2	19.7	17.312	124160		118320	77026	72543	73078	121240	74215.7	1.63362	-	0.00047966
O00625	PIR	sp|O00625|PIR_HUMAN Pirin OS=Homo sapiens OX=9606 GN=PIR PE=1 SV=1	1	10	10	50	32.113	1027200	1090300	1093300	666210	641770	661520	1.07027e+06	656500	1.63026	-	5.43547e-05
Q9H6W3	RIOX1	sp|Q9H6W3|RIOX1_HUMAN Ribosomal oxygenase 1 OS=Homo sapiens OX=9606 GN=RIOX1 PE=1 SV=2	1	10	9	25	71.085	58873	68617	64931	43117	35530	39553	64140.3	39400	1.62793	-	0.0023185
Q15120	PDK3	sp|Q15120|PDK3_HUMAN [Pyruvate dehydrogenase (acetyl-transferring)] kinase isozyme 3, mitochondrial OS=Homo sapiens OX=9606 GN=PDK3 PE=1 SV=1	1	5	5	17	46.938	44412	59964	44333	33866	28575	28929	49569.7	30456.7	1.62755	-	0.0250371
Q15417	CNN3	sp|Q15417|CNN3_HUMAN Calponin-3 OS=Homo sapiens OX=9606 GN=CNN3 PE=1 SV=1	1	14	10	62	36.413	989100	1048800	1111200	640670	617670	676920	1049700	645087	1.62722	-	0.000499197
Q9P299	COPZ2	sp|Q9P299|COPZ2_HUMAN Coatomer subunit zeta-2 OS=Homo sapiens OX=9606 GN=COPZ2 PE=2 SV=1	1	3	3	23.3	23.548	101280	69654	116540	71012	38215	67645	95824.7	58957.3	1.62532	-	0.100027
Q8N5K1	CISD2	sp|Q8N5K1|CISD2_HUMAN CDGSH iron-sulfur domain-containing protein 2 OS=Homo sapiens OX=9606 GN=CISD2 PE=1 SV=1	1	4	4	36.3	15.278	352670	306990	413270	194900	255200	211330	357643	220477	1.62214	-	0.0183514
Q15067	ACOX1	sp|Q15067|ACOX1_HUMAN Peroxisomal acyl-coenzyme A oxidase 1 OS=Homo sapiens OX=9606 GN=ACOX1 PE=1 SV=3	1	20	20	41.4	74.423	574710	587300	520050	349150	332580	357820	560687	346517	1.61807	-	0.00061575
Q643R3	LPCAT4	sp|Q643R3|LPCT4_HUMAN Lysophospholipid acyltransferase LPCAT4 OS=Homo sapiens OX=9606 GN=LPCAT4 PE=1 SV=1	1	7	6	22.3	57.218	75014	82736	50146	40938	40896	46699	69298.7	42844.3	1.61745	-	0.0575629
Q5T0D9	TPRG1L	sp|Q5T0D9|TPRGL_HUMAN Tumor protein p63-regulated gene 1-like protein OS=Homo sapiens OX=9606 GN=TPRG1L PE=1 SV=1	1	5	5	44.1	30.211	64543	37345	46776	33860	27483		49554.7	30671.5	1.61566	-	0.171829
Q96GQ5	RUSF1	sp|Q96GQ5|RUSF1_HUMAN RUS family member 1 OS=Homo sapiens OX=9606 GN=RUSF1 PE=1 SV=2	1	4	4	12.4	51.017	167930	192040	124550	101480	66420	132610	161507	100170	1.61233	-	0.0894458
Q9NYL2	MAP3K20	sp|Q9NYL2|M3K20_HUMAN Mitogen-activated protein kinase kinase kinase 20 OS=Homo sapiens OX=9606 GN=MAP3K20 PE=1 SV=3	1	8	7	13.9	91.154	271080	239410	197370	117330	164690	157700	235953	146573	1.6098	-	0.0262032
O95825	CRYZL1	sp|O95825|QORL1_HUMAN Quinone oxidoreductase-like protein 1 OS=Homo sapiens OX=9606 GN=CRYZL1 PE=1 SV=2	1	4	4	16.6	38.696	101090	121280	106260	74696	58750	70810	109543	68085.3	1.60891	-	0.0058261
Q96BH1	RNF25	sp|Q96BH1|RNF25_HUMAN E3 ubiquitin-protein ligase RNF25 OS=Homo sapiens OX=9606 GN=RNF25 PE=1 SV=1	1	6	5	20.9	51.218	75932	86525	75491	50845	53205	44143	79316	49397.7	1.60566	-	0.00268802
Q7Z7F0	KHDC4	sp|Q7Z7F0|KHDC4_HUMAN KH homology domain-containing protein 4 OS=Homo sapiens OX=9606 GN=KHDC4 PE=1 SV=1	1	2	2	6	64.845	29470	34826	27578		22088	16088	30624.7	19088	1.60439	-	0.0486552
P14314	PRKCSH	sp|P14314|GLU2B_HUMAN Glucosidase 2 subunit beta OS=Homo sapiens OX=9606 GN=PRKCSH PE=1 SV=2	1	17	17	33.7	59.425	2746400	2843600	3113900	1840800	1778700	1835800	2901300	1.81843e+06	1.59549	-	0.000634354
Q2TAZ0	ATG2A	sp|Q2TAZ0|ATG2A_HUMAN Autophagy-related protein 2 homolog A OS=Homo sapiens OX=9606 GN=ATG2A PE=1 SV=3	1	7	7	4.8	212.86	37650	48624	55694	30315	23556	35141	47322.7	29670.7	1.59493	-	0.0472365
Q15262;P28827	PTPRK	sp|Q15262|PTPRK_HUMAN Receptor-type tyrosine-protein phosphatase kappa OS=Homo sapiens OX=9606 GN=PTPRK PE=1 SV=2	2	9	9	9.7	162.1	98325	112060	102980	65523	65996	65095	104455	65538	1.59381	-	0.000650283
Q6ZWT7	MBOAT2	sp|Q6ZWT7|MBOA2_HUMAN Lysophospholipid acyltransferase 2 OS=Homo sapiens OX=9606 GN=MBOAT2 PE=1 SV=2	1	5	5	13.3	59.526	63698	66056	52365	32910	45233	36273	60706.3	38138.7	1.59173	-	0.0157533
Q9UKL6	PCTP	sp|Q9UKL6|PPCT_HUMAN Phosphatidylcholine transfer protein OS=Homo sapiens OX=9606 GN=PCTP PE=1 SV=1	1	2	2	7.9	24.843	46151	39449		30855		22934	42800	26894.5	1.5914	-	0.0919507
Q7L2Z9	CENPQ	sp|Q7L2Z9|CENPQ_HUMAN Centromere protein Q OS=Homo sapiens OX=9606 GN=CENPQ PE=1 SV=1	1	5	4	25.7	30.595	29409	35623	28038	20680	21675	16166	31023.3	19507	1.59037	-	0.0162267
Q4KMQ2	ANO6	sp|Q4KMQ2|ANO6_HUMAN Anoctamin-6 OS=Homo sapiens OX=9606 GN=ANO6 PE=1 SV=2	1	8	8	12.5	106.16	56482	71866	57700	42975	37909	36164	62016	39016	1.5895	-	0.0126016
Q8N1W1	ARHGEF28	sp|Q8N1W1|ARG28_HUMAN Rho guanine nucleotide exchange factor 28 OS=Homo sapiens OX=9606 GN=ARHGEF28 PE=1 SV=3	1	4	3	3.9	191.89	33411	38039	26026	20121	21270	19983	32492	20458	1.58823	-	0.0268557
Q6ZUT6	CCDC9B	sp|Q6ZUT6|CCD9B_HUMAN Coiled-coil domain-containing protein 9B OS=Homo sapiens OX=9606 GN=CCDC9B PE=1 SV=1	1	2	2	5.8	57.324	36766	41015	40299	25669	22614	26109	39360	24797.3	1.58727	-	0.00104891
Q03519	TAP2	sp|Q03519|TAP2_HUMAN Antigen peptide transporter 2 OS=Homo sapiens OX=9606 GN=TAP2 PE=1 SV=1	1	13	11	28.7	75.663	354280	359080	318520	228640	205370	216310	343960	216773	1.58673	-	0.000919928
Q9ULH1	ASAP1	sp|Q9ULH1|ASAP1_HUMAN Arf-GAP with SH3 domain, ANK repeat and PH domain-containing protein 1 OS=Homo sapiens OX=9606 GN=ASAP1 PE=1 SV=4	1	9	8	12.7	125.5	70386	65678	76857	43295	45479	45628	70973.7	44800.7	1.58421	-	0.00141114
Q15084	PDIA6	sp|Q15084|PDIA6_HUMAN Protein disulfide-isomerase A6 OS=Homo sapiens OX=9606 GN=PDIA6 PE=1 SV=1	1	17	17	43.6	48.121	4339400	4603900	4546200	2959500	2863400	2719800	4496500	2.84757e+06	1.57907	-	0.000100791
A0JNW5	UHRF1BP1L	sp|A0JNW5|UH1BL_HUMAN UHRF1-binding protein 1-like OS=Homo sapiens OX=9606 GN=UHRF1BP1L PE=1 SV=2	1	5	5	6.1	164.2	45745	36556	50459	26244	28863	29012	44253.3	28039.7	1.57824	-	0.0178578
O00194	RAB27B	sp|O00194|RB27B_HUMAN Ras-related protein Rab-27B OS=Homo sapiens OX=9606 GN=RAB27B PE=1 SV=4	1	6	4	33.9	24.608	276940	299220	280010	160560	200340	182060	285390	180987	1.57686	-	0.00148236
P23511	NFYA	sp|P23511|NFYA_HUMAN Nuclear transcription factor Y subunit alpha OS=Homo sapiens OX=9606 GN=NFYA PE=1 SV=2	1	2	2	11.5	36.876	262790	395880		288050		129910	329335	208980	1.57592	-	0.364312
Q9HBI6;Q08477;Q9HCS2;P78329;P98187	CYP4F11	sp|Q9HBI6|CP4FB_HUMAN Cytochrome P450 4F11 OS=Homo sapiens OX=9606 GN=CYP4F11 PE=1 SV=3	5	11	10	25.8	60.145	201720	210340	177110	124480	120000	129490	196390	124657	1.57545	-	0.00225592
Q53EZ4	CEP55	sp|Q53EZ4|CEP55_HUMAN Centrosomal protein of 55 kDa OS=Homo sapiens OX=9606 GN=CEP55 PE=1 SV=3	1	11	11	35.6	54.178	119530	137270	130760	84228	77723	84362	129187	82104.3	1.57345	-	0.00111452
Q5VU43	PDE4DIP	sp|Q5VU43|MYOME_HUMAN Myomegalin OS=Homo sapiens OX=9606 GN=PDE4DIP PE=1 SV=3	1	5	5	2.9	265.1	65185	99073	78325		46302	56689	80861	51495.5	1.57025	-	0.114504
O95671	ASMTL	sp|O95671|ASML_HUMAN Probable bifunctional dTTP/UTP pyrophosphatase/methyltransferase protein OS=Homo sapiens OX=9606 GN=ASMTL PE=1 SV=3	1	7	7	16.1	68.856	103470	104690	90475	63861	58462	68034	99545	63452.3	1.56882	-	0.00247487
P00918	CA2	sp|P00918|CAH2_HUMAN Carbonic anhydrase 2 OS=Homo sapiens OX=9606 GN=CA2 PE=1 SV=2	1	13	13	63.8	29.246	3358500	3568800	3169200	2103200	2200800	2134100	3365500	2.14603e+06	1.56824	-	0.000510302
Q03001	DST	sp|Q03001|DYST_HUMAN Dystonin OS=Homo sapiens OX=9606 GN=DST PE=1 SV=4	1	56	48	10	860.65	453260	466370	476990	304680	292270	295590	465540	297513	1.56477	-	2.74818e-05
Q15773	MLF2	sp|Q15773|MLF2_HUMAN Myeloid leukemia factor 2 OS=Homo sapiens OX=9606 GN=MLF2 PE=1 SV=1	1	6	5	39.5	28.147	133760	151060	139850	96186	90535	84741	141557	90487.3	1.56438	-	0.00107786
Q9UBV2	SEL1L	sp|Q9UBV2|SE1L1_HUMAN Protein sel-1 homolog 1 OS=Homo sapiens OX=9606 GN=SEL1L PE=1 SV=3	1	17	17	32.7	88.754	450150	475390	427510	295490	285220	284670	451017	288460	1.56353	-	0.000338643
P07099	EPHX1	sp|P07099|HYEP_HUMAN Epoxide hydrolase 1 OS=Homo sapiens OX=9606 GN=EPHX1 PE=1 SV=1	1	11	10	36.9	52.948	292010	321740	235190	189430	163640	190520	282980	181197	1.56173	-	0.019293
Q16651	PRSS8	sp|Q16651|PRSS8_HUMAN Prostasin OS=Homo sapiens OX=9606 GN=PRSS8 PE=1 SV=1	1	3	3	14.6	36.431	201720	217430	208930	137720	130920	133540	209360	134060	1.56169	-	0.000109166
Q8WUD1	RAB2B	sp|Q8WUD1|RAB2B_HUMAN Ras-related protein Rab-2B OS=Homo sapiens OX=9606 GN=RAB2B PE=1 SV=1	1	9	3	56.9	24.214	73009	72779	56611	43314	44566	41881	67466.3	43253.7	1.55978	-	0.0115487
Q9NW15	ANO10	sp|Q9NW15|ANO10_HUMAN Anoctamin-10 OS=Homo sapiens OX=9606 GN=ANO10 PE=1 SV=2	1	4	4	6.7	76.328	196530	206710	177940	134780	115720	122260	193727	124253	1.55913	-	0.00234906
O60613	SELENOF	sp|O60613|SEP15_HUMAN Selenoprotein F OS=Homo sapiens OX=9606 GN=SELENOF PE=1 SV=4	1	3	3	23	18.092	273540	275130	305410	179490	183330	185140	284693	182653	1.55865	-	0.000628068
Q9UQ13	SHOC2	sp|Q9UQ13|SHOC2_HUMAN Leucine-rich repeat protein SHOC-2 OS=Homo sapiens OX=9606 GN=SHOC2 PE=1 SV=2	1	6	6	12.9	64.887	171800	236940	183230	122400	137280	120240	197323	126640	1.55814	-	0.0272533
P31749;Q9Y243	AKT1	sp|P31749|AKT1_HUMAN RAC-alpha serine/threonine-protein kinase OS=Homo sapiens OX=9606 GN=AKT1 PE=1 SV=2	2	9	7	23.5	55.686	99575	102450	89026	59407	59502	67938	97017	62282.3	1.5577	-	0.00219677
O43314	PPIP5K2	sp|O43314|VIP2_HUMAN Inositol hexakisphosphate and diphosphoinositol-pentakisphosphate kinase 2 OS=Homo sapiens OX=9606 GN=PPIP5K2 PE=1 SV=3	1	8	5	10.2	140.41	80784	77767	73477	47689	47151	54170	77342.7	49670	1.55713	-	0.000865735
Q8NBM8	PCYOX1L	sp|Q8NBM8|PCYXL_HUMAN Prenylcysteine oxidase-like OS=Homo sapiens OX=9606 GN=PCYOX1L PE=1 SV=2	1	4	3	12.1	54.646	80220	204380	167170	122430	67681	100120	150590	96743.7	1.55659	-	0.250224
Q8WXA3;Q7L099	RUFY2	sp|Q8WXA3|RUFY2_HUMAN RUN and FYVE domain-containing protein 2 OS=Homo sapiens OX=9606 GN=RUFY2 PE=1 SV=3	2	10	9	18.5	70.009	75171	76917	78355	49327	49248	49585	76814.3	49386.7	1.55537	-	7.74256e-06
Q86VZ4	LRP11	sp|Q86VZ4|LRP11_HUMAN Low-density lipoprotein receptor-related protein 11 OS=Homo sapiens OX=9606 GN=LRP11 PE=2 SV=2	1	2	2	7	53.311	86361	115250	96765	56171		71775	99458.7	63973	1.5547	-	0.0639897
O43294	TGFB1I1	sp|O43294|TGFI1_HUMAN Transforming growth factor beta-1-induced transcript 1 protein OS=Homo sapiens OX=9606 GN=TGFB1I1 PE=1 SV=2	1	6	6	21.5	49.814	93776	89147	91967	60386	51584	64866	91630	58945.3	1.55449	-	0.00137591
O75362	ZNF217	sp|O75362|ZN217_HUMAN Zinc finger protein 217 OS=Homo sapiens OX=9606 GN=ZNF217 PE=1 SV=1	1	6	6	8.9	115.27	78091	80607	85253	55008	51385	50977	81317	52456.7	1.55017	-	0.000300992
Q96D05	FAM241B	sp|Q96D05|F241B_HUMAN Protein FAM241B OS=Homo sapiens OX=9606 GN=FAM241B PE=1 SV=1	1	2	2	22.3	13.238	136320	119610		86155	89131	72696	127965	82660.7	1.54808	-	0.0152088
P13726	F3	sp|P13726|TF_HUMAN Tissue factor OS=Homo sapiens OX=9606 GN=F3 PE=1 SV=1	1	7	7	29.2	33.067	1983100	1727200	2176300	1265700	1306200	1231600	1962200	1.26783e+06	1.54768	-	0.00622585
Q9P1Z2	CALCOCO1	sp|Q9P1Z2|CACO1_HUMAN Calcium-binding and coiled-coil domain-containing protein 1 OS=Homo sapiens OX=9606 GN=CALCOCO1 PE=1 SV=2	1	4	4	6.4	77.335	22761	24264	15220	13642		13174	20748.3	13408	1.54746	-	0.13538
Q06203	PPAT	sp|Q06203|PUR1_HUMAN Amidophosphoribosyltransferase OS=Homo sapiens OX=9606 GN=PPAT PE=1 SV=1	1	12	10	33.3	57.398	269660	286390	245740	170620	180940	166740	267263	172767	1.54696	-	0.00165771
Q86U28	ISCA2	sp|Q86U28|ISCA2_HUMAN Iron-sulfur cluster assembly 2 homolog, mitochondrial OS=Homo sapiens OX=9606 GN=ISCA2 PE=1 SV=2	1	3	3	20.8	16.476	101860		76190	67689	49737	55262	89025	57562.7	1.54658	-	0.0754623
P01889	HLA-B	sp|P01889|HLAB_HUMAN HLA class I histocompatibility antigen, B alpha chain OS=Homo sapiens OX=9606 GN=HLA-B PE=1 SV=3	1	13	7	42	40.46	1052300	1022600	1088400	706060	682890	660710	1.05443e+06	683220	1.54333	-	8.7612e-05
Q5T5P2	KIAA1217	sp|Q5T5P2|SKT_HUMAN Sickle tail protein homolog OS=Homo sapiens OX=9606 GN=KIAA1217 PE=1 SV=2	1	31	30	21.2	214.11	142010	153700	158530	97906	96543	99877	151413	98108.7	1.54332	-	0.000437979
Q49AR2	C5orf22	sp|Q49AR2|CE022_HUMAN UPF0489 protein C5orf22 OS=Homo sapiens OX=9606 GN=C5orf22 PE=1 SV=2	1	7	6	25.3	49.967	41303	42673	44101		27762	27570	42692.3	27666	1.54313	-	0.000729617
P11310	ACADM	sp|P11310|ACADM_HUMAN Medium-chain specific acyl-CoA dehydrogenase, mitochondrial OS=Homo sapiens OX=9606 GN=ACADM PE=1 SV=1	1	9	9	29.5	46.588	616420	663310	491250	436390	304130	408270	590327	382930	1.5416	-	0.0335591
P07203	GPX1	sp|P07203|GPX1_HUMAN Glutathione peroxidase 1 OS=Homo sapiens OX=9606 GN=GPX1 PE=1 SV=4	1	9	9	56.2	22.088	446380	427790	433590	302410	266590	280740	435920	283247	1.53901	-	0.000204131
Q9Y5Y6	ST14	sp|Q9Y5Y6|ST14_HUMAN Suppressor of tumorigenicity 14 protein OS=Homo sapiens OX=9606 GN=ST14 PE=1 SV=2	1	3	3	5	94.769	166350	158880	160370	103650	120290	91762	161867	105234	1.53816	-	0.00273269
P18859	ATP5PF	sp|P18859|ATP5J_HUMAN ATP synthase-coupling factor 6, mitochondrial OS=Homo sapiens OX=9606 GN=ATP5PF PE=1 SV=1	1	5	5	46.3	12.587	1848900	2009400	1333900	1207400	1151600	1020600	1.73073e+06	1.12653e+06	1.53634	-	0.045856
Q8IVG5	SAMD9L	sp|Q8IVG5|SAM9L_HUMAN Sterile alpha motif domain-containing protein 9-like OS=Homo sapiens OX=9606 GN=SAMD9L PE=1 SV=2	1	3	2	2.3	184.53	11641	8546.6		6587.9		6552.3	10093.8	6570.1	1.53632	-	0.150478
Q92903	CDS1	sp|Q92903|CDS1_HUMAN Phosphatidate cytidylyltransferase 1 OS=Homo sapiens OX=9606 GN=CDS1 PE=1 SV=2	1	3	2	9.1	53.303	52862	54209		29145	40604		53535.5	34874.5	1.53509	-	0.0837406
Q9ULH0	KIDINS220	sp|Q9ULH0|KDIS_HUMAN Kinase D-interacting substrate of 220 kDa OS=Homo sapiens OX=9606 GN=KIDINS220 PE=1 SV=3	1	10	10	8.8	196.54	49553	51998	52394	35402	31968	33032	51315	33467.3	1.53329	-	0.000188486
Q92485	SMPDL3B	sp|Q92485|ASM3B_HUMAN Acid sphingomyelinase-like phosphodiesterase 3b OS=Homo sapiens OX=9606 GN=SMPDL3B PE=1 SV=2	1	4	4	12.7	50.813	55295	49769	59543	34552	39777	33047	54869	35792	1.533	-	0.00543586
P63172	DYNLT1	sp|P63172|DYLT1_HUMAN Dynein light chain Tctex-type 1 OS=Homo sapiens OX=9606 GN=DYNLT1 PE=1 SV=1	1	2	2	30.1	12.452	694470	799150	585060	428000	500570	427680	692893	452083	1.53267	-	0.0222171
Q13308	PTK7	sp|Q13308|PTK7_HUMAN Inactive tyrosine-protein kinase 7 OS=Homo sapiens OX=9606 GN=PTK7 PE=1 SV=2	1	34	33	44.9	118.39	1032300	1072900	1004800	700640	649880	679360	1.03667e+06	676627	1.53211	-	0.000127891
Q86VP1	TAX1BP1	sp|Q86VP1|TAXB1_HUMAN Tax1-binding protein 1 OS=Homo sapiens OX=9606 GN=TAX1BP1 PE=1 SV=2	1	3	3	6.1	90.876	36258	50592	49223	34011	23238	31645	45357.7	29631.3	1.53073	-	0.0488043
P18283	GPX2	sp|P18283|GPX2_HUMAN Glutathione peroxidase 2 OS=Homo sapiens OX=9606 GN=GPX2 PE=1 SV=3	1	9	8	48.9	21.954	226040	193050	233110	142910	146910	136710	217400	142177	1.52908	-	0.00406618
Q9H0V9	LMAN2L	sp|Q9H0V9|LMA2L_HUMAN VIP36-like protein OS=Homo sapiens OX=9606 GN=LMAN2L PE=1 SV=1	1	5	5	20.4	39.71	169900	201460	154970	118820	114730	110870	175443	114807	1.52816	-	0.012024
P30622	CLIP1	sp|P30622|CLIP1_HUMAN CAP-Gly domain-containing linker protein 1 OS=Homo sapiens OX=9606 GN=CLIP1 PE=1 SV=2	1	37	31	32.5	162.24	186440	191990	225440	131110	130260	134040	201290	131803	1.5272	-	0.00474322
Q9P2W9	STX18	sp|Q9P2W9|STX18_HUMAN Syntaxin-18 OS=Homo sapiens OX=9606 GN=STX18 PE=1 SV=1	1	6	6	29.6	38.673	87533	100840	89021	66045	55362	60387	92464.7	60598	1.52587	-	0.00364223
Q8NCE0	TSEN2	sp|Q8NCE0|SEN2_HUMAN tRNA-splicing endonuclease subunit Sen2 OS=Homo sapiens OX=9606 GN=TSEN2 PE=1 SV=2	1	2	2	6.5	53.246	36566	53694			21624	37556	45130	29590	1.52518	-	0.315286
Q9BRT8;Q8IUF1;Q5RIA9;Q5JTY5;Q4V339	CBWD1; CBWD2	sp|Q9BRT8|CBWD1_HUMAN COBW domain-containing protein 1 OS=Homo sapiens OX=9606 GN=CBWD1 PE=1 SV=1;sp|Q8IUF1|CBWD2_HUMAN COBW domain-containing protein 2 OS=Homo sapiens OX=9606 GN=CBWD2 PE=2 SV=1;sp|Q5RIA9|CBWD5_HUMAN COBW domain-containing protein 5 OS=Ho	5	8	8	31.1	44.068	107120	117480	103240	72549	69590	72930	109280	71689.7	1.52435	-	0.001012
P07686	HEXB	sp|P07686|HEXB_HUMAN Beta-hexosaminidase subunit beta OS=Homo sapiens OX=9606 GN=HEXB PE=1 SV=3	1	13	13	27.2	63.111	492690	484590	486490	310180	333500	316750	487923	320143	1.52408	-	2.19427e-05
P19224;P35503;P22309;P22310;P35504	UGT1A6	sp|P19224|UD16_HUMAN UDP-glucuronosyltransferase 1-6 OS=Homo sapiens OX=9606 GN=UGT1A6 PE=1 SV=2	5	13	10	26.9	60.75	341260	304070	305890	202540	224700	196950	317073	208063	1.52393	-	0.0017992
Q9H8T0	AKTIP	sp|Q9H8T0|AKTIP_HUMAN AKT-interacting protein OS=Homo sapiens OX=9606 GN=AKTIP PE=1 SV=1	1	6	6	31.2	33.128	86251	104280	68231	57993	57491	54463	86254	56649	1.5226	-	0.0473914
P51159	RAB27A	sp|P51159|RB27A_HUMAN Ras-related protein Rab-27A OS=Homo sapiens OX=9606 GN=RAB27A PE=1 SV=3	1	4	2	19	24.868	83420	73796	96381		62506	48553	84532.3	55529.5	1.5223	-	0.0613089
Q13188	STK3	sp|Q13188|STK3_HUMAN Serine/threonine-protein kinase 3 OS=Homo sapiens OX=9606 GN=STK3 PE=1 SV=2	1	12	5	32	56.3	92872	100840	83324	54515	61876	65698	92345.3	60696.3	1.52143	-	0.00631735
Q6XZF7	DNMBP	sp|Q6XZF7|DNMBP_HUMAN Dynamin-binding protein OS=Homo sapiens OX=9606 GN=DNMBP PE=1 SV=1	1	12	10	11.2	177.35	56170	69062	61514	39799	38442	44651	62248.7	40964	1.51959	-	0.00706782
Q96DR4	STARD4	sp|Q96DR4|STAR4_HUMAN StAR-related lipid transfer protein 4 OS=Homo sapiens OX=9606 GN=STARD4 PE=1 SV=1	1	2	2	14.6	23.516	27712		35057	22167	19149		31384.5	20658	1.51924	-	0.114046
Q04828	AKR1C1	sp|Q04828|AK1C1_HUMAN Aldo-keto reductase family 1 member C1 OS=Homo sapiens OX=9606 GN=AKR1C1 PE=1 SV=1	1	19	1	65.9	36.788	2888000	2822300	3191900	1806200	2480500	1573000	2967400	1.95323e+06	1.51922	-	0.0263308
P06756	ITGAV	sp|P06756|ITAV_HUMAN Integrin alpha-V OS=Homo sapiens OX=9606 GN=ITGAV PE=1 SV=2	1	24	23	28	116.04	506020	536150	509900	335820	339990	346660	517357	340823	1.51796	-	5.99039e-05
A0PJW6	TMEM223	sp|A0PJW6|TM223_HUMAN Transmembrane protein 223 OS=Homo sapiens OX=9606 GN=TMEM223 PE=1 SV=1	1	2	2	15.8	22.049	27887	20377	26454	17965		14856	24906	16410.5	1.51769	-	0.0761173
Q9Y294	ASF1A	sp|Q9Y294|ASF1A_HUMAN Histone chaperone ASF1A OS=Homo sapiens OX=9606 GN=ASF1A PE=1 SV=1	1	3	3	27.5	22.968	387560	439350	390490	294500	252560	258520	405800	268527	1.51121	-	0.00298343
Q9HBI1	PARVB	sp|Q9HBI1|PARVB_HUMAN Beta-parvin OS=Homo sapiens OX=9606 GN=PARVB PE=1 SV=1	1	7	4	23.1	41.714	87724	93657	65736	55861	52455	55230	82372.3	54515.3	1.51099	-	0.0312125
Q7Z2K8	GPRIN1	sp|Q7Z2K8|GRIN1_HUMAN G protein-regulated inducer of neurite outgrowth 1 OS=Homo sapiens OX=9606 GN=GPRIN1 PE=1 SV=2	1	2	2	3.1	102.4	48365	55840	51838	39926	31830	31714	52014.3	34490	1.5081	-	0.00724245
Q9NR46	SH3GLB2	sp|Q9NR46|SHLB2_HUMAN Endophilin-B2 OS=Homo sapiens OX=9606 GN=SH3GLB2 PE=1 SV=1	1	7	7	21.3	43.973	122620	138650	140580	80028	90978	95748	133950	88918	1.50644	-	0.00359977
O75051	PLXNA2	sp|O75051|PLXA2_HUMAN Plexin-A2 OS=Homo sapiens OX=9606 GN=PLXNA2 PE=1 SV=4	1	12	6	8.6	211.1	988000	1083800	1202800	747430	780070	647630	1.09153e+06	725043	1.50547	-	0.00767438
Q8IUH4	ZDHHC13	sp|Q8IUH4|ZDH13_HUMAN Palmitoyltransferase ZDHHC13 OS=Homo sapiens OX=9606 GN=ZDHHC13 PE=1 SV=3	1	6	6	12.7	70.86	49502	51669	45469	33402	30476	33565	48880	32481	1.50488	-	0.00138765
P43405	SYK	sp|P43405|KSYK_HUMAN Tyrosine-protein kinase SYK OS=Homo sapiens OX=9606 GN=SYK PE=1 SV=1	1	7	7	19.8	72.065	105640	124180	99441	79896	53328	85572	109754	72932	1.50488	-	0.0412581
Q9NX18	SDHAF2	sp|Q9NX18|SDHF2_HUMAN Succinate dehydrogenase assembly factor 2, mitochondrial OS=Homo sapiens OX=9606 GN=SDHAF2 PE=1 SV=1	1	4	4	27.7	19.599	92491	106550	127690	65989	73828	77401	108910	72406	1.50416	-	0.0275462
Q86SZ2	TRAPPC6B	sp|Q86SZ2|TPC6B_HUMAN Trafficking protein particle complex subunit 6B OS=Homo sapiens OX=9606 GN=TRAPPC6B PE=1 SV=1	1	6	6	43	17.983	36391	45104	32413	25597	20930	29329	37969.3	25285.3	1.50163	-	0.0468695
Q96FC9;A8MPP1;Q92771	DDX11; DDX11L8	sp|Q96FC9|DDX11_HUMAN ATP-dependent DNA helicase DDX11 OS=Homo sapiens OX=9606 GN=DDX11 PE=1 SV=1;sp|A8MPP1|D11L8_HUMAN Putative ATP-dependent RNA helicase DDX11-like protein 8 OS=Homo sapiens OX=9606 GN=DDX11L8 PE=1 SV=1;sp|Q92771|DDX12_HUMAN Putative ATP	3	7	7	9.8	108.31	45617	54087	53395	35392	29292	37301	51033	33995	1.50119	-	0.00938878
Q96RT8	TUBGCP5	sp|Q96RT8|GCP5_HUMAN Gamma-tubulin complex component 5 OS=Homo sapiens OX=9606 GN=TUBGCP5 PE=1 SV=1	1	6	5	8.4	118.32	245890	269970	225390	182140	138540	173300	247083	164660	1.50057	-	0.0112455
Q9NUG6	PDRG1	sp|Q9NUG6|PDRG1_HUMAN p53 and DNA damage-regulated protein 1 OS=Homo sapiens OX=9606 GN=PDRG1 PE=1 SV=2	1	2	2	18	15.511	37963	59121		32108	32596		48542	32352	1.50043	-	0.265656
Q96C36	PYCR2	sp|Q96C36|P5CR2_HUMAN Pyrroline-5-carboxylate reductase 2 OS=Homo sapiens OX=9606 GN=PYCR2 PE=1 SV=1	1	13	11	55.9	33.637	881690	905370	837440	596820	572490	580340	874833	583217	1.50001	-	0.000160609
P48163;Q16798	ME1	sp|P48163|MAOX_HUMAN NADP-dependent malic enzyme OS=Homo sapiens OX=9606 GN=ME1 PE=1 SV=1	2	20	20	41.6	64.149	449720	454860	426500	317120	261230	309830	443693	296060	1.49866	-	0.0016608
Q13796	SHROOM2	sp|Q13796|SHRM2_HUMAN Protein Shroom2 OS=Homo sapiens OX=9606 GN=SHROOM2 PE=1 SV=1	1	3	3	3.2	176.41	19743	24533	25789	13854	13600	19299	23355	15584.3	1.49862	-	0.041168
O43303	CCP110	sp|O43303|CP110_HUMAN Centriolar coiled-coil protein of 110 kDa OS=Homo sapiens OX=9606 GN=CCP110 PE=1 SV=3	1	6	5	8.9	113.42	29734	31844	33686	18849	21044	23677	31754.7	21190	1.49857	-	0.00423529
Q14435	GALNT3	sp|Q14435|GALT3_HUMAN Polypeptide N-acetylgalactosaminyltransferase 3 OS=Homo sapiens OX=9606 GN=GALNT3 PE=1 SV=2	1	13	11	28.6	72.609	626750	596390	552020	389270	397240	398100	591720	394870	1.49852	-	0.000844988
P50897	PPT1	sp|P50897|PPT1_HUMAN Palmitoyl-protein thioesterase 1 OS=Homo sapiens OX=9606 GN=PPT1 PE=1 SV=1	1	5	5	23.2	34.193	1126600	1183700	1094600	852780	687070	735690	1.13497e+06	758513	1.4963	-	0.00249221
Q9BZK7;O60907;Q9BQ87	TBL1XR1	sp|Q9BZK7|TBL1R_HUMAN F-box-like/WD repeat-containing protein TBL1XR1 OS=Homo sapiens OX=9606 GN=TBL1XR1 PE=1 SV=1	3	17	17	54.9	55.594	685200	645640	669970	447060	452850	437900	666937	445937	1.49559	-	5.66722e-05
P13667	PDIA4	sp|P13667|PDIA4_HUMAN Protein disulfide-isomerase A4 OS=Homo sapiens OX=9606 GN=PDIA4 PE=1 SV=2	1	41	40	65.1	72.932	4054300	4105100	4163300	2685000	2872800	2689700	4.10757e+06	2.74917e+06	1.49411	-	4.01486e-05
Q9HCN8	SDF2L1	sp|Q9HCN8|SDF2L_HUMAN Stromal cell-derived factor 2-like protein 1 OS=Homo sapiens OX=9606 GN=SDF2L1 PE=1 SV=2	1	8	7	47.5	23.598	353200	338340	351660	237160	241910	219360	347733	232810	1.49364	-	0.000159849
Q5BJD5	TMEM41B	sp|Q5BJD5|TM41B_HUMAN Transmembrane protein 41B OS=Homo sapiens OX=9606 GN=TMEM41B PE=1 SV=1	1	1	1	6.5	32.513	251460	253990	227930	180400	125090	186610	244460	164033	1.49031	-	0.0193306
Q8IYA6	CKAP2L	sp|Q8IYA6|CKP2L_HUMAN Cytoskeleton-associated protein 2-like OS=Homo sapiens OX=9606 GN=CKAP2L PE=1 SV=4	1	5	5	10.5	83.586	41219	53846	36518	26205	31885	30372	43861	29487.3	1.48745	-	0.0576005
P02786	TFRC	sp|P02786|TFR1_HUMAN Transferrin receptor protein 1 OS=Homo sapiens OX=9606 GN=TFRC PE=1 SV=2	1	23	23	37.6	84.87	1237500	1258500	1162200	824450	824440	811070	1219400	819987	1.4871	-	0.000173924
Q9Y4X0;Q6DCA0	AMMECR1	sp|Q9Y4X0|AMMR1_HUMAN AMME syndrome candidate gene 1 protein OS=Homo sapiens OX=9606 GN=AMMECR1 PE=1 SV=1	2	5	5	17.7	35.463	107010	118210	102700	74031	76031	70537	109307	73533	1.4865	-	0.00186178
P56556	NDUFA6	sp|P56556|NDUA6_HUMAN NADH dehydrogenase [ubiquinone] 1 alpha subcomplex subunit 6 OS=Homo sapiens OX=9606 GN=NDUFA6 PE=1 SV=4	1	5	5	33.6	15.136	127830	128410	96723	81782	79701	76090	117654	79191	1.4857	-	0.0221754
P11047	LAMC1	sp|P11047|LAMC1_HUMAN Laminin subunit gamma-1 OS=Homo sapiens OX=9606 GN=LAMC1 PE=1 SV=3	1	24	23	18.6	177.6	586220	635860	631210	418860	419730	409570	617763	416053	1.48482	-	0.000236898
P50479	PDLIM4	sp|P50479|PDLI4_HUMAN PDZ and LIM domain protein 4 OS=Homo sapiens OX=9606 GN=PDLIM4 PE=1 SV=2	1	10	10	38.2	35.398	273640	249970	296740	186010	194780	171840	273450	184210	1.48445	-	0.00406903
Q99622	C12orf57	sp|Q99622|C10_HUMAN Protein C10 OS=Homo sapiens OX=9606 GN=C12orf57 PE=1 SV=1	1	5	5	69.8	13.178	288230	303710	289290	184600	217080	192370	293743	198017	1.48343	-	0.000957181
P52747;P36508	ZNF143	sp|P52747|ZN143_HUMAN Zinc finger protein 143 OS=Homo sapiens OX=9606 GN=ZNF143 PE=1 SV=2	2	5	4	14.9	68.895	198960	216870	206900	156050	112210	152200	207577	140153	1.48107	-	0.0107229
Q9Y5S2	CDC42BPB	sp|Q9Y5S2|MRCKB_HUMAN Serine/threonine-protein kinase MRCK beta OS=Homo sapiens OX=9606 GN=CDC42BPB PE=1 SV=2	1	24	21	18.6	194.31	137840	149920	140680	94654	91928	102730	142813	96437.3	1.48089	-	0.000684464
P51452	DUSP3	sp|P51452|DUS3_HUMAN Dual specificity protein phosphatase 3 OS=Homo sapiens OX=9606 GN=DUSP3 PE=1 SV=1	1	6	6	45.9	20.478	148740	163510	126290	98709	97411	100070	146180	98730	1.4806	-	0.0119287
Q8WVY7	UBLCP1	sp|Q8WVY7|UBCP1_HUMAN Ubiquitin-like domain-containing CTD phosphatase 1 OS=Homo sapiens OX=9606 GN=UBLCP1 PE=1 SV=2	1	6	6	23.3	36.804	337290	381470	299780	233810	217920	236920	339513	229550	1.47904	-	0.0106615
P34059	GALNS	sp|P34059|GALNS_HUMAN N-acetylgalactosamine-6-sulfatase OS=Homo sapiens OX=9606 GN=GALNS PE=1 SV=1	1	3	3	7.5	58.025	99747	108090	104470	69765	70539	70895	104102	70399.7	1.47873	-	0.000158807
Q9NP61	ARFGAP3	sp|Q9NP61|ARFG3_HUMAN ADP-ribosylation factor GTPase-activating protein 3 OS=Homo sapiens OX=9606 GN=ARFGAP3 PE=1 SV=1	1	9	7	21.1	56.928	98189	96262	100290	66166	63983	69191	98247	66446.7	1.47858	-	7.56127e-05
Q92805	GOLGA1	sp|Q92805|GOGA1_HUMAN Golgin subfamily A member 1 OS=Homo sapiens OX=9606 GN=GOLGA1 PE=1 SV=3	1	8	8	15.6	88.183	26784	35765	28721	20930	15661	25187	30423.3	20592.7	1.47739	-	0.0643092
Q16595	FXN	sp|Q16595|FRDA_HUMAN Frataxin, mitochondrial OS=Homo sapiens OX=9606 GN=FXN PE=1 SV=2	1	2	2	13.8	23.135	71196	79100	89618	57178	58582	46722	79971.3	54160.7	1.47656	-	0.0166686
Q9UBN7	HDAC6	sp|Q9UBN7|HDAC6_HUMAN Histone deacetylase 6 OS=Homo sapiens OX=9606 GN=HDAC6 PE=1 SV=2	1	8	7	11.4	131.42	58390	49393	52617	35836	36904	35960	53466.7	36233.3	1.47562	-	0.00289796
Q8NBP0	TTC13	sp|Q8NBP0|TTC13_HUMAN Tetratricopeptide repeat protein 13 OS=Homo sapiens OX=9606 GN=TTC13 PE=2 SV=3	1	10	9	17.2	96.812	94704	98611	88375	72482	48791	69648	93896.7	63640.3	1.47543	-	0.0197434
P53814	SMTN	sp|P53814|SMTN_HUMAN Smoothelin OS=Homo sapiens OX=9606 GN=SMTN PE=1 SV=7	1	5	5	9.9	99.058	36477	57807	60516	33641		36321	51600	34981	1.47509	-	0.190633
Q00169	PITPNA	sp|Q00169|PIPNA_HUMAN Phosphatidylinositol transfer protein alpha isoform OS=Homo sapiens OX=9606 GN=PITPNA PE=1 SV=2	1	10	8	37.8	31.806	163290	156340	164320	120310	84126	123780	161317	109405	1.47449	-	0.0159108
O94964	SOGA1	sp|O94964|SOGA1_HUMAN Protein SOGA1 OS=Homo sapiens OX=9606 GN=SOGA1 PE=1 SV=2	1	10	10	10	159.76	33513	39824	35367	25396	25650	22691	36234.7	24579	1.47421	-	0.00514259
O75506	HSBP1	sp|O75506|HSBP1_HUMAN Heat shock factor-binding protein 1 OS=Homo sapiens OX=9606 GN=HSBP1 PE=1 SV=1	1	3	3	64.5	8.5435	1285400	1556700	1334600	1035600	835870	961990	1.39223e+06	944487	1.47406	-	0.01171
Q16698	DECR1	sp|Q16698|DECR_HUMAN 2,4-dienoyl-CoA reductase [(3E)-enoyl-CoA-producing], mitochondrial OS=Homo sapiens OX=9606 GN=DECR1 PE=1 SV=1	1	10	10	35.2	36.067	539120	526740	413150	320730	338630	344070	493003	334477	1.47395	-	0.0176181
Q9H173	SIL1	sp|Q9H173|SIL1_HUMAN Nucleotide exchange factor SIL1 OS=Homo sapiens OX=9606 GN=SIL1 PE=1 SV=1	1	8	8	25.2	52.084	83504	88140	89157	59471	59661	57886	86933.7	59006	1.4733	-	0.000107175
Q15172	PPP2R5A	sp|Q15172|2A5A_HUMAN Serine/threonine-protein phosphatase 2A 56 kDa regulatory subunit alpha isoform OS=Homo sapiens OX=9606 GN=PPP2R5A PE=1 SV=1	1	10	9	24.1	56.193	111160	118960	108350	75696	79783	74273	112823	76584	1.4732	-	0.000534729
O15379	HDAC3	sp|O15379|HDAC3_HUMAN Histone deacetylase 3 OS=Homo sapiens OX=9606 GN=HDAC3 PE=1 SV=2	1	5	4	16.6	48.847	63390	82048	54272	56062	34226	45333	66570	45207	1.47256	-	0.107289
P27824	CANX	sp|P27824|CALX_HUMAN Calnexin OS=Homo sapiens OX=9606 GN=CANX PE=1 SV=2	1	31	30	47.8	67.567	6270900	6499900	6587200	4344900	4282200	4521100	6.45267e+06	4.38273e+06	1.47229	-	6.27656e-05
P53004	BLVRA	sp|P53004|BIEA_HUMAN Biliverdin reductase A OS=Homo sapiens OX=9606 GN=BLVRA PE=1 SV=2	1	10	9	39.9	33.428	148420	156980	174500	102660	116750	106950	159967	108787	1.47046	-	0.00423466
Q15121	PEA15	sp|Q15121|PEA15_HUMAN Astrocytic phosphoprotein PEA-15 OS=Homo sapiens OX=9606 GN=PEA15 PE=1 SV=2	1	4	4	42.3	15.04	360770	384180	356030	232480	239390	277040	366993	249637	1.47011	-	0.00199673
Q6IQ23	PLEKHA7	sp|Q6IQ23|PKHA7_HUMAN Pleckstrin homology domain-containing family A member 7 OS=Homo sapiens OX=9606 GN=PLEKHA7 PE=1 SV=2	1	7	6	8.8	127.13	69495	78243	81744	49495	51796	54825	76494	52038.7	1.46995	-	0.00347923
O00401	WASL	sp|O00401|WASL_HUMAN Neural Wiskott-Aldrich syndrome protein OS=Homo sapiens OX=9606 GN=WASL PE=1 SV=2	1	4	3	16.4	54.826	65436	90630		53400	47552	58405	78033	53119	1.46902	-	0.0927829
P30838	ALDH3A1	sp|P30838|AL3A1_HUMAN Aldehyde dehydrogenase, dimeric NADP-preferring OS=Homo sapiens OX=9606 GN=ALDH3A1 PE=1 SV=3	1	16	15	56.7	50.394	809120	820640	711260	541350	523470	529110	780340	531310	1.46871	-	0.00208391
Q8TCJ2	STT3B	sp|Q8TCJ2|STT3B_HUMAN Dolichyl-diphosphooligosaccharide--protein glycosyltransferase subunit STT3B OS=Homo sapiens OX=9606 GN=STT3B PE=1 SV=1	1	10	10	13.1	93.673	392230	386360	367480	265480	253750	261870	382023	260367	1.46725	-	0.000122085
O95208	EPN2	sp|O95208|EPN2_HUMAN Epsin-2 OS=Homo sapiens OX=9606 GN=EPN2 PE=1 SV=3	1	5	4	14.4	68.481	273110	252950	316590	193220	195760	185560	280883	191513	1.46665	-	0.00932826
Q15032	R3HDM1	sp|Q15032|R3HD1_HUMAN R3H domain-containing protein 1 OS=Homo sapiens OX=9606 GN=R3HDM1 PE=1 SV=3	1	4	4	5.6	120.69	26607	30930	32621	19853	19187	22497	30052.7	20512.3	1.4651	-	0.00973624
Q86TG7	PEG10	sp|Q86TG7|PEG10_HUMAN Retrotransposon-derived protein PEG10 OS=Homo sapiens OX=9606 GN=PEG10 PE=1 SV=2	1	5	5	12.1	80.172	198360	183200	214360	128460	146060	132360	198640	135627	1.46461	-	0.00382569
Q86VS8	HOOK3	sp|Q86VS8|HOOK3_HUMAN Protein Hook homolog 3 OS=Homo sapiens OX=9606 GN=HOOK3 PE=1 SV=2	1	11	11	20.5	83.125	113310	111850	126500	85710	72912	81541	117220	80054.3	1.46426	-	0.00343741
P30101	PDIA3	sp|P30101|PDIA3_HUMAN Protein disulfide-isomerase A3 OS=Homo sapiens OX=9606 GN=PDIA3 PE=1 SV=4	1	31	30	67.3	56.782	15463000	14869000	16157000	10265000	11131000	10379000	1.54963e+07	1.05917e+07	1.46307	-	0.000441152
Q13492;O60641	PICALM	sp|Q13492|PICAL_HUMAN Phosphatidylinositol-binding clathrin assembly protein OS=Homo sapiens OX=9606 GN=PICALM PE=1 SV=2	2	15	13	35	70.754	343290	351410	362370	246840	238730	237080	352357	240883	1.46277	-	5.98353e-05
Q9BQA9	CYBC1	sp|Q9BQA9|CYBC1_HUMAN Cytochrome b-245 chaperone 1 OS=Homo sapiens OX=9606 GN=CYBC1 PE=1 SV=1	1	3	2	21.4	20.774	50644	57029	59377	34958	35011	44498	55683.3	38155.7	1.45937	-	0.0129697
Q96KA5	CLPTM1L	sp|Q96KA5|CLP1L_HUMAN Cleft lip and palate transmembrane protein 1-like protein OS=Homo sapiens OX=9606 GN=CLPTM1L PE=1 SV=1	1	7	6	22.5	62.228	296620	400070	245590	216860	239630	189990	314093	215493	1.45755	-	0.107337
Q9UKV8	AGO2	sp|Q9UKV8|AGO2_HUMAN Protein argonaute-2 OS=Homo sapiens OX=9606 GN=AGO2 PE=1 SV=3	1	16	10	24.9	97.207	103290	110180	95083	71722	65623	74469	102851	70604.7	1.45672	-	0.00317072
Q8NHZ8	CDC26	sp|Q8NHZ8|CDC26_HUMAN Anaphase-promoting complex subunit CDC26 OS=Homo sapiens OX=9606 GN=CDC26 PE=1 SV=1	1	2	2	40	9.7769	310730	334800	268380	212820	217460	197710	304637	209330	1.45529	-	0.00935852
P58107	EPPK1	sp|P58107|EPIPL_HUMAN Epiplakin OS=Homo sapiens OX=9606 GN=EPPK1 PE=1 SV=3	1	110	101	61.6	555.65	2399300	2331500	2436900	1640800	1648600	1637200	2.38923e+06	1642200	1.4549	-	1.76418e-05
Q9H8V3	ECT2	sp|Q9H8V3|ECT2_HUMAN Protein ECT2 OS=Homo sapiens OX=9606 GN=ECT2 PE=1 SV=4	1	9	8	14.2	103.5	86422	90537	65767	51314	49559	66068	80908.7	55647	1.45396	-	0.0528827
Q96JY6	PDLIM2	sp|Q96JY6|PDLI2_HUMAN PDZ and LIM domain protein 2 OS=Homo sapiens OX=9606 GN=PDLIM2 PE=1 SV=1	1	6	6	28.7	37.458	48442	55268	58893	36711	44187	30938	54201	37278.7	1.45394	-	0.0261157
Q9HB40	SCPEP1	sp|Q9HB40|RISC_HUMAN Retinoid-inducible serine carboxypeptidase OS=Homo sapiens OX=9606 GN=SCPEP1 PE=1 SV=1	1	10	10	31.6	50.83	587990	626450	580170	418980	427830	387720	598203	411510	1.45368	-	0.000574675
Q6UW63	POGLUT2	sp|Q6UW63|PLGT2_HUMAN Protein O-glucosyltransferase 2 OS=Homo sapiens OX=9606 GN=POGLUT2 PE=1 SV=1	1	10	10	27.1	58.042	106440	117180	86617	73704	71295	68576	103412	71191.7	1.45259	-	0.0237751
P14625	HSP90B1	sp|P14625|ENPL_HUMAN Endoplasmin OS=Homo sapiens OX=9606 GN=HSP90B1 PE=1 SV=1	1	47	40	58.3	92.468	6092400	6312700	6337900	4216900	4546400	4140100	6.24767e+06	4.30113e+06	1.45256	-	0.000187971
Q14257	RCN2	sp|Q14257|RCN2_HUMAN Reticulocalbin-2 OS=Homo sapiens OX=9606 GN=RCN2 PE=1 SV=1	1	13	13	48.6	36.876	740640	752160	772080	509010	546050	504360	754960	519807	1.45239	-	0.00012695
Q9Y618	NCOR2	sp|Q9Y618|NCOR2_HUMAN Nuclear receptor corepressor 2 OS=Homo sapiens OX=9606 GN=NCOR2 PE=1 SV=3	1	15	14	9.1	273.65	70726	75193	66600	49404	44751	52176	70839.7	48777	1.45232	-	0.0025845
P01583	IL1A	sp|P01583|IL1A_HUMAN Interleukin-1 alpha OS=Homo sapiens OX=9606 GN=IL1A PE=1 SV=1	1	7	6	39.1	30.606	199400	216260	184500	140250	128740	144280	200053	137757	1.45222	-	0.00375414
P17612	PRKACA	sp|P17612|KAPCA_HUMAN cAMP-dependent protein kinase catalytic subunit alpha OS=Homo sapiens OX=9606 GN=PRKACA PE=1 SV=2	1	7	4	27.4	40.589	85687	95351	91555	55370	65772	66574	90864.3	62572	1.45216	-	0.00347206
Q12929	EPS8	sp|Q12929|EPS8_HUMAN Epidermal growth factor receptor kinase substrate 8 OS=Homo sapiens OX=9606 GN=EPS8 PE=1 SV=1	1	19	19	30.8	91.88	113210	125690	137380	91680	84282	83200	125427	86387.3	1.45191	-	0.0064004
Q9NUP7	TRMT13	sp|Q9NUP7|TRM13_HUMAN tRNA:m(4)X modification enzyme TRM13 homolog OS=Homo sapiens OX=9606 GN=TRMT13 PE=1 SV=2	1	3	3	8.3	54.246	26702	46959	27459	23748	22743		33706.7	23245.5	1.45003	-	0.30927
O15541	RNF113A	sp|O15541|R113A_HUMAN E3 ubiquitin-protein ligase RNF113A OS=Homo sapiens OX=9606 GN=RNF113A PE=1 SV=1	1	5	5	23.6	38.787	114880	173100	140600	105160	77164	114080	142860	98801.3	1.44593	-	0.0944491
Q9UJ70	NAGK	sp|Q9UJ70|NAGK_HUMAN N-acetyl-D-glucosamine kinase OS=Homo sapiens OX=9606 GN=NAGK PE=1 SV=4	1	11	11	43.3	37.375	298430	331230	273570	212100	201310	211630	301077	208347	1.44508	-	0.00556503
Q96M27	PRRC1	sp|Q96M27|PRRC1_HUMAN Protein PRRC1 OS=Homo sapiens OX=9606 GN=PRRC1 PE=1 SV=1	1	7	7	22	46.701	452320	411290	393280	289520	303050	277970	418963	290180	1.4438	-	0.0024311
Q8IWV7	UBR1	sp|Q8IWV7|UBR1_HUMAN E3 ubiquitin-protein ligase UBR1 OS=Homo sapiens OX=9606 GN=UBR1 PE=1 SV=1	1	16	15	12.6	200.21	128130	120910	109480	88007	80395	80004	119507	82802	1.44328	-	0.0036646
P36405	ARL3	sp|P36405|ARL3_HUMAN ADP-ribosylation factor-like protein 3 OS=Homo sapiens OX=9606 GN=ARL3 PE=1 SV=2	1	9	9	60.4	20.455	630580	643550	645250	434810	441460	454150	639793	443473	1.44269	-	1.15169e-05
P22830	FECH	sp|P22830|HEMH_HUMAN Ferrochelatase, mitochondrial OS=Homo sapiens OX=9606 GN=FECH PE=1 SV=2	1	11	10	36.6	47.862	280920	266140	244470	185520	176770	186370	263843	182887	1.44266	-	0.00182851
Q9H813	PACC1	sp|Q9H813|PACC1_HUMAN Proton-activated chloride channel OS=Homo sapiens OX=9606 GN=PACC1 PE=1 SV=1	1	2	2	8	40.043	97836	104100	102800	70946	64221	76093	101579	70420	1.44247	-	0.001372
O95202	LETM1	sp|O95202|LETM1_HUMAN Mitochondrial proton/calcium exchanger protein OS=Homo sapiens OX=9606 GN=LETM1 PE=1 SV=1	1	20	20	35.3	83.353	235350	256670	243160	173620	168210	168040	245060	169957	1.4419	-	0.00031882
Q15746	MYLK	sp|Q15746|MYLK_HUMAN Myosin light chain kinase, smooth muscle OS=Homo sapiens OX=9606 GN=MYLK PE=1 SV=4	1	11	11	7.8	210.71	244210	265580	231450	163810	173600	177170	247080	171527	1.44048	-	0.00214243
O14578	CIT	sp|O14578|CTRO_HUMAN Citron Rho-interacting kinase OS=Homo sapiens OX=9606 GN=CIT PE=1 SV=2	1	20	20	13.2	231.43	140730	163240	133930	104170	94921	105200	145967	101430	1.43908	-	0.00918864
Q13217	DNAJC3	sp|Q13217|DNJC3_HUMAN DnaJ homolog subfamily C member 3 OS=Homo sapiens OX=9606 GN=DNAJC3 PE=1 SV=1	1	14	14	37.1	57.579	265530	264220	261030	191100	176510	182150	263593	183253	1.43841	-	5.54861e-05
P36969	GPX4	sp|P36969|GPX4_HUMAN Phospholipid hydroperoxide glutathione peroxidase OS=Homo sapiens OX=9606 GN=GPX4 PE=1 SV=3	1	4	4	25.4	22.174	216590	217940	209230	163520	152360	132240	214587	149373	1.43658	-	0.00239973
O60936	NOL3	sp|O60936|NOL3_HUMAN Nucleolar protein 3 OS=Homo sapiens OX=9606 GN=NOL3 PE=1 SV=2	1	5	5	47.6	22.629	231540	258530	322000	163540	234240	167520	270690	188433	1.43653	-	0.0801243
P10586	PTPRF	sp|P10586|PTPRF_HUMAN Receptor-type tyrosine-protein phosphatase F OS=Homo sapiens OX=9606 GN=PTPRF PE=1 SV=2	1	16	11	12.6	212.88	139770	177100	125180	105340	101480	101130	147350	102650	1.43546	-	0.0449935
Q8NI22	MCFD2	sp|Q8NI22|MCFD2_HUMAN Multiple coagulation factor deficiency protein 2 OS=Homo sapiens OX=9606 GN=MCFD2 PE=1 SV=1	1	4	4	44.5	16.39	838290	1066800	684270	573970	638480	591500	863120	601317	1.43538	-	0.0810138
Q9P2E9;REV__Q9P2M7	RRBP1	sp|Q9P2E9|RRBP1_HUMAN Ribosome-binding protein 1 OS=Homo sapiens OX=9606 GN=RRBP1 PE=1 SV=5	2	47	44	39.4	152.45	1136500	1177800	1270300	829400	843300	827630	1.19487e+06	833443	1.43365	-	0.000820418
Q9NZC9	SMARCAL1	sp|Q9NZC9|SMAL1_HUMAN SWI/SNF-related matrix-associated actin-dependent regulator of chromatin subfamily A-like protein 1 OS=Homo sapiens OX=9606 GN=SMARCAL1 PE=1 SV=1	1	5	4	7.4	105.94	2000200	3059800	3082200	3023100	855800	1806500	2.71407e+06	1.89513e+06	1.43212	-	0.319872
Q9UGV2	NDRG3	sp|Q9UGV2|NDRG3_HUMAN Protein NDRG3 OS=Homo sapiens OX=9606 GN=NDRG3 PE=1 SV=2	1	8	8	38.9	41.408	258360	291840	264240	190550	188210	190050	271480	189603	1.43183	-	0.00137904
Q68CP9	ARID2	sp|Q68CP9|ARID2_HUMAN AT-rich interactive domain-containing protein 2 OS=Homo sapiens OX=9606 GN=ARID2 PE=1 SV=2	1	9	8	7.3	197.39	49386	64466	52773	45475	30740	40194	55541.7	38803	1.43138	-	0.0560854
Q9NRM0	SLC2A9	sp|Q9NRM0|GTR9_HUMAN Solute carrier family 2, facilitated glucose transporter member 9 OS=Homo sapiens OX=9606 GN=SLC2A9 PE=1 SV=2	1	2	2	4.4	58.701	42576	43781		39267	21084		43178.5	30175.5	1.43091	-	0.289692
Q96JQ2	CLMN	sp|Q96JQ2|CLMN_HUMAN Calmin OS=Homo sapiens OX=9606 GN=CLMN PE=1 SV=1	1	5	5	7.1	111.65	519480	86046	108260	176600		156450	237929	166525	1.42879	-	0.721149
Q16787	LAMA3	sp|Q16787|LAMA3_HUMAN Laminin subunit alpha-3 OS=Homo sapiens OX=9606 GN=LAMA3 PE=1 SV=2	1	28	26	11.9	366.65	278940	284540	271990	196660	184590	203500	278490	194917	1.42876	-	0.000225744
O75884	RBBP9	sp|O75884|RBBP9_HUMAN Serine hydrolase RBBP9 OS=Homo sapiens OX=9606 GN=RBBP9 PE=1 SV=2	1	7	6	52.7	21	313120	330020	214630	188250	208570	203890	285923	200237	1.42793	-	0.0787218
Q8TB96	ITFG1	sp|Q8TB96|TIP_HUMAN T-cell immunomodulatory protein OS=Homo sapiens OX=9606 GN=ITFG1 PE=1 SV=1	1	6	6	11.9	68.107	50925	51520	47595	34929	34238	35915	50013.3	35027.3	1.42784	-	0.000337846
P13473	LAMP2	sp|P13473|LAMP2_HUMAN Lysosome-associated membrane glycoprotein 2 OS=Homo sapiens OX=9606 GN=LAMP2 PE=1 SV=2	1	4	4	8.8	44.96	1947700	1952000	2066500	1353800	1493700	1331900	1.98873e+06	1.39313e+06	1.42753	-	0.000736957
P30046;A6NHG4	DDT; DDTL	sp|P30046|DOPD_HUMAN D-dopachrome decarboxylase OS=Homo sapiens OX=9606 GN=DDT PE=1 SV=3;sp|A6NHG4|DDTL_HUMAN D-dopachrome decarboxylase-like protein OS=Homo sapiens OX=9606 GN=DDTL PE=2 SV=1	2	3	3	28.8	12.712	1996700	2203600	2429800	1579100	1408400	1657200	2.21003e+06	1.54823e+06	1.42745	-	0.0103177
Q92546	RGP1	sp|Q92546|RGP1_HUMAN RAB6A-GEF complex partner protein 2 OS=Homo sapiens OX=9606 GN=RGP1 PE=1 SV=1	1	3	3	10	42.455	47246	46967	41341	34457	30792	29748	45184.7	31665.7	1.42693	-	0.00485446
P22694	PRKACB	sp|P22694|KAPCB_HUMAN cAMP-dependent protein kinase catalytic subunit beta OS=Homo sapiens OX=9606 GN=PRKACB PE=1 SV=2	1	7	4	34.2	40.622	57415	64173	55587	49073	31142	43983	59058.3	41399.3	1.42655	-	0.0410214
Q10471	GALNT2	sp|Q10471|GALT2_HUMAN Polypeptide N-acetylgalactosaminyltransferase 2 OS=Homo sapiens OX=9606 GN=GALNT2 PE=1 SV=1	1	20	19	44.3	64.732	830540	839250	800870	586600	571300	574120	823553	577340	1.42646	-	3.95863e-05
Q12797	ASPH	sp|Q12797|ASPH_HUMAN Aspartyl/asparaginyl beta-hydroxylase OS=Homo sapiens OX=9606 GN=ASPH PE=1 SV=3	1	18	18	32.7	85.862	2024400	2041900	2171700	1429600	1512300	1433400	2.07933e+06	1.45843e+06	1.42573	-	0.000319892
Q7Z417	NUFIP2	sp|Q7Z417|NUFP2_HUMAN Nuclear fragile X mental retardation-interacting protein 2 OS=Homo sapiens OX=9606 GN=NUFIP2 PE=1 SV=1	1	16	16	36.1	76.12	418320	428820	453140	313950	289370	309410	433427	304243	1.42461	-	0.000539274
P11117	ACP2	sp|P11117|PPAL_HUMAN Lysosomal acid phosphatase OS=Homo sapiens OX=9606 GN=ACP2 PE=1 SV=3	1	8	8	20.8	48.344	317400	320940	289280	222080	209150	220110	309207	217113	1.42417	-	0.00103527
Q9Y6X4	FAM169A	sp|Q9Y6X4|F169A_HUMAN Soluble lamin-associated protein of 75 kDa OS=Homo sapiens OX=9606 GN=FAM169A PE=1 SV=2	1	10	10	23.4	74.954	90568	99727	103000	73581	64382	68023	97765	68662	1.42386	-	0.00314846
Q07954	LRP1	sp|Q07954|LRP1_HUMAN Prolow-density lipoprotein receptor-related protein 1 OS=Homo sapiens OX=9606 GN=LRP1 PE=1 SV=2	1	42	41	12.7	504.6	218860	228870	214280	154780	152070	158100	220670	154983	1.42383	-	0.000145456
Q12899	TRIM26	sp|Q12899|TRI26_HUMAN Tripartite motif-containing protein 26 OS=Homo sapiens OX=9606 GN=TRIM26 PE=1 SV=1	1	4	4	9.6	62.165	56670	58327	52341	40735	37121	39719	55779.3	39191.7	1.42324	-	0.00134921
P21399	ACO1	sp|P21399|ACOC_HUMAN Cytoplasmic aconitate hydratase OS=Homo sapiens OX=9606 GN=ACO1 PE=1 SV=3	1	23	22	35.4	98.398	612080	663740	510950	429790	392140	434030	595590	418653	1.42263	-	0.0194295
O15230	LAMA5	sp|O15230|LAMA5_HUMAN Laminin subunit alpha-5 OS=Homo sapiens OX=9606 GN=LAMA5 PE=1 SV=8	1	30	26	11.2	399.73	138890	145760	142230	107350	93087	100050	142293	100162	1.42063	-	0.000769648
Q8WUH6	TMEM263	sp|Q8WUH6|TM263_HUMAN Transmembrane protein 263 OS=Homo sapiens OX=9606 GN=TMEM263 PE=1 SV=1	1	3	3	39.7	11.748	227760	187520	199260	144370	92359	196130	204847	144286	1.41972	-	0.133621
Q6IQ22	RAB12	sp|Q6IQ22|RAB12_HUMAN Ras-related protein Rab-12 OS=Homo sapiens OX=9606 GN=RAB12 PE=1 SV=3	1	7	6	28.7	27.248	219040	225670	239650	160220	158710	163170	228120	160700	1.41954	-	0.000409517
Q06481	APLP2	sp|Q06481|APLP2_HUMAN Amyloid-like protein 2 OS=Homo sapiens OX=9606 GN=APLP2 PE=1 SV=2	1	4	4	7.2	86.955	34655		36095	22709	26113	25946	35375	24922.7	1.41939	-	0.00638945
Q8IYB7	DIS3L2	sp|Q8IYB7|DI3L2_HUMAN DIS3-like exonuclease 2 OS=Homo sapiens OX=9606 GN=DIS3L2 PE=1 SV=4	1	6	6	13.6	99.278	71940	71601	71359	41994	55964	53525	71633.3	50494.3	1.41864	-	0.0080263
Q9UPQ9	TNRC6B	sp|Q9UPQ9|TNR6B_HUMAN Trinucleotide repeat-containing gene 6B protein OS=Homo sapiens OX=9606 GN=TNRC6B PE=1 SV=4	1	19	16	18.9	194	58956	59471	66036	45209	42164	42672	61487.7	43348.3	1.41846	-	0.00181933
Q5F1R6	DNAJC21	sp|Q5F1R6|DJC21_HUMAN DnaJ homolog subfamily C member 21 OS=Homo sapiens OX=9606 GN=DNAJC21 PE=1 SV=2	1	6	5	14.7	62.027	93766	89389	80521	62043	58120	65847	87892	62003.3	1.41754	-	0.00448828
Q9HB90;Q9NQL2	RRAGC	sp|Q9HB90|RRAGC_HUMAN Ras-related GTP-binding protein C OS=Homo sapiens OX=9606 GN=RRAGC PE=1 SV=1	2	5	5	13.8	44.223	73053	82964	77479	61004	48372	55366	77832	54914	1.41734	-	0.00784392
Q5W0V3	FHIP2A	sp|Q5W0V3|FHI2A_HUMAN FHF complex subunit HOOK interacting protein 2A OS=Homo sapiens OX=9606 GN=FHIP2A PE=1 SV=1	1	12	10	21.3	86.557	89469	80704	93316	60507	63479	61998	87829.7	61994.7	1.41673	-	0.00251593
P04179	SOD2	sp|P04179|SODM_HUMAN Superoxide dismutase [Mn], mitochondrial OS=Homo sapiens OX=9606 GN=SOD2 PE=1 SV=3	1	7	7	50.5	24.75	1101100	1023900	1097200	721920	810020	744430	1.07407e+06	758790	1.4155	-	0.000982998
P11388	TOP2A	sp|P11388|TOP2A_HUMAN DNA topoisomerase 2-alpha OS=Homo sapiens OX=9606 GN=TOP2A PE=1 SV=3	1	45	33	37.1	174.38	506580	480910	474890	347700	348900	336690	487460	344430	1.41527	-	0.000165964
Q8WTV0	SCARB1	sp|Q8WTV0|SCRB1_HUMAN Scavenger receptor class B member 1 OS=Homo sapiens OX=9606 GN=SCARB1 PE=1 SV=1	1	6	4	10.9	60.877	263410	243270	254220	167860	206120	163900	253633	179293	1.41463	-	0.00713728
Q9C0B1	FTO	sp|Q9C0B1|FTO_HUMAN Alpha-ketoglutarate-dependent dioxygenase FTO OS=Homo sapiens OX=9606 GN=FTO PE=1 SV=3	1	14	13	39.2	58.281	174310	203230	186750	141230	127830	130180	188097	133080	1.41341	-	0.00415175
Q92796	DLG3	sp|Q92796|DLG3_HUMAN Disks large homolog 3 OS=Homo sapiens OX=9606 GN=DLG3 PE=1 SV=2	1	7	5	12.7	90.313	130600	108850	137820	95371	88810	82865	125757	89015.3	1.41275	-	0.0175722
Q9H0U3	MAGT1	sp|Q9H0U3|MAGT1_HUMAN Magnesium transporter protein 1 OS=Homo sapiens OX=9606 GN=MAGT1 PE=1 SV=1	1	6	6	18.8	38.036	254900	264700	241210	181110	177760	179690	253603	179520	1.41267	-	0.000421925
O43933	PEX1	sp|O43933|PEX1_HUMAN Peroxisome biogenesis factor 1 OS=Homo sapiens OX=9606 GN=PEX1 PE=1 SV=1	1	6	6	6	142.87	24436	27007	24822	19912	17477	16620	25421.7	18003	1.41208	-	0.0042825
Q9BX68	HINT2	sp|Q9BX68|HINT2_HUMAN Histidine triad nucleotide-binding protein 2, mitochondrial OS=Homo sapiens OX=9606 GN=HINT2 PE=1 SV=1	1	5	5	47.2	17.162	643890	673440	689690	475740	467280	478400	669007	473807	1.41198	-	0.000145789
Q9NYU2	UGGT1	sp|Q9NYU2|UGGG1_HUMAN UDP-glucose:glycoprotein glucosyltransferase 1 OS=Homo sapiens OX=9606 GN=UGGT1 PE=1 SV=3	1	52	48	46.3	177.19	625650	630500	536560	434480	418360	417120	597570	423320	1.41163	-	0.00495086
P14854	COX6B1	sp|P14854|CX6B1_HUMAN Cytochrome c oxidase subunit 6B1 OS=Homo sapiens OX=9606 GN=COX6B1 PE=1 SV=2	1	3	3	47.7	10.192	81751	90817	104950	56250	62026	78423	92506	65566.3	1.41088	-	0.0466325
P10321	HLA-C	sp|P10321|HLAC_HUMAN HLA class I histocompatibility antigen, C alpha chain OS=Homo sapiens OX=9606 GN=HLA-C PE=1 SV=3	1	14	8	40.7	40.648	1963500	1900300	2222600	1434700	1452600	1428400	2028800	1.43857e+06	1.41029	-	0.0039548
P08240	SRPRA	sp|P08240|SRPRA_HUMAN Signal recognition particle receptor subunit alpha OS=Homo sapiens OX=9606 GN=SRPRA PE=1 SV=2	1	16	15	30.9	69.81	175140	180540	176830	126970	123040	127640	177503	125883	1.41006	-	1.76916e-05
O60476	MAN1A2	sp|O60476|MA1A2_HUMAN Mannosyl-oligosaccharide 1,2-alpha-mannosidase IB OS=Homo sapiens OX=9606 GN=MAN1A2 PE=1 SV=1	1	7	7	12.9	73.003	97995	129700	81420	74756	68345	76283	103038	73128	1.40901	-	0.105863
Q99798	ACO2	sp|Q99798|ACON_HUMAN Aconitate hydratase, mitochondrial OS=Homo sapiens OX=9606 GN=ACO2 PE=1 SV=2	1	31	31	55.3	85.424	843290	881890	745620	588190	584890	580840	823600	584640	1.40873	-	0.00416811
Q9H0H5	RACGAP1	sp|Q9H0H5|RGAP1_HUMAN Rac GTPase-activating protein 1 OS=Homo sapiens OX=9606 GN=RACGAP1 PE=1 SV=1	1	10	10	22.5	71.026	212270	215490	206160	151920	154260	143990	211307	150057	1.40818	-	0.000121565
Q9BUB5	MKNK1	sp|Q9BUB5|MKNK1_HUMAN MAP kinase-interacting serine/threonine-protein kinase 1 OS=Homo sapiens OX=9606 GN=MKNK1 PE=1 SV=1	1	6	6	18.1	51.342	73018	66061	78437	50112	59106	45417	72505.3	51545	1.40664	-	0.0176156
Q8IVF2	AHNAK2	sp|Q8IVF2|AHNK2_HUMAN Protein AHNAK2 OS=Homo sapiens OX=9606 GN=AHNAK2 PE=1 SV=2	1	122	119	47.9	616.62	1839800	1949400	2083900	1407100	1386900	1381300	1957700	1.39177e+06	1.40663	-	0.0013439
O43464	HTRA2	sp|O43464|HTRA2_HUMAN Serine protease HTRA2, mitochondrial OS=Homo sapiens OX=9606 GN=HTRA2 PE=1 SV=2	1	7	7	20.3	48.84	108700	96995	140200	78688	82205	85423	115298	82105.3	1.40427	-	0.0637017
P18084	ITGB5	sp|P18084|ITB5_HUMAN Integrin beta-5 OS=Homo sapiens OX=9606 GN=ITGB5 PE=1 SV=1	1	3	3	5.5	88.053	60198	62923	61375	48433	40665	42284	61498.7	43794	1.40427	-	0.00208044
Q8N302	AGGF1	sp|Q8N302|AGGF1_HUMAN Angiogenic factor with G patch and FHA domains 1 OS=Homo sapiens OX=9606 GN=AGGF1 PE=1 SV=2	1	5	5	13.6	80.976	352480	467560	354530	272060	264640	300040	391523	278913	1.40375	-	0.0464256
Q6ZV73	FGD6	sp|Q6ZV73|FGD6_HUMAN FYVE, RhoGEF and PH domain-containing protein 6 OS=Homo sapiens OX=9606 GN=FGD6 PE=1 SV=2	1	6	6	6.3	160.81	43761	38032	43905	35827	27268	26468	41899.3	29854.3	1.40346	-	0.0278299
Q9Y2X7	GIT1	sp|Q9Y2X7|GIT1_HUMAN ARF GTPase-activating protein GIT1 OS=Homo sapiens OX=9606 GN=GIT1 PE=1 SV=2	1	22	20	49.1	84.34	202250	197910	205910	138890	149740	143380	202023	144003	1.40291	-	0.000119557
Q9UNW1	MINPP1	sp|Q9UNW1|MINP1_HUMAN Multiple inositol polyphosphate phosphatase 1 OS=Homo sapiens OX=9606 GN=MINPP1 PE=1 SV=1	1	8	8	20.9	55.051	127510	130070	109180	84834	87250	89395	122253	87159.7	1.40264	-	0.00637981
Q5U5X0	LYRM7	sp|Q5U5X0|LYRM7_HUMAN Complex III assembly factor LYRM7 OS=Homo sapiens OX=9606 GN=LYRM7 PE=1 SV=1	1	3	3	39.4	11.955	228090	295920	249040	180690	182710	188270	257683	183890	1.40129	-	0.0216412
Q9Y2U5;Q99759	MAP3K2	sp|Q9Y2U5|M3K2_HUMAN Mitogen-activated protein kinase kinase kinase 2 OS=Homo sapiens OX=9606 GN=MAP3K2 PE=1 SV=2	2	8	7	23.1	69.74	205140	224460	248540	244840	145410	93904	226047	161385	1.40067	-	0.232882
P52594	AGFG1	sp|P52594|AGFG1_HUMAN Arf-GAP domain and FG repeat-containing protein 1 OS=Homo sapiens OX=9606 GN=AGFG1 PE=1 SV=2	1	9	9	27.8	58.259	559950	611880	579760	434720	406030	409910	583863	416887	1.40053	-	0.000688509
Q8IWT6	LRRC8A	sp|Q8IWT6|LRC8A_HUMAN Volume-regulated anion channel subunit LRRC8A OS=Homo sapiens OX=9606 GN=LRRC8A PE=1 SV=1	1	12	11	17.2	94.198	78835	84999	82832	65099	53603	57601	82222	58767.7	1.3991	-	0.00357664
Q9UL63	MKLN1	sp|Q9UL63|MKLN1_HUMAN Muskelin OS=Homo sapiens OX=9606 GN=MKLN1 PE=1 SV=2	1	8	7	17.3	84.767	96240	112650	83199	75067	61149	72734	97363	69650	1.39789	-	0.0439737
P53634	CTSC	sp|P53634|CATC_HUMAN Dipeptidyl peptidase 1 OS=Homo sapiens OX=9606 GN=CTSC PE=1 SV=2	1	8	8	26.8	51.853	151330	159230	112980	101260	96604	105290	141180	101051	1.39711	-	0.0504804
Q9BTT6	LRRC1	sp|Q9BTT6|LRRC1_HUMAN Leucine-rich repeat-containing protein 1 OS=Homo sapiens OX=9606 GN=LRRC1 PE=1 SV=1	1	13	11	35.7	59.241	715330	766500	827940	570480	524670	558200	769923	551117	1.39702	-	0.00345003
Q96IJ6	GMPPA	sp|Q96IJ6|GMPPA_HUMAN Mannose-1-phosphate guanyltransferase alpha OS=Homo sapiens OX=9606 GN=GMPPA PE=1 SV=1	1	7	7	24.3	46.291	194560	221840	173170	134350	139430	148630	196523	140803	1.39573	-	0.0192225
P51790	CLCN3	sp|P51790|CLCN3_HUMAN H(+)/Cl(-) exchange transporter 3 OS=Homo sapiens OX=9606 GN=CLCN3 PE=1 SV=2	1	4	4	6.2	90.965	51015	62491	37375	38571	35437	34117	50293.7	36041.7	1.39543	-	0.125591
Q8N0Z3	SPICE1	sp|Q8N0Z3|SPICE_HUMAN Spindle and centriole-associated protein 1 OS=Homo sapiens OX=9606 GN=SPICE1 PE=1 SV=1	1	5	5	7.4	96.263	24895	28088	28751	21256	16144	21183	27244.7	19527.7	1.39518	-	0.0202912
Q5THJ4	VPS13D	sp|Q5THJ4|VP13D_HUMAN Vacuolar protein sorting-associated protein 13D OS=Homo sapiens OX=9606 GN=VPS13D PE=1 SV=2	1	5	4	1.5	491.91	49091	65296	41782	36816	36484	38696	52056.3	37332	1.39442	-	0.102618
P80303	NUCB2	sp|P80303|NUCB2_HUMAN Nucleobindin-2 OS=Homo sapiens OX=9606 GN=NUCB2 PE=1 SV=3	1	15	15	45.7	50.222	707750	757110	817670	555140	540030	541890	760843	545687	1.39429	-	0.00259013
Q01432	AMPD3	sp|Q01432|AMPD3_HUMAN AMP deaminase 3 OS=Homo sapiens OX=9606 GN=AMPD3 PE=1 SV=1	1	5	5	8	88.811	53168	58675	42972	37119	34049	39972	51605	37046.7	1.39297	-	0.041287
Q9BZ95	NSD3	sp|Q9BZ95|NSD3_HUMAN Histone-lysine N-methyltransferase NSD3 OS=Homo sapiens OX=9606 GN=NSD3 PE=1 SV=1	1	7	7	8.2	161.61	93813	92154	95787	68310	65295	68692	93918	67432.3	1.39277	-	6.07935e-05
P15374	UCHL3	sp|P15374|UCHL3_HUMAN Ubiquitin carboxyl-terminal hydrolase isozyme L3 OS=Homo sapiens OX=9606 GN=UCHL3 PE=1 SV=1	1	11	11	72.2	26.182	698830	693900	671420	491600	476520	514170	688050	494097	1.39254	-	0.000149347
Q9P2H3	IFT80	sp|Q9P2H3|IFT80_HUMAN Intraflagellar transport protein 80 homolog OS=Homo sapiens OX=9606 GN=IFT80 PE=1 SV=3	1	4	4	7.9	88.034		93600	51653	55849	47863	52849	72626.5	52187	1.39166	-	0.289339
Q8NEC7	GSTCD	sp|Q8NEC7|GSTCD_HUMAN Glutathione S-transferase C-terminal domain-containing protein OS=Homo sapiens OX=9606 GN=GSTCD PE=1 SV=2	1	5	5	12	71.078	63270	53060	70155		46116	43249	62161.7	44682.5	1.39119	-	0.0744552
O15111	CHUK	sp|O15111|IKKA_HUMAN Inhibitor of nuclear factor kappa-B kinase subunit alpha OS=Homo sapiens OX=9606 GN=CHUK PE=1 SV=2	1	11	11	19.2	84.639	91348	87825	79207	68504	56479	60813	86126.7	61932	1.39067	-	0.00862469
Q5VZ89	DENND4C	sp|Q5VZ89|DEN4C_HUMAN DENN domain-containing protein 4C OS=Homo sapiens OX=9606 GN=DENND4C PE=1 SV=3	1	14	13	11.4	212.71	100010	116430	111840	80052	74417	81628	109427	78699	1.39045	-	0.00458093
P46459	NSF	sp|P46459|NSF_HUMAN Vesicle-fusing ATPase OS=Homo sapiens OX=9606 GN=NSF PE=1 SV=3	1	29	27	49.3	82.593	372100	395140	368020	280870	271040	264590	378420	272167	1.3904	-	0.000391228
Q9NUP9;O14910;Q9HAP6	LIN7C	sp|Q9NUP9|LIN7C_HUMAN Protein lin-7 homolog C OS=Homo sapiens OX=9606 GN=LIN7C PE=1 SV=1	3	9	9	54.8	21.834	354920	364400	366330	264850	267490	248680	361883	260340	1.39004	-	0.000120975
P55196	AFDN	sp|P55196|AFAD_HUMAN Afadin OS=Homo sapiens OX=9606 GN=AFDN PE=1 SV=3	1	29	28	23.2	206.8	188170	203260	208110	144520	144600	142480	199847	143867	1.38911	-	0.000755519
Q9NZM3	ITSN2	sp|Q9NZM3|ITSN2_HUMAN Intersectin-2 OS=Homo sapiens OX=9606 GN=ITSN2 PE=1 SV=3	1	11	10	9	193.46	44701	61746	35245	36681	32741	32624	47230.7	34015.3	1.38851	-	0.16832
P68871;P02042	HBB; HBD	sp|P68871|HBB_HUMAN Hemoglobin subunit beta OS=Homo sapiens OX=9606 GN=HBB PE=1 SV=2;sp|P02042|HBD_HUMAN Hemoglobin subunit delta OS=Homo sapiens OX=9606 GN=HBD PE=1 SV=2	2	3	1	23.8	15.998	42623	26687	35475	24525		25838	34928.3	25181.5	1.38706	-	0.201025
Q9Y2T2	AP3M1	sp|Q9Y2T2|AP3M1_HUMAN AP-3 complex subunit mu-1 OS=Homo sapiens OX=9606 GN=AP3M1 PE=1 SV=1	1	13	12	52.9	46.939	384330	397650	292350	272200	243480	259560	358110	258413	1.3858	-	0.0432013
Q02790	FKBP4	sp|Q02790|FKBP4_HUMAN Peptidyl-prolyl cis-trans isomerase FKBP4 OS=Homo sapiens OX=9606 GN=FKBP4 PE=1 SV=3	1	29	29	61.7	51.804	2661800	2794400	2684500	1998500	1947900	1928200	2.71357e+06	1958200	1.38575	-	8.0428e-05
Q8WVF1	OSCP1	sp|Q8WVF1|OSCP1_HUMAN Protein OSCP1 OS=Homo sapiens OX=9606 GN=OSCP1 PE=1 SV=4	1	3	3	13.1	44.586	56485	78833	48177	50679		37613	61165	44146	1.38552	-	0.275143
Q8IUW5	RELL1	sp|Q8IUW5|RELL1_HUMAN RELT-like protein 1 OS=Homo sapiens OX=9606 GN=RELL1 PE=1 SV=1	1	4	3	35.1	29.34	19240	20135	20915	14600	14869	14069	20096.7	14512.7	1.38477	-	0.000486395
P38571	LIPA	sp|P38571|LICH_HUMAN Lysosomal acid lipase/cholesteryl ester hydrolase OS=Homo sapiens OX=9606 GN=LIPA PE=1 SV=2	1	6	6	25.6	45.418	395490	401540	373660	276090	296560	273480	390230	282043	1.38358	-	0.000637654
Q9Y5P6	GMPPB	sp|Q9Y5P6|GMPPB_HUMAN Mannose-1-phosphate guanyltransferase beta OS=Homo sapiens OX=9606 GN=GMPPB PE=1 SV=2	1	8	8	29.7	39.834	154110	119210	130790	97665	100060	94464	134703	97396.3	1.38304	-	0.0229499
O14639	ABLIM1	sp|O14639|ABLM1_HUMAN Actin-binding LIM protein 1 OS=Homo sapiens OX=9606 GN=ABLIM1 PE=1 SV=3	1	9	8	17.2	87.687	108710	116760	103580	85547	67833	84539	109683	79306.3	1.38303	-	0.0117095
Q08117	TLE5	sp|Q08117|TLE5_HUMAN TLE family member 5 OS=Homo sapiens OX=9606 GN=TLE5 PE=1 SV=4	1	2	2	13.2	21.97	63684	63226	50649	36817	39476	52190	59186.3	42827.7	1.38196	-	0.062447
P21953	BCKDHB	sp|P21953|ODBB_HUMAN 2-oxoisovalerate dehydrogenase subunit beta, mitochondrial OS=Homo sapiens OX=9606 GN=BCKDHB PE=1 SV=2	1	2	2	8.9	43.122	55613	55927	43715	44735	30166		51751.7	37450.5	1.38187	-	0.152998
O15530;Q6A1A2	PDPK1; PDPK2P	sp|O15530|PDPK1_HUMAN 3-phosphoinositide-dependent protein kinase 1 OS=Homo sapiens OX=9606 GN=PDPK1 PE=1 SV=1;sp|Q6A1A2|PDPK2_HUMAN Putative 3-phosphoinositide-dependent protein kinase 2 OS=Homo sapiens OX=9606 GN=PDPK2P PE=5 SV=1	2	11	10	32	63.151	82766	82416	85502	62258	55276	63994	83561.3	60509.3	1.38097	-	0.00124812
Q9H0B6	KLC2	sp|Q9H0B6|KLC2_HUMAN Kinesin light chain 2 OS=Homo sapiens OX=9606 GN=KLC2 PE=1 SV=1	1	23	13	50.6	68.934	261890	248800	295990	196860	193500	193890	268893	194750	1.38071	-	0.0062699
O95363	FARS2	sp|O95363|SYFM_HUMAN Phenylalanine--tRNA ligase, mitochondrial OS=Homo sapiens OX=9606 GN=FARS2 PE=1 SV=1	1	4	4	11.8	52.356	51209	59802		45200	35253		55505.5	40226.5	1.37982	-	0.145663
O14618	CCS	sp|O14618|CCS_HUMAN Copper chaperone for superoxide dismutase OS=Homo sapiens OX=9606 GN=CCS PE=1 SV=1	1	3	3	10.2	29.04	239640	233230	312930	189950		189720	261933	189835	1.37979	-	0.116858
P25445	FAS	sp|P25445|TNR6_HUMAN Tumor necrosis factor receptor superfamily member 6 OS=Homo sapiens OX=9606 GN=FAS PE=1 SV=1	1	5	5	20.3	37.732	147100	164620	169950	116420	129290	103520	160557	116410	1.37923	-	0.0121538
P40123	CAP2	sp|P40123|CAP2_HUMAN Adenylyl cyclase-associated protein 2 OS=Homo sapiens OX=9606 GN=CAP2 PE=1 SV=1	1	11	10	31.7	52.823	95885	98027	100690	73946	72558	67120	98200.7	71208	1.37907	-	0.000419945
Q9NZN3	EHD3	sp|Q9NZN3|EHD3_HUMAN EH domain-containing protein 3 OS=Homo sapiens OX=9606 GN=EHD3 PE=1 SV=2	1	16	2	31.8	60.886	29324	29649	28094	21950	19830	21390	29022.3	21056.7	1.3783	-	0.000548442
O75063	FAM20B	sp|O75063|XYLK_HUMAN Glycosaminoglycan xylosylkinase OS=Homo sapiens OX=9606 GN=FAM20B PE=1 SV=1	1	4	4	16.6	46.432	54761	61539	52581	43513	35116	44082	56293.7	40903.7	1.37625	-	0.0177342
Q14653	IRF3	sp|Q14653|IRF3_HUMAN Interferon regulatory factor 3 OS=Homo sapiens OX=9606 GN=IRF3 PE=1 SV=1	1	7	6	27.9	47.219	277910	269140	291630	198010	203950	208020	279560	203327	1.37493	-	0.000440865
Q96JN0	LCOR	sp|Q96JN0|LCOR_HUMAN Ligand-dependent corepressor OS=Homo sapiens OX=9606 GN=LCOR PE=1 SV=2	1	2	2	7.4	47.006	18547		30098	21220	15817	16115	24322.5	17717.3	1.37281	-	0.267559
Q9UDT6	CLIP2	sp|Q9UDT6|CLIP2_HUMAN CAP-Gly domain-containing linker protein 2 OS=Homo sapiens OX=9606 GN=CLIP2 PE=1 SV=1	1	11	6	12.5	115.84	171380	210500	212910	149220	125910	158150	198263	144427	1.37276	-	0.0312215
P49757	NUMB	sp|P49757|NUMB_HUMAN Protein numb homolog OS=Homo sapiens OX=9606 GN=NUMB PE=1 SV=2	1	7	7	16.6	70.803	301450	332960	282240	228060	220020	219980	305550	222687	1.37211	-	0.00527787
Q9BS26	ERP44	sp|Q9BS26|ERP44_HUMAN Endoplasmic reticulum resident protein 44 OS=Homo sapiens OX=9606 GN=ERP44 PE=1 SV=1	1	16	16	51.7	46.971	1039000	1077500	1092400	755830	804400	778850	1.06963e+06	779693	1.37186	-	0.000165862
Q15058	KIF14	sp|Q15058|KIF14_HUMAN Kinesin-like protein KIF14 OS=Homo sapiens OX=9606 GN=KIF14 PE=1 SV=1	1	21	20	16	186.49	83687	93647	83907	63671	60368	66415	87080.3	63484.7	1.37168	-	0.00316485
Q53H96	PYCR3	sp|Q53H96|P5CR3_HUMAN Pyrroline-5-carboxylate reductase 3 OS=Homo sapiens OX=9606 GN=PYCR3 PE=1 SV=3	1	6	5	31	28.663	183060	163640	179360	129740	122090	131710	175353	127847	1.37159	-	0.00201613
Q2M2I8	AAK1	sp|Q2M2I8|AAK1_HUMAN AP2-associated protein kinase 1 OS=Homo sapiens OX=9606 GN=AAK1 PE=1 SV=3	1	12	11	20.8	103.88	97766	114880	114930	75973	84271	78703	109192	79649	1.37091	-	0.00893738
Q96AE7	TTC17	sp|Q96AE7|TTC17_HUMAN Tetratricopeptide repeat protein 17 OS=Homo sapiens OX=9606 GN=TTC17 PE=1 SV=1	1	7	7	8.9	129.56	54674	58392	52231	47355	39519	33710	55099	40194.7	1.3708	-	0.0264394
O43353	RIPK2	sp|O43353|RIPK2_HUMAN Receptor-interacting serine/threonine-protein kinase 2 OS=Homo sapiens OX=9606 GN=RIPK2 PE=1 SV=2	1	2	2	5.2	61.194	62625	82109		74501	63247	20647	72367	52798.3	1.37063	-	0.446335
O75970	MPDZ	sp|O75970|MPDZ_HUMAN Multiple PDZ domain protein OS=Homo sapiens OX=9606 GN=MPDZ PE=1 SV=2	1	4	4	3.7	221.62	47705	48135	49636	35794		34966	48492	35380	1.3706	-	0.000524629
Q9Y385	UBE2J1	sp|Q9Y385|UB2J1_HUMAN Ubiquitin-conjugating enzyme E2 J1 OS=Homo sapiens OX=9606 GN=UBE2J1 PE=1 SV=2	1	4	3	17.9	35.198	88998	101910	78395	65816	63762	67111	89767.7	65563	1.36918	-	0.0243634
Q68CZ2	TNS3	sp|Q68CZ2|TENS3_HUMAN Tensin-3 OS=Homo sapiens OX=9606 GN=TNS3 PE=1 SV=2	1	10	9	11.1	155.26	102690	67827	118130		33559	107050	96215.7	70304.5	1.36856	-	0.495035
Q15555	MAPRE2	sp|Q15555|MARE2_HUMAN Microtubule-associated protein RP/EB family member 2 OS=Homo sapiens OX=9606 GN=MAPRE2 PE=1 SV=1	1	7	5	31.8	37.031	335410	344480	326060	252520	244090	238630	335317	245080	1.36819	-	0.000173615
Q7L7X3	TAOK1	sp|Q7L7X3|TAOK1_HUMAN Serine/threonine-protein kinase TAO1 OS=Homo sapiens OX=9606 GN=TAOK1 PE=1 SV=1	1	17	13	18.1	116.07	91392	105760	93589	79684	62055	70780	96913.7	70839.7	1.36807	-	0.0183024
Q9H1B5	XYLT2	sp|Q9H1B5|XYLT2_HUMAN Xylosyltransferase 2 OS=Homo sapiens OX=9606 GN=XYLT2 PE=1 SV=2	1	4	4	5.9	96.766	67157	67316	47850	41126	47813		60774.3	44469.5	1.36665	-	0.157848
Q6NUK4	REEP3	sp|Q6NUK4|REEP3_HUMAN Receptor expression-enhancing protein 3 OS=Homo sapiens OX=9606 GN=REEP3 PE=1 SV=1	1	4	4	28.2	29.264	170400	185120	156920	143130	93047	139160	170813	125112	1.36528	-	0.064232
Q86Y82	STX12	sp|Q86Y82|STX12_HUMAN Syntaxin-12 OS=Homo sapiens OX=9606 GN=STX12 PE=1 SV=1	1	6	6	36.6	31.642	325860	357240	348880	248090	247840	260790	343993	252240	1.36375	-	0.000881257
Q8TAA9	VANGL1	sp|Q8TAA9|VANG1_HUMAN Vang-like protein 1 OS=Homo sapiens OX=9606 GN=VANGL1 PE=1 SV=1	1	14	14	35.9	59.974	179390	201740	196390	144910	135840	142740	192507	141163	1.36372	-	0.00212201
O94855	SEC24D	sp|O94855|SC24D_HUMAN Protein transport protein Sec24D OS=Homo sapiens OX=9606 GN=SEC24D PE=1 SV=2	1	17	16	20.9	113.01	313230	319440	294840	224690	231460	224680	309170	226943	1.36232	-	0.000440772
Q9HDC9	APMAP	sp|Q9HDC9|APMAP_HUMAN Adipocyte plasma membrane-associated protein OS=Homo sapiens OX=9606 GN=APMAP PE=1 SV=2	1	17	15	55	46.48	1870000	1942100	1746300	1343000	1442600	1295700	1852800	1.36043e+06	1.36192	-	0.00235711
Q9UKV5	AMFR	sp|Q9UKV5|AMFR_HUMAN E3 ubiquitin-protein ligase AMFR OS=Homo sapiens OX=9606 GN=AMFR PE=1 SV=2	1	6	6	17.6	72.995	125350	131550	123580	97019	95542	86833	126827	93131.3	1.3618	-	0.00107927
Q14571	ITPR2	sp|Q14571|ITPR2_HUMAN Inositol 1,4,5-trisphosphate receptor type 2 OS=Homo sapiens OX=9606 GN=ITPR2 PE=1 SV=2	1	9	5	3.7	308.06	58714	74873		53236	44988		66793.5	49112	1.36002	-	0.190595
P19784	CSNK2A2	sp|P19784|CSK22_HUMAN Casein kinase II subunit alpha OS=Homo sapiens OX=9606 GN=CSNK2A2 PE=1 SV=1	1	14	14	55.7	41.213	398420	435230	362710	292790	276990	309920	398787	293233	1.35996	-	0.0101028
P07237	P4HB	sp|P07237|PDIA1_HUMAN Protein disulfide-isomerase OS=Homo sapiens OX=9606 GN=P4HB PE=1 SV=3	1	32	32	66.7	57.116	8295800	8455200	8993900	6108200	6544200	6285400	8.58163e+06	6312600	1.35945	-	0.000770686
P18440	NAT1	sp|P18440|ARY1_HUMAN Arylamine N-acetyltransferase 1 OS=Homo sapiens OX=9606 GN=NAT1 PE=1 SV=2	1	3	3	14.8	33.898	26390	34611	25842	22651	19464	21771	28947.7	21295.3	1.35934	-	0.0627432
O75882	ATRN	sp|O75882|ATRN_HUMAN Attractin OS=Homo sapiens OX=9606 GN=ATRN PE=1 SV=2	1	5	5	4.9	158.54	73878	75970	61273	52565	52255	50602	70373.7	51807.3	1.35837	-	0.0160022
P51659	HSD17B4	sp|P51659|DHB4_HUMAN Peroxisomal multifunctional enzyme type 2 OS=Homo sapiens OX=9606 GN=HSD17B4 PE=1 SV=3	1	29	27	56.8	79.685	724020	738800	645900	533890	506100	512460	702907	517483	1.35832	-	0.0034907
Q7Z4H3	HDDC2	sp|Q7Z4H3|HDDC2_HUMAN 5-deoxynucleotidase HDDC2 OS=Homo sapiens OX=9606 GN=HDDC2 PE=1 SV=1	1	9	9	61.8	23.39	190060	183200	193180	137420	132360	147350	188813	139043	1.35795	-	0.000715681
P42858	HTT	sp|P42858|HD_HUMAN Huntingtin OS=Homo sapiens OX=9606 GN=HTT PE=1 SV=2	1	25	23	12.4	347.6	347020	400300	322170	273450	234140	280080	356497	262557	1.35779	-	0.0257926
Q8NBJ4	GOLM1	sp|Q8NBJ4|GOLM1_HUMAN Golgi membrane protein 1 OS=Homo sapiens OX=9606 GN=GOLM1 PE=1 SV=1	1	12	12	27.7	45.333	130970	130380	178450	108620	101390	113920	146600	107977	1.3577	-	0.0772827
Q6IAN0	DHRS7B	sp|Q6IAN0|DRS7B_HUMAN Dehydrogenase/reductase SDR family member 7B OS=Homo sapiens OX=9606 GN=DHRS7B PE=1 SV=2	1	5	4	20.6	35.119	199620	205850	148220	139630	84725	183580	184563	135978	1.3573	-	0.225413
Q15005	SPCS2	sp|Q15005|SPCS2_HUMAN Signal peptidase complex subunit 2 OS=Homo sapiens OX=9606 GN=SPCS2 PE=1 SV=3	1	5	5	29.2	25.003	751440	763750	688690	553440	534710	536820	734627	541657	1.35626	-	0.00129556
Q9UN37	VPS4A	sp|Q9UN37|VPS4A_HUMAN Vacuolar protein sorting-associated protein 4A OS=Homo sapiens OX=9606 GN=VPS4A PE=1 SV=1	1	13	8	39.4	48.897	903180	684410	916330	550640	657890	638670	834640	615733	1.35552	-	0.056092
Q15345	LRRC41	sp|Q15345|LRC41_HUMAN Leucine-rich repeat-containing protein 41 OS=Homo sapiens OX=9606 GN=LRRC41 PE=1 SV=3	1	7	7	12.8	88.649	110050	125050	110470	87833	81319	85812	115190	84988	1.35537	-	0.00466668
Q9GZT9	EGLN1	sp|Q9GZT9|EGLN1_HUMAN Egl nine homolog 1 OS=Homo sapiens OX=9606 GN=EGLN1 PE=1 SV=1	1	4	2	11.7	46.02	52916	62875	61422	47479	36423	46907	59071	43603	1.35475	-	0.0311856
P20933	AGA	sp|P20933|ASPG_HUMAN N(4)-(beta-N-acetylglucosaminyl)-L-asparaginase OS=Homo sapiens OX=9606 GN=AGA PE=1 SV=2	1	3	3	16.5	37.208	118420	117740	114710	75120	95418	88458	116957	86332	1.35473	-	0.00722719
Q9BZQ6	EDEM3	sp|Q9BZQ6|EDEM3_HUMAN ER degradation-enhancing alpha-mannosidase-like protein 3 OS=Homo sapiens OX=9606 GN=EDEM3 PE=1 SV=2	1	10	10	12.8	104.66	63353	64053	59734	49305	44794	44044	62380	46047.7	1.35468	-	0.00152521
Q8WU10	PYROXD1	sp|Q8WU10|PYRD1_HUMAN Pyridine nucleotide-disulfide oxidoreductase domain-containing protein 1 OS=Homo sapiens OX=9606 GN=PYROXD1 PE=1 SV=1	1	2	2	7.4	55.792	23296	29083		13439	23142	21430	26189.5	19337	1.35437	-	0.218989
O60333;Q12756	KIF1B	sp|O60333|KIF1B_HUMAN Kinesin-like protein KIF1B OS=Homo sapiens OX=9606 GN=KIF1B PE=1 SV=5	2	17	16	13.8	204.47	194570	200730	185770	152020	134180	142850	193690	143017	1.35432	-	0.00167156
Q0VDG4	SCRN3	sp|Q0VDG4|SCRN3_HUMAN Secernin-3 OS=Homo sapiens OX=9606 GN=SCRN3 PE=1 SV=1	1	3	2	9	48.544	31057	34120	29185	24687	22553	22441	31454	23227	1.3542	-	0.00698572
Q9Y394	DHRS7	sp|Q9Y394|DHRS7_HUMAN Dehydrogenase/reductase SDR family member 7 OS=Homo sapiens OX=9606 GN=DHRS7 PE=1 SV=1	1	9	6	29.2	38.298	541050	579740	500100	411070	413180	373000	540297	399083	1.35384	-	0.00592276
P08651	NFIC	sp|P08651|NFIC_HUMAN Nuclear factor 1 C-type OS=Homo sapiens OX=9606 GN=NFIC PE=1 SV=2	1	4	4	13	55.674	81281	82635	76832	56875	51027	69971	80249.3	59291	1.35348	-	0.0233464
Q9H6F5	CCDC86	sp|Q9H6F5|CCD86_HUMAN Coiled-coil domain-containing protein 86 OS=Homo sapiens OX=9606 GN=CCDC86 PE=1 SV=1	1	6	6	24.7	40.235	117250	111120	153380	95367	85622	101090	127250	94026.3	1.35334	-	0.0756586
P51116	FXR2	sp|P51116|FXR2_HUMAN Fragile X mental retardation syndrome-related protein 2 OS=Homo sapiens OX=9606 GN=FXR2 PE=1 SV=2	1	11	8	24.8	74.222	154650	174030	160490	117970	109100	134400	163057	120490	1.35328	-	0.0104901
P10253	GAA	sp|P10253|LYAG_HUMAN Lysosomal alpha-glucosidase OS=Homo sapiens OX=9606 GN=GAA PE=1 SV=4	1	17	16	26.8	105.32	512780	553120	500500	396350	371800	389540	522133	385897	1.35304	-	0.00146738
Q8IXI2	RHOT1	sp|Q8IXI2|MIRO1_HUMAN Mitochondrial Rho GTPase 1 OS=Homo sapiens OX=9606 GN=RHOT1 PE=1 SV=2	1	5	4	10.8	70.783	93208	81703	98440	74124	72821	55275	91117	67406.7	1.35175	-	0.0389116
Q15637	SF1	sp|Q15637|SF01_HUMAN Splicing factor 1 OS=Homo sapiens OX=9606 GN=SF1 PE=1 SV=4	1	14	14	31	68.329	701050	746130	795610	563440	560420	535960	747597	553273	1.35122	-	0.00246965
P10301	RRAS	sp|P10301|RRAS_HUMAN Ras-related protein R-Ras OS=Homo sapiens OX=9606 GN=RRAS PE=1 SV=1	1	5	4	31.2	23.48	250510	265310	217380	182670	184890	175250	244400	180937	1.35075	-	0.0118099
Q8IY22	CMIP	sp|Q8IY22|CMIP_HUMAN C-Maf-inducing protein OS=Homo sapiens OX=9606 GN=CMIP PE=1 SV=3	1	5	5	8.5	86.33	107420	114410	107300	87532	72681	83532	109710	81248.3	1.3503	-	0.00477558
Q9NPI1	BRD7	sp|Q9NPI1|BRD7_HUMAN Bromodomain-containing protein 7 OS=Homo sapiens OX=9606 GN=BRD7 PE=1 SV=1	1	10	9	24.6	74.138	58530	76860	68202	50929	48355	51514	67864	50266	1.3501	-	0.0308006
P32969	RPL9	sp|P32969|RL9_HUMAN 60S ribosomal protein L9 OS=Homo sapiens OX=9606 GN=RPL9 PE=1 SV=1	1	8	8	60.4	21.863	3956100	4607400	3720200	3485700	3038300	2581600	4.09457e+06	3035200	1.34903	-	0.0465599
O75368	SH3BGRL	sp|O75368|SH3L1_HUMAN SH3 domain-binding glutamic acid-rich-like protein OS=Homo sapiens OX=9606 GN=SH3BGRL PE=1 SV=1	1	6	6	78.1	12.774	478030	367630	397780	312720	313380	295820	414480	307307	1.34875	-	0.0327547
P24386	CHM	sp|P24386|RAE1_HUMAN Rab proteins geranylgeranyltransferase component A 1 OS=Homo sapiens OX=9606 GN=CHM PE=1 SV=3	1	2	2	6.1	73.475	321670	373730	279340	296650	221400	204670	324913	240907	1.34871	-	0.0994162
O96005	CLPTM1	sp|O96005|CLPT1_HUMAN Cleft lip and palate transmembrane protein 1 OS=Homo sapiens OX=9606 GN=CLPTM1 PE=1 SV=1	1	17	17	34.8	76.096	727420	728730	688010	547910	525550	516610	714720	530023	1.34847	-	0.000344428
P15529	CD46	sp|P15529|MCP_HUMAN Membrane cofactor protein OS=Homo sapiens OX=9606 GN=CD46 PE=1 SV=3	1	3	3	6.9	43.747	314980	356910	334800	235950	248440	262160	335563	248850	1.34846	-	0.00371637
O43292	GPAA1	sp|O43292|GPAA1_HUMAN Glycosylphosphatidylinositol anchor attachment 1 protein OS=Homo sapiens OX=9606 GN=GPAA1 PE=1 SV=3	1	9	9	17.6	67.622	187130	191420	159760	136110	123970	139160	179437	133080	1.34834	-	0.0133229
Q15751	HERC1	sp|Q15751|HERC1_HUMAN Probable E3 ubiquitin-protein ligase HERC1 OS=Homo sapiens OX=9606 GN=HERC1 PE=1 SV=2	1	10	10	3.5	532.22	54815	53923	44739	41029	32789	40025	51159	37947.7	1.34815	-	0.033085
O43683	BUB1	sp|O43683|BUB1_HUMAN Mitotic checkpoint serine/threonine-protein kinase BUB1 OS=Homo sapiens OX=9606 GN=BUB1 PE=1 SV=1	1	3	3	3.9	122.37	17968	23489	16731		15147	13649	19396	14398	1.34713	-	0.16558
Q9P0J7	KCMF1	sp|Q9P0J7|KCMF1_HUMAN E3 ubiquitin-protein ligase KCMF1 OS=Homo sapiens OX=9606 GN=KCMF1 PE=1 SV=2	1	5	5	28.1	41.945	129450	133440	156960	99354	119580	92957	139950	103964	1.34614	-	0.0375512
Q9NRX4	PHPT1	sp|Q9NRX4|PHP14_HUMAN 14 kDa phosphohistidine phosphatase OS=Homo sapiens OX=9606 GN=PHPT1 PE=1 SV=1	1	4	4	52	13.832	309050	369990	331060	259310	243570	247790	336700	250223	1.3456	-	0.00935723
P57737	CORO7	sp|P57737|CORO7_HUMAN Coronin-7 OS=Homo sapiens OX=9606 GN=CORO7 PE=1 SV=2	1	13	13	21.4	100.6	79136	85968	82610	62710	58262	63163	82571.3	61378.3	1.34528	-	0.0010892
Q9H2K8	TAOK3	sp|Q9H2K8|TAOK3_HUMAN Serine/threonine-protein kinase TAO3 OS=Homo sapiens OX=9606 GN=TAOK3 PE=1 SV=2	1	13	12	18.2	105.4	92383	101850	88967	78064	64022	68443	94400	70176.3	1.34518	-	0.0128463
Q8TAA5	GRPEL2	sp|Q8TAA5|GRPE2_HUMAN GrpE protein homolog 2, mitochondrial OS=Homo sapiens OX=9606 GN=GRPEL2 PE=1 SV=1	1	2	2	11.6	25.431	85075	79740	70120		47675	68767	78311.7	58221	1.34508	-	0.129559
P35052	GPC1	sp|P35052|GPC1_HUMAN Glypican-1 OS=Homo sapiens OX=9606 GN=GPC1 PE=1 SV=2	1	12	10	33.5	61.68	214500	231750	225970	178200	152520	169120	224073	166613	1.34487	-	0.00317539
Q99700	ATXN2	sp|Q99700|ATX2_HUMAN Ataxin-2 OS=Homo sapiens OX=9606 GN=ATXN2 PE=1 SV=2	1	8	8	8.7	140.28	128280	137200	128040	96922	90714	105010	131173	97548.7	1.3447	-	0.00278154
Q99584	S100A13	sp|Q99584|S10AD_HUMAN Protein S100-A13 OS=Homo sapiens OX=9606 GN=S100A13 PE=1 SV=1	1	3	3	32.7	11.471	690860	720760	767180	539960	553730	527050	726267	540247	1.34432	-	0.00137858
Q9ULG6	CCPG1	sp|Q9ULG6|CCPG1_HUMAN Cell cycle progression protein 1 OS=Homo sapiens OX=9606 GN=CCPG1 PE=1 SV=3	1	3	3	5.4	87.339	32647	35593	30827	25056	22443	26229	33022.3	24576	1.34368	-	0.00906174
Q14674	ESPL1	sp|Q14674|ESPL1_HUMAN Separin OS=Homo sapiens OX=9606 GN=ESPL1 PE=1 SV=3	1	6	6	4.3	233.17	43754	40908	37809	27871	30372	32960	40823.7	30401	1.34284	-	0.00993476
P23443	RPS6KB1	sp|P23443|KS6B1_HUMAN Ribosomal protein S6 kinase beta-1 OS=Homo sapiens OX=9606 GN=RPS6KB1 PE=1 SV=2	1	4	4	9.9	59.139	116940	130060	109750	90345	90240	85172	118917	88585.7	1.34239	-	0.00802536
Q9BZL6;Q15139;O94806	PRKD2	sp|Q9BZL6|KPCD2_HUMAN Serine/threonine-protein kinase D2 OS=Homo sapiens OX=9606 GN=PRKD2 PE=1 SV=3	3	10	9	18.8	96.721	175880	215670	152160	136580	128850	139610	181237	135013	1.34236	-	0.0698216
Q9Y6A4	CFAP20	sp|Q9Y6A4|CFA20_HUMAN Cilia- and flagella-associated protein 20 OS=Homo sapiens OX=9606 GN=CFAP20 PE=1 SV=1	1	8	8	44	22.774	282570	230480	248810	159730	207530	200390	253953	189217	1.34213	-	0.0385115
Q92643	PIGK	sp|Q92643|GPI8_HUMAN GPI-anchor transamidase OS=Homo sapiens OX=9606 GN=PIGK PE=1 SV=2	1	12	11	46.1	45.251	332380	337830	298840	246250	228590	247210	323017	240683	1.34208	-	0.00376772
P19484;O75030;P19532;O14948	TFEB	sp|P19484|TFEB_HUMAN Transcription factor EB OS=Homo sapiens OX=9606 GN=TFEB PE=1 SV=3	4	7	7	22.3	52.864	128030	122760	182170	119830	91272	111510	144320	107537	1.34205	-	0.151628
Q9UHW9	SLC12A6	sp|Q9UHW9|S12A6_HUMAN Solute carrier family 12 member 6 OS=Homo sapiens OX=9606 GN=SLC12A6 PE=1 SV=2	1	7	5	8.3	127.62	97865	107850	95061	77459	72136	74528	100259	74707.7	1.34201	-	0.00361065
Q8IX04	UEVLD	sp|Q8IX04|UEVLD_HUMAN Ubiquitin-conjugating enzyme E2 variant 3 OS=Homo sapiens OX=9606 GN=UEVLD PE=1 SV=2	1	9	8	25.1	52.263	99879	103420	85952	76509	66422	72914	96417	71948.3	1.34009	-	0.015927
Q9UBS4	DNAJB11	sp|Q9UBS4|DJB11_HUMAN DnaJ homolog subfamily B member 11 OS=Homo sapiens OX=9606 GN=DNAJB11 PE=1 SV=1	1	9	9	33	40.513	1109000	1124000	1217800	858590	890200	826630	1.15027e+06	858473	1.3399	-	0.00165317
Q9NRX1	PNO1	sp|Q9NRX1|PNO1_HUMAN RNA-binding protein PNO1 OS=Homo sapiens OX=9606 GN=PNO1 PE=1 SV=1	1	4	4	21	27.924	176530	202410	159910	151240	120970	130160	179617	134123	1.33919	-	0.040772
Q12834	CDC20	sp|Q12834|CDC20_HUMAN Cell division cycle protein 20 homolog OS=Homo sapiens OX=9606 GN=CDC20 PE=1 SV=2	1	5	5	15.6	54.722	181010	220360	160940	144040	137610	138460	187437	140037	1.33848	-	0.0541981
Q8N2K0	ABHD12	sp|Q8N2K0|ABD12_HUMAN Lysophosphatidylserine lipase ABHD12 OS=Homo sapiens OX=9606 GN=ABHD12 PE=1 SV=2	1	15	15	44.7	45.096	123490	155350	104220	95359	90378	100480	127687	95405.7	1.33836	-	0.100771
Q9UM82	SPATA2	sp|Q9UM82|SPAT2_HUMAN Spermatogenesis-associated protein 2 OS=Homo sapiens OX=9606 GN=SPATA2 PE=1 SV=2	1	2	2	4.2	58.427	27644	19989	17958	16611	16063		21863.7	16337	1.33829	-	0.243047
Q96DZ1	ERLEC1	sp|Q96DZ1|ERLEC_HUMAN Endoplasmic reticulum lectin 1 OS=Homo sapiens OX=9606 GN=ERLEC1 PE=1 SV=1	1	7	7	19.3	54.858	79972	82950	76665	58786	56676	63573	79862.3	59678.3	1.33821	-	0.00178701
O96013;Q9P286	PAK4	sp|O96013|PAK4_HUMAN Serine/threonine-protein kinase PAK 4 OS=Homo sapiens OX=9606 GN=PAK4 PE=1 SV=1	2	7	6	14.7	64.071	69458	68724	71469	50905	51787	54065	69883.7	52252.3	1.33743	-	0.000146078
P08581	MET	sp|P08581|MET_HUMAN Hepatocyte growth factor receptor OS=Homo sapiens OX=9606 GN=MET PE=1 SV=4	1	14	11	12.9	155.54	71083	73668	66776	59317	49766	49280	70509	52787.7	1.33571	-	0.0098871
Q92667	AKAP1	sp|Q92667|AKAP1_HUMAN A-kinase anchor protein 1, mitochondrial OS=Homo sapiens OX=9606 GN=AKAP1 PE=1 SV=1	1	11	10	17.7	97.34	107120	109460	126900	85999	83293	87917	114493	85736.3	1.33541	-	0.0107764
P30511	HLA-F	sp|P30511|HLAF_HUMAN HLA class I histocompatibility antigen, alpha chain F OS=Homo sapiens OX=9606 GN=HLA-F PE=1 SV=3	1	4	3	13.9	39.061		117630	153940	72344	128090	104610	135785	101681	1.3354	-	0.263791
Q01628;Q01629;P13164;C9JQL5	IFITM3	sp|Q01628|IFM3_HUMAN Interferon-induced transmembrane protein 3 OS=Homo sapiens OX=9606 GN=IFITM3 PE=1 SV=2	4	3	3	48.9	14.632	209420	248980	241120	204630	159330	160230	233173	174730	1.33448	-	0.0384303
Q53GT1	KLHL22	sp|Q53GT1|KLH22_HUMAN Kelch-like protein 22 OS=Homo sapiens OX=9606 GN=KLHL22 PE=1 SV=2	1	3	3	5.5	71.666	27935		24520	20667	16689	21617	26227.5	19657.7	1.33421	-	0.0665885
P42892	ECE1	sp|P42892|ECE1_HUMAN Endothelin-converting enzyme 1 OS=Homo sapiens OX=9606 GN=ECE1 PE=1 SV=2	1	16	15	31.4	87.163	359080	384100	382690	276740	275320	291810	375290	281290	1.33417	-	0.000629441
Q9H9G7	AGO3	sp|Q9H9G7|AGO3_HUMAN Protein argonaute-3 OS=Homo sapiens OX=9606 GN=AGO3 PE=1 SV=2	1	13	6	21.6	97.359	125570	137270	107620	91215	90252	96297	123487	92588	1.33372	-	0.0248581
Q969U7	PSMG2	sp|Q969U7|PSMG2_HUMAN Proteasome assembly chaperone 2 OS=Homo sapiens OX=9606 GN=PSMG2 PE=1 SV=1	1	6	6	23.9	29.396	433120	546800	331290	370240	279270	333720	437070	327743	1.33357	-	0.181247
Q96GY0	ZC2HC1A	sp|Q96GY0|ZC21A_HUMAN Zinc finger C2HC domain-containing protein 1A OS=Homo sapiens OX=9606 GN=ZC2HC1A PE=1 SV=2	1	4	4	12.3	35.092	59078		80994	57318	47736		70036	52527	1.33333	-	0.280766
Q9BRS2	RIOK1	sp|Q9BRS2|RIOK1_HUMAN Serine/threonine-protein kinase RIO1 OS=Homo sapiens OX=9606 GN=RIOK1 PE=1 SV=2	1	8	6	19.2	65.582	1776700	2299400	2411800	1848900	1425500	1592000	2.16263e+06	1.62213e+06	1.3332	-	0.0795722
Q53EP0	FNDC3B	sp|Q53EP0|FND3B_HUMAN Fibronectin type III domain-containing protein 3B OS=Homo sapiens OX=9606 GN=FNDC3B PE=1 SV=2	1	15	15	16.4	132.89	344230	377410	306400	269380	235690	266050	342680	257040	1.33318	-	0.0208321
Q92610	ZNF592	sp|Q92610|ZN592_HUMAN Zinc finger protein 592 OS=Homo sapiens OX=9606 GN=ZNF592 PE=1 SV=2	1	6	6	7.4	137.53	36981	49710	43667	29666	32072	36049	43452.7	32595.7	1.33308	-	0.0578854
O14966	RAB29	sp|O14966|RAB7L_HUMAN Ras-related protein Rab-7L1 OS=Homo sapiens OX=9606 GN=RAB29 PE=1 SV=1	1	3	2	21.2	23.155	104730	95918		73320	65384	87152	100324	75285.3	1.33258	-	0.0661171
Q8IWB1;REV__Q96B96	ITPRIP	sp|Q8IWB1|IPRI_HUMAN Inositol 1,4,5-trisphosphate receptor-interacting protein OS=Homo sapiens OX=9606 GN=ITPRIP PE=1 SV=1	2	6	6	14.3	62.059	39918	45890	43817	33905	30531	32854	43208.3	32430	1.33236	-	0.00588435
P10644	PRKAR1A	sp|P10644|KAP0_HUMAN cAMP-dependent protein kinase type I-alpha regulatory subunit OS=Homo sapiens OX=9606 GN=PRKAR1A PE=1 SV=1	1	14	13	46.5	42.981	473250	479670	532220	371690	365940	377230	495047	371620	1.33213	-	0.00287442
Q9UJC3	HOOK1	sp|Q9UJC3|HOOK1_HUMAN Protein Hook homolog 1 OS=Homo sapiens OX=9606 GN=HOOK1 PE=1 SV=2	1	17	16	33.2	84.647	139110	143150	142210	106600	109110	102930	141490	106213	1.33213	-	8.38164e-05
Q86U86	PBRM1	sp|Q86U86|PB1_HUMAN Protein polybromo-1 OS=Homo sapiens OX=9606 GN=PBRM1 PE=1 SV=1	1	20	18	16.5	192.95	88999	101840	83478	71212	64220	70519	91439	68650.3	1.33195	-	0.0178718
P62253	UBE2G1	sp|P62253|UB2G1_HUMAN Ubiquitin-conjugating enzyme E2 G1 OS=Homo sapiens OX=9606 GN=UBE2G1 PE=1 SV=3	1	5	5	32.9	19.509	300620	309250	299590	226590	228980	227360	303153	227643	1.3317	-	1.77979e-05
Q9NRM1	ENAM	sp|Q9NRM1|ENAM_HUMAN Enamelin OS=Homo sapiens OX=9606 GN=ENAM PE=1 SV=3	1	1	1	1	128.78	770150	626240	653080	531420	506880	500820	683157	513040	1.33159	-	0.0196571
Q92508	PIEZO1	sp|Q92508|PIEZ1_HUMAN Piezo-type mechanosensitive ion channel component 1 OS=Homo sapiens OX=9606 GN=PIEZO1 PE=1 SV=4	1	13	13	8.9	286.79	103470	108290	95642	75988	73975	80898	102467	76953.7	1.33155	-	0.00377595
Q9Y483	MTF2	sp|Q9Y483|MTF2_HUMAN Metal-response element-binding transcription factor 2 OS=Homo sapiens OX=9606 GN=MTF2 PE=1 SV=3	1	4	4	10.5	67.089	36036	39612	31099	25467	28753	25957	35582.3	26725.7	1.33139	-	0.029518
P45984	MAPK9	sp|P45984|MK09_HUMAN Mitogen-activated protein kinase 9 OS=Homo sapiens OX=9606 GN=MAPK9 PE=1 SV=2	1	4	3	12	48.139	56587		76588	48973	48079	53022	66587.5	50024.7	1.33109	-	0.120851
Q6UWE0	LRSAM1	sp|Q6UWE0|LRSM1_HUMAN E3 ubiquitin-protein ligase LRSAM1 OS=Homo sapiens OX=9606 GN=LRSAM1 PE=1 SV=1	1	15	15	28.9	83.593	246420	244980	239890	177600	182800	189100	243763	183167	1.33083	-	9.71719e-05
O75494;Q8WXF0	SRSF10	sp|O75494|SRS10_HUMAN Serine/arginine-rich splicing factor 10 OS=Homo sapiens OX=9606 GN=SRSF10 PE=1 SV=1	2	10	10	24.4	31.3	357480	422350	395450	281890	328720	274470	391760	295027	1.32788	-	0.0188374
Q13501	SQSTM1	sp|Q13501|SQSTM_HUMAN Sequestosome-1 OS=Homo sapiens OX=9606 GN=SQSTM1 PE=1 SV=1	1	12	12	48	47.687	2370200	2162900	2355700	1759600	1698300	1730100	2.29627e+06	1.72933e+06	1.32783	-	0.00120383
Q13561	DCTN2	sp|Q13561|DCTN2_HUMAN Dynactin subunit 2 OS=Homo sapiens OX=9606 GN=DCTN2 PE=1 SV=4	1	16	15	54.9	44.23	1235900	1217600	1455100	974230	1037200	932480	1.30287e+06	981303	1.32769	-	0.0173276
P51153	RAB13	sp|P51153|RAB13_HUMAN Ras-related protein Rab-13 OS=Homo sapiens OX=9606 GN=RAB13 PE=1 SV=1	1	7	6	42.9	22.774	2556800	2431900	2496200	1899100	1896300	1842200	2.49497e+06	1879200	1.32767	-	0.000109513
Q9UK99	FBXO3	sp|Q9UK99|FBX3_HUMAN F-box only protein 3 OS=Homo sapiens OX=9606 GN=FBXO3 PE=1 SV=3	1	7	7	19.3	54.56	130310	126540	118880	93047	89104	100900	125243	94350.3	1.32743	-	0.00306759
Q9H410	DSN1	sp|Q9H410|DSN1_HUMAN Kinetochore-associated protein DSN1 homolog OS=Homo sapiens OX=9606 GN=DSN1 PE=1 SV=2	1	7	6	31.2	40.067	108380	126100	107110	96342	65861	95214	113863	85805.7	1.32699	-	0.0746746
P48735	IDH2	sp|P48735|IDHP_HUMAN Isocitrate dehydrogenase [NADP], mitochondrial OS=Homo sapiens OX=9606 GN=IDH2 PE=1 SV=2	1	14	13	33.4	50.909	398520	410280	364230	296810	288630	298750	391010	294730	1.32667	-	0.0024423
Q86VI3	IQGAP3	sp|Q86VI3|IQGA3_HUMAN Ras GTPase-activating-like protein IQGAP3 OS=Homo sapiens OX=9606 GN=IQGAP3 PE=1 SV=2	1	30	29	25.6	184.7	167120	180530	154270	130760	121580	126000	167307	126113	1.32664	-	0.00684249
P08069;P06213	IGF1R	sp|P08069|IGF1R_HUMAN Insulin-like growth factor 1 receptor OS=Homo sapiens OX=9606 GN=IGF1R PE=1 SV=1	2	18	15	17.8	154.79	181410	180270	193280	145450	133390	139490	184987	139443	1.32661	-	0.00110118
P05549;Q92481;Q6VUC0	TFAP2A; TFAP2B	sp|P05549|AP2A_HUMAN Transcription factor AP-2-alpha OS=Homo sapiens OX=9606 GN=TFAP2A PE=1 SV=1;sp|Q92481|AP2B_HUMAN Transcription factor AP-2-beta OS=Homo sapiens OX=9606 GN=TFAP2B PE=1 SV=2;sp|Q6VUC0|AP2E_HUMAN Transcription factor AP-2-epsilon OS=Homo	3	2	2	6.9	48.062	30461	30425	25456	22309	22354	20426	28780.7	21696.3	1.32652	-	0.0163902
Q15043	SLC39A14	sp|Q15043|S39AE_HUMAN Metal cation symporter ZIP14 OS=Homo sapiens OX=9606 GN=SLC39A14 PE=1 SV=3	1	3	3	9.1	54.212	204600	224930	203200	155730	159470	161940	210910	159047	1.32609	-	0.00202065
Q9Y6A5	TACC3	sp|Q9Y6A5|TACC3_HUMAN Transforming acidic coiled-coil-containing protein 3 OS=Homo sapiens OX=9606 GN=TACC3 PE=1 SV=1	1	8	7	14.2	90.359	72302	59127	76079	43445	69318	43823	69169.3	52195.3	1.3252	-	0.164379
Q9UPP1	PHF8	sp|Q9UPP1|PHF8_HUMAN Histone lysine demethylase PHF8 OS=Homo sapiens OX=9606 GN=PHF8 PE=1 SV=3	1	2	2	2.1	117.86	26510	27520	22151	13779	20969	22740	25393.7	19162.7	1.32516	-	0.1231
Q8TDY2	RB1CC1	sp|Q8TDY2|RBCC1_HUMAN RB1-inducible coiled-coil protein 1 OS=Homo sapiens OX=9606 GN=RB1CC1 PE=1 SV=3	1	11	11	9.7	183.09	186350	246620	224450	200670	149110	146450	219140	165410	1.32483	-	0.097343
Q9NZ09	UBAP1	sp|Q9NZ09|UBAP1_HUMAN Ubiquitin-associated protein 1 OS=Homo sapiens OX=9606 GN=UBAP1 PE=1 SV=1	1	5	5	19.3	55.083	155240	160510	145450	112990	106440	128800	153733	116077	1.32441	-	0.00913732
Q9HCD6	TANC2	sp|Q9HCD6|TANC2_HUMAN Protein TANC2 OS=Homo sapiens OX=9606 GN=TANC2 PE=1 SV=3	1	8	8	6.1	219.65	25047	23223	28479	21076	18900	17991	25583	19322.3	1.32401	-	0.025044
Q9BX10	GTPBP2	sp|Q9BX10|GTPB2_HUMAN GTP-binding protein 2 OS=Homo sapiens OX=9606 GN=GTPBP2 PE=1 SV=1	1	7	7	14.5	65.768	138880	135740	124550	105430	90878	105280	133057	100529	1.32356	-	0.007453
Q9NVP2	ASF1B	sp|Q9NVP2|ASF1B_HUMAN Histone chaperone ASF1B OS=Homo sapiens OX=9606 GN=ASF1B PE=1 SV=1	1	4	4	36.6	22.433	254250	317480	220640	222220	186480	190080	264123	199593	1.32331	-	0.102442
P42356;A4QPH2	PI4KA	sp|P42356|PI4KA_HUMAN Phosphatidylinositol 4-kinase alpha OS=Homo sapiens OX=9606 GN=PI4KA PE=1 SV=4	2	10	8	6.8	236.83	188580	193160	168040	147240	129780	138450	183260	138490	1.32327	-	0.00831448
Q9UM00	TMCO1	sp|Q9UM00|TMCO1_HUMAN Calcium load-activated calcium channel OS=Homo sapiens OX=9606 GN=TMCO1 PE=1 SV=2	1	3	3	15.5	27.079	536960	661520	499430	427120	450600	406010	565970	427910	1.32264	-	0.0526797
Q9P035	HACD3	sp|Q9P035|HACD3_HUMAN Very-long-chain (3R)-3-hydroxyacyl-CoA dehydratase 3 OS=Homo sapiens OX=9606 GN=HACD3 PE=1 SV=2	1	10	10	30.9	43.159	318140	323820	317040	260230	220220	245050	319667	241833	1.32185	-	0.00277929
O75886	STAM2	sp|O75886|STAM2_HUMAN Signal transducing adapter molecule 2 OS=Homo sapiens OX=9606 GN=STAM2 PE=1 SV=1	1	6	5	11.4	58.164	174900	203790	205430	127660	174490	139790	194707	147313	1.32172	-	0.0509336
Q9BSD7	NTPCR	sp|Q9BSD7|NTPCR_HUMAN Cancer-related nucleoside-triphosphatase OS=Homo sapiens OX=9606 GN=NTPCR PE=1 SV=1	1	9	9	64.7	20.713	143190	146330	147230	122290	106660	101670	145583	110207	1.321	-	0.00503035
Q9NZN5	ARHGEF12	sp|Q9NZN5|ARHGC_HUMAN Rho guanine nucleotide exchange factor 12 OS=Homo sapiens OX=9606 GN=ARHGEF12 PE=1 SV=1	1	4	4	4.1	173.23	25650	23150	28386	19684	20118	18678	25728.7	19493.3	1.31987	-	0.0165526
Q9BZV1	UBXN6	sp|Q9BZV1|UBXN6_HUMAN UBX domain-containing protein 6 OS=Homo sapiens OX=9606 GN=UBXN6 PE=1 SV=1	1	8	7	32.9	49.753	152680	171530	153450	131280	101210	129410	159220	120633	1.31987	-	0.0285245
O14745	SLC9A3R1	sp|O14745|NHRF1_HUMAN Na(+)/H(+) exchange regulatory cofactor NHE-RF1 OS=Homo sapiens OX=9606 GN=SLC9A3R1 PE=1 SV=4	1	18	16	66.5	38.868	943680	1000900	1071400	741620	787210	756450	1.00533e+06	761760	1.31974	-	0.00344676
Q96HW7	INTS4	sp|Q96HW7|INT4_HUMAN Integrator complex subunit 4 OS=Homo sapiens OX=9606 GN=INTS4 PE=1 SV=2	1	8	8	12.8	108.17	85990	92737	61238	62161	63191	56582	79988.3	60644.7	1.31897	-	0.119447
Q99757	TXN2	sp|Q99757|THIOM_HUMAN Thioredoxin, mitochondrial OS=Homo sapiens OX=9606 GN=TXN2 PE=1 SV=2	1	5	5	47	18.383	404180	450530	374330	338150	281070	312680	409680	310633	1.31885	-	0.0230973
Q8N5G2	MACO1	sp|Q8N5G2|MACOI_HUMAN Macoilin OS=Homo sapiens OX=9606 GN=MACO1 PE=1 SV=1	1	5	4	11.1	76.177	78312	77308	73192	58506	53906	61188	76270.7	57866.7	1.31804	-	0.00222929
Q14320;Q9Y247	FAM50A	sp|Q14320|FA50A_HUMAN Protein FAM50A OS=Homo sapiens OX=9606 GN=FAM50A PE=1 SV=2	2	9	8	33.6	40.241	124380	124070	133860	98483	97941	93656	127437	96693.3	1.31795	-	0.000985774
O94766	B3GAT3	sp|O94766|B3GA3_HUMAN Galactosylgalactosylxylosylprotein 3-beta-glucuronosyltransferase 3 OS=Homo sapiens OX=9606 GN=B3GAT3 PE=1 SV=2	1	4	4	15.5	37.121	88450	100960	90024	76731	69064	66281	93144.7	70692	1.31761	-	0.0110814
Q9Y6G9	DYNC1LI1	sp|Q9Y6G9|DC1L1_HUMAN Cytoplasmic dynein 1 light intermediate chain 1 OS=Homo sapiens OX=9606 GN=DYNC1LI1 PE=1 SV=3	1	15	14	39.4	56.578	266700	266540	275470	211100	194280	208700	269570	204693	1.31695	-	0.000421604
Q9Y282	ERGIC3	sp|Q9Y282|ERGI3_HUMAN Endoplasmic reticulum-Golgi intermediate compartment protein 3 OS=Homo sapiens OX=9606 GN=ERGIC3 PE=1 SV=1	1	5	5	16.2	43.222	83825	146600	106590	87948	111080	56919	112338	85315.7	1.31674	-	0.325675
Q13526	PIN1	sp|Q13526|PIN1_HUMAN Peptidyl-prolyl cis-trans isomerase NIMA-interacting 1 OS=Homo sapiens OX=9606 GN=PIN1 PE=1 SV=1	1	5	5	47.2	18.243	261110	270280	308740	206200	212180	219700	280043	212693	1.31665	-	0.0111686
P52306	RAP1GDS1	sp|P52306|GDS1_HUMAN Rap1 GTPase-GDP dissociation stimulator 1 OS=Homo sapiens OX=9606 GN=RAP1GDS1 PE=1 SV=3	1	19	17	41.4	66.316	550210	652520	635750	474130	455300	467430	612827	465620	1.31615	-	0.0101998
Q9NSV4	DIAPH3	sp|Q9NSV4|DIAP3_HUMAN Protein diaphanous homolog 3 OS=Homo sapiens OX=9606 GN=DIAPH3 PE=1 SV=4	1	5	5	5.6	136.92	31976	43590	38149	30711	30986	24729	37905	28808.7	1.31575	-	0.0814697
Q5VT06	CEP350	sp|Q5VT06|CE350_HUMAN Centrosome-associated protein 350 OS=Homo sapiens OX=9606 GN=CEP350 PE=1 SV=1	1	7	7	3.1	350.93	28672	39508	41648	29531	26131		36609.3	27831	1.31542	-	0.198609
P37059	HSD17B2	sp|P37059|DHB2_HUMAN 17-beta-hydroxysteroid dehydrogenase type 2 OS=Homo sapiens OX=9606 GN=HSD17B2 PE=1 SV=1	1	5	5	19.6	42.785	66410	76336	52657	53171	43324	52087	65134.3	49527.3	1.31512	-	0.107239
Q14108	SCARB2	sp|Q14108|SCRB2_HUMAN Lysosome membrane protein 2 OS=Homo sapiens OX=9606 GN=SCARB2 PE=1 SV=2	1	11	10	31.4	54.29	521020	542240	591520	381880	450010	427390	551593	419760	1.31407	-	0.0103728
Q86YH6	PDSS2	sp|Q86YH6|DLP1_HUMAN All trans-polyprenyl-diphosphate synthase PDSS2 OS=Homo sapiens OX=9606 GN=PDSS2 PE=1 SV=2	1	3	3	9.8	44.128	36353	37128		31305	24045	28583	36740.5	27977.7	1.31321	-	0.0497977
Q9UBF2	COPG2	sp|Q9UBF2|COPG2_HUMAN Coatomer subunit gamma-2 OS=Homo sapiens OX=9606 GN=COPG2 PE=1 SV=1	1	15	13	25	97.621	226500	207860	201360	174500	145710	164070	211907	161427	1.31271	-	0.0110818
O15173	PGRMC2	sp|O15173|PGRC2_HUMAN Membrane-associated progesterone receptor component 2 OS=Homo sapiens OX=9606 GN=PGRMC2 PE=1 SV=1	1	8	7	44.4	23.818	645800	641420	738050	462060	548990	533060	675090	514703	1.31161	-	0.0178041
P82970	HMGN5	sp|P82970|HMGN5_HUMAN High mobility group nucleosome-binding domain-containing protein 5 OS=Homo sapiens OX=9606 GN=HMGN5 PE=1 SV=1	1	5	5	21.6	31.524	74049	88349	88558	66574	59275	65496	83652	63781.7	1.31154	-	0.0201271
Q15813	TBCE	sp|Q15813|TBCE_HUMAN Tubulin-specific chaperone E OS=Homo sapiens OX=9606 GN=TBCE PE=1 SV=1	1	19	18	46.1	59.345	407230	435530	408430	316330	322500	315190	417063	318007	1.31149	-	0.000480787
Q93063	EXT2	sp|Q93063|EXT2_HUMAN Exostosin-2 OS=Homo sapiens OX=9606 GN=EXT2 PE=1 SV=1	1	8	8	18	82.254	70443	78085	82516	60254	57348	58584	77014.7	58728.7	1.31136	-	0.00726068
P51809	VAMP7	sp|P51809|VAMP7_HUMAN Vesicle-associated membrane protein 7 OS=Homo sapiens OX=9606 GN=VAMP7 PE=1 SV=3	1	4	3	22.7	24.935	110090	106390	103650	86098	77304	80990	106710	81464	1.3099	-	0.00132989
Q9UKY7	CDV3	sp|Q9UKY7|CDV3_HUMAN Protein CDV3 homolog OS=Homo sapiens OX=9606 GN=CDV3 PE=1 SV=1	1	12	12	63.2	27.335	1599600	1355800	1813100	1172800	1258000	1211500	1589500	1214100	1.3092	-	0.0491368
Q15629	TRAM1	sp|Q15629|TRAM1_HUMAN Translocating chain-associated membrane protein 1 OS=Homo sapiens OX=9606 GN=TRAM1 PE=1 SV=3	1	6	5	19	43.071	98868	100580	105680	80048	74207	78885	101709	77713.3	1.30878	-	0.000904878
Q9BTT0	ANP32E	sp|Q9BTT0|AN32E_HUMAN Acidic leucine-rich nuclear phosphoprotein 32 family member E OS=Homo sapiens OX=9606 GN=ANP32E PE=1 SV=1	1	9	9	45.1	30.692	1477700	1433700	1601200	1152100	1256500	1042300	1504200	1150300	1.30766	-	0.0112869
Q9HD47	RANGRF	sp|Q9HD47|MOG1_HUMAN Ran guanine nucleotide release factor OS=Homo sapiens OX=9606 GN=RANGRF PE=1 SV=1	1	3	3	27.4	20.448	36797	45288	44441	37610	30856	28293	42175.3	32253	1.30764	-	0.0625843
Q9BTV4	TMEM43	sp|Q9BTV4|TMM43_HUMAN Transmembrane protein 43 OS=Homo sapiens OX=9606 GN=TMEM43 PE=1 SV=1	1	15	15	50.2	44.875	531920	585140	535500	430010	411030	423720	550853	421587	1.30662	-	0.00201588
P16949;Q9H169	STMN1	sp|P16949|STMN1_HUMAN Stathmin OS=Homo sapiens OX=9606 GN=STMN1 PE=1 SV=3	2	6	4	41.6	17.302	2005200	1939600	2484200	1598900	1677000	1645900	2143000	1640600	1.30623	-	0.0440447
O14656	TOR1A	sp|O14656|TOR1A_HUMAN Torsin-1A OS=Homo sapiens OX=9606 GN=TOR1A PE=1 SV=1	1	10	10	35.8	37.808	119790	139540	104580	94769	92101	91809	121303	92893	1.30584	-	0.0490533
O75170	PPP6R2	sp|O75170|PP6R2_HUMAN Serine/threonine-protein phosphatase 6 regulatory subunit 2 OS=Homo sapiens OX=9606 GN=PPP6R2 PE=1 SV=2	1	8	8	12.8	104.94	62965	71151	75074	58088	40829	61388	69730	53435	1.30495	-	0.0895367
Q6ZMI0	PPP1R21	sp|Q6ZMI0|PPR21_HUMAN Protein phosphatase 1 regulatory subunit 21 OS=Homo sapiens OX=9606 GN=PPP1R21 PE=1 SV=1	1	11	10	20.3	88.313	52035	51894	58862	43229	42458	39078	54263.7	41588.3	1.30478	-	0.00851716
Q9HBH0	RHOF	sp|Q9HBH0|RHOF_HUMAN Rho-related GTP-binding protein RhoF OS=Homo sapiens OX=9606 GN=RHOF PE=1 SV=1	1	2	2	16.1	23.625	31952	34677	29260	23381	23968	26152	31963	24500.3	1.30459	-	0.0136882
Q9H7M9	VSIR	sp|Q9H7M9|VISTA_HUMAN V-type immunoglobulin domain-containing suppressor of T-cell activation OS=Homo sapiens OX=9606 GN=VSIR PE=1 SV=3	1	3	3	15.1	33.908	350720	358990	400700	276120	292010	283260	370137	283797	1.30423	-	0.00588144
O95361;Q309B1	TRIM16	sp|O95361|TRI16_HUMAN Tripartite motif-containing protein 16 OS=Homo sapiens OX=9606 GN=TRIM16 PE=1 SV=3	2	15	15	43.1	63.954	257400	267340	249060	194490	202670	196330	257933	197830	1.30381	-	0.000501343
Q9BXF6	RAB11FIP5	sp|Q9BXF6|RFIP5_HUMAN Rab11 family-interacting protein 5 OS=Homo sapiens OX=9606 GN=RAB11FIP5 PE=1 SV=1	1	8	8	23.3	70.414	47233	48866	59018	41514		37801	51705.7	39657.5	1.30381	-	0.0932546
P32455	GBP1	sp|P32455|GBP1_HUMAN Guanylate-binding protein 1 OS=Homo sapiens OX=9606 GN=GBP1 PE=1 SV=2	1	17	11	33.8	67.93	623550	698970	659890	498400	493040	529120	660803	506853	1.30374	-	0.00327895
O15254	ACOX3	sp|O15254|ACOX3_HUMAN Peroxisomal acyl-coenzyme A oxidase 3 OS=Homo sapiens OX=9606 GN=ACOX3 PE=1 SV=2	1	8	7	18.6	77.628	70788	71825	99182	57373	66251	61878	80598.3	61834	1.30346	-	0.12355
Q9H2V7	SPNS1	sp|Q9H2V7|SPNS1_HUMAN Protein spinster homolog 1 OS=Homo sapiens OX=9606 GN=SPNS1 PE=1 SV=1	1	2	2	5.9	56.629	84603	95145	77925	65210		66603	85891	65906.5	1.30323	-	0.0542057
O75376	NCOR1	sp|O75376|NCOR1_HUMAN Nuclear receptor corepressor 1 OS=Homo sapiens OX=9606 GN=NCOR1 PE=1 SV=2	1	9	8	6.3	270.21	100030	95578	103120	77696	76139	75404	99576	76413	1.30313	-	0.000538508
Q05823	RNASEL	sp|Q05823|RN5A_HUMAN 2-5A-dependent ribonuclease OS=Homo sapiens OX=9606 GN=RNASEL PE=1 SV=2	1	5	5	8.4	83.532	45228	52681	50657	36243	38717	39116	49522	38025.3	1.30234	-	0.00870565
Q5T3F8	TMEM63B	sp|Q5T3F8|CSCL2_HUMAN CSC1-like protein 2 OS=Homo sapiens OX=9606 GN=TMEM63B PE=1 SV=1	1	7	6	9.7	94.957	1122500	1087800	1277500	849450	986830	845680	1162600	893987	1.30047	-	0.0226902
P30520;Q8N142	ADSS2	sp|P30520|PURA2_HUMAN Adenylosuccinate synthetase isozyme 2 OS=Homo sapiens OX=9606 GN=ADSS2 PE=1 SV=3	2	15	15	45.8	50.097	8788600	9698600	8211400	6963000	6938000	6629900	8.89953e+06	6.84363e+06	1.30041	-	0.00995372
P11021	HSPA5	sp|P11021|BIP_HUMAN Endoplasmic reticulum chaperone BiP OS=Homo sapiens OX=9606 GN=HSPA5 PE=1 SV=2	1	37	35	53.5	72.332	17940000	17774000	19751000	13965000	15081000	13636000	1.84883e+07	1.42273e+07	1.29949	-	0.00519873
Q04912	MST1R	sp|Q04912|RON_HUMAN Macrophage-stimulating protein receptor OS=Homo sapiens OX=9606 GN=MST1R PE=1 SV=3	1	9	7	8.6	152.24	63359	77626	42327	47587	50545	42983	61104	47038.3	1.29903	-	0.250877
O15269	SPTLC1	sp|O15269|SPTC1_HUMAN Serine palmitoyltransferase 1 OS=Homo sapiens OX=9606 GN=SPTLC1 PE=1 SV=1	1	7	7	23.7	52.743	325980	348560	294170	265110	217850	262770	322903	248577	1.29901	-	0.0279482
Q5T447	HECTD3	sp|Q5T447|HECD3_HUMAN E3 ubiquitin-protein ligase HECTD3 OS=Homo sapiens OX=9606 GN=HECTD3 PE=1 SV=1	1	6	6	9.3	97.112	39751	45694	33366	32065	32409	27002	39603.7	30492	1.29882	-	0.0831466
Q9Y3E5	PTRH2	sp|Q9Y3E5|PTH2_HUMAN Peptidyl-tRNA hydrolase 2, mitochondrial OS=Homo sapiens OX=9606 GN=PTRH2 PE=1 SV=1	1	5	5	47.5	19.193	572510	589160	492130	431860	437850	403750	551267	424487	1.29867	-	0.0162185
P20339	RAB5A	sp|P20339|RAB5A_HUMAN Ras-related protein Rab-5A OS=Homo sapiens OX=9606 GN=RAB5A PE=1 SV=2	1	7	4	42.3	23.658	413330	440710	428040	276300	429110	281840	427360	329083	1.29864	-	0.12439
Q8IXB1	DNAJC10	sp|Q8IXB1|DJC10_HUMAN DnaJ homolog subfamily C member 10 OS=Homo sapiens OX=9606 GN=DNAJC10 PE=1 SV=2	1	9	9	17.3	91.079	129550	121260	92360	94241	77057	92984	114390	88094	1.2985	-	0.104315
O00264	PGRMC1	sp|O00264|PGRC1_HUMAN Membrane-associated progesterone receptor component 1 OS=Homo sapiens OX=9606 GN=PGRMC1 PE=1 SV=3	1	10	9	47.2	21.671	1690800	1834700	1876000	1437600	1309400	1413100	1800500	1386700	1.29841	-	0.0037904
Q5NDL2	EOGT	sp|Q5NDL2|EOGT_HUMAN EGF domain-specific O-linked N-acetylglucosamine transferase OS=Homo sapiens OX=9606 GN=EOGT PE=1 SV=1	1	3	3	11.6	62.01	39886		29753		24920	28715	34819.5	26817.5	1.29839	-	0.277225
A9UHW6	MIF4GD	sp|A9UHW6|MI4GD_HUMAN MIF4G domain-containing protein OS=Homo sapiens OX=9606 GN=MIF4GD PE=1 SV=1	1	4	3	17.6	25.423	38095	42193	40140	32355	34572	25854	40142.7	30927	1.29798	-	0.0325931
Q9H008	LHPP	sp|Q9H008|LHPP_HUMAN Phospholysine phosphohistidine inorganic pyrophosphate phosphatase OS=Homo sapiens OX=9606 GN=LHPP PE=1 SV=2	1	6	6	38.1	29.165	39901	35581	37766	26940	32120	28210	37749.3	29090	1.29767	-	0.0122736
Q2KHT3	CLEC16A	sp|Q2KHT3|CL16A_HUMAN Protein CLEC16A OS=Homo sapiens OX=9606 GN=CLEC16A PE=1 SV=2	1	5	4	6.6	117.71	63435	59752	61270	52328	38896	50991	61485.7	47405	1.29703	-	0.0329783
O95684	CEP43	sp|O95684|CEP43_HUMAN Centrosomal protein 43 OS=Homo sapiens OX=9606 GN=CEP43 PE=1 SV=1	1	5	5	21.6	43.064	165920	178350	179430	139060	131900	132820	174567	134593	1.29699	-	0.00121313
O15066;O14782;Q9P2E2	KIF3B	sp|O15066|KIF3B_HUMAN Kinesin-like protein KIF3B OS=Homo sapiens OX=9606 GN=KIF3B PE=1 SV=1	3	19	17	29.9	85.124	113610	130700	118880	95548	85700	98805	121063	93351	1.29686	-	0.0123951
O60869	EDF1	sp|O60869|EDF1_HUMAN Endothelial differentiation-related factor 1 OS=Homo sapiens OX=9606 GN=EDF1 PE=1 SV=1	1	4	4	24.3	16.368	875180	914090	929490	699930	610300	787860	906253	699363	1.29583	-	0.0183108
Q9NSY1	BMP2K	sp|Q9NSY1|BMP2K_HUMAN BMP-2-inducible protein kinase OS=Homo sapiens OX=9606 GN=BMP2K PE=1 SV=2	1	3	3	4.6	129.17	56888	51802	53423	36727	47519	40859	54037.7	41701.7	1.29582	-	0.0239811
Q9BS18	ANAPC13	sp|Q9BS18|APC13_HUMAN Anaphase-promoting complex subunit 13 OS=Homo sapiens OX=9606 GN=ANAPC13 PE=1 SV=1	1	2	2	17.6	8.5213	40439	48338	36372	34495	27889	34314	41716.3	32232.7	1.29423	-	0.0832951
Q96GX9	APIP	sp|Q96GX9|MTNB_HUMAN Methylthioribulose-1-phosphate dehydratase OS=Homo sapiens OX=9606 GN=APIP PE=1 SV=1	1	7	7	38	27.125	183290	217560	177640	155320	133070	158690	192830	149027	1.29393	-	0.0418781
P49366	DHPS	sp|P49366|DHYS_HUMAN Deoxyhypusine synthase OS=Homo sapiens OX=9606 GN=DHPS PE=1 SV=1	1	9	8	41.7	40.97	122060	156000	116510	112370	78697	113890	131523	101652	1.29385	-	0.151146
Q8WXI4	ACOT11	sp|Q8WXI4|ACO11_HUMAN Acyl-coenzyme A thioesterase 11 OS=Homo sapiens OX=9606 GN=ACOT11 PE=1 SV=1	1	6	6	13.7	68.491	123970	126550	117620	87345	94356	102850	122713	94850.3	1.29376	-	0.00589008
P51003;Q9NRJ5	PAPOLA	sp|P51003|PAPOA_HUMAN Poly(A) polymerase alpha OS=Homo sapiens OX=9606 GN=PAPOLA PE=1 SV=4	2	21	19	38.3	82.842	201940	216900	198940	161600	156680	159300	205927	159193	1.29356	-	0.00123301
Q9UNF1	MAGED2	sp|Q9UNF1|MAGD2_HUMAN Melanoma-associated antigen D2 OS=Homo sapiens OX=9606 GN=MAGED2 PE=1 SV=2	1	9	8	27.2	64.953	247730	277090	268340	211760	186360	215130	264387	204417	1.29337	-	0.0088533
O15231	ZNF185	sp|O15231|ZN185_HUMAN Zinc finger protein 185 OS=Homo sapiens OX=9606 GN=ZNF185 PE=1 SV=3	1	20	18	44.1	73.525	323920	345410	371260	265760	274180	264890	346863	268277	1.29293	-	0.00495206
Q9GZY8	MFF	sp|Q9GZY8|MFF_HUMAN Mitochondrial fission factor OS=Homo sapiens OX=9606 GN=MFF PE=1 SV=1	1	9	9	38.6	38.464	184500	182190	181630	137440	146540	140210	182773	141397	1.29263	-	0.000127791
O00505	KPNA3	sp|O00505|IMA4_HUMAN Importin subunit alpha-4 OS=Homo sapiens OX=9606 GN=KPNA3 PE=1 SV=2	1	15	9	45.7	57.81	729430	730700	723540	577340	577760	534480	727890	563193	1.29243	-	0.000344952
P55212	CASP6	sp|P55212|CASP6_HUMAN Caspase-6 OS=Homo sapiens OX=9606 GN=CASP6 PE=1 SV=2	1	6	6	28.7	33.31	152860	151490	138200	115080	110400	116950	147517	114143	1.29238	-	0.002747
O95782	AP2A1	sp|O95782|AP2A1_HUMAN AP-2 complex subunit alpha-1 OS=Homo sapiens OX=9606 GN=AP2A1 PE=1 SV=3	1	31	22	45.8	107.54	744250	760680	664260	566990	548580	562960	723063	559510	1.29232	-	0.00570148
Q9UPT5	EXOC7	sp|Q9UPT5|EXOC7_HUMAN Exocyst complex component 7 OS=Homo sapiens OX=9606 GN=EXOC7 PE=1 SV=3	1	15	15	26.9	83.381	803850	805830	825110	616440	619810	647920	811597	628057	1.29223	-	0.000108874
P29372	MPG	sp|P29372|3MG_HUMAN DNA-3-methyladenine glycosylase OS=Homo sapiens OX=9606 GN=MPG PE=1 SV=3	1	7	6	30.9	32.868	119350	128080	129260	102830	95057	93645	125563	97177.3	1.29211	-	0.0025745
P15289	ARSA	sp|P15289|ARSA_HUMAN Arylsulfatase A OS=Homo sapiens OX=9606 GN=ARSA PE=1 SV=3	1	5	4	16.8	53.588	83473	71783	69203	60881	51529	61387	74819.7	57932.3	1.2915	-	0.035985
O60238	BNIP3L	sp|O60238|BNI3L_HUMAN BCL2/adenovirus E1B 19 kDa protein-interacting protein 3-like OS=Homo sapiens OX=9606 GN=BNIP3L PE=1 SV=1	1	2	2	13.7	23.93	26025	31291	26228	23592	19631	21471	27848	21564.7	1.29137	-	0.0384642
O15117	FYB1	sp|O15117|FYB1_HUMAN FYN-binding protein 1 OS=Homo sapiens OX=9606 GN=FYB1 PE=1 SV=2	1	13	13	22	85.386	101490	114390	114610	91041	77405	87531	110163	85325.7	1.29109	-	0.0140608
Q9Y448	KNSTRN	sp|Q9Y448|SKAP_HUMAN Small kinetochore-associated protein OS=Homo sapiens OX=9606 GN=KNSTRN PE=1 SV=2	1	5	4	22.8	35.438	131190	138300		105730	97156	110340	134745	104409	1.29055	-	0.0126292
Q5UCC4	EMC10	sp|Q5UCC4|EMC10_HUMAN ER membrane protein complex subunit 10 OS=Homo sapiens OX=9606 GN=EMC10 PE=1 SV=1	1	3	2	13.4	27.347	125840	108600	151970	41627	172060	85964	128803	99883.7	1.28953	-	0.5128
Q96G23	CERS2	sp|Q96G23|CERS2_HUMAN Ceramide synthase 2 OS=Homo sapiens OX=9606 GN=CERS2 PE=1 SV=1	1	4	4	15	44.876	459740	487360	446980	325410	370500	385510	464693	360473	1.28912	-	0.0085428
P25440;REV__P25440	BRD2	sp|P25440|BRD2_HUMAN Bromodomain-containing protein 2 OS=Homo sapiens OX=9606 GN=BRD2 PE=1 SV=2	2	19	18	31.8	88.06	177920	183930	186830	145340	130650	149920	182893	141970	1.28825	-	0.0030307
Q02388	COL7A1	sp|Q02388|CO7A1_HUMAN Collagen alpha-1(VII) chain OS=Homo sapiens OX=9606 GN=COL7A1 PE=1 SV=2	1	19	19	11.6	295.22	458590	488810	460720	374740	330360	388000	469373	364367	1.28819	-	0.00625614
Q8IY31	IFT20	sp|Q8IY31|IFT20_HUMAN Intraflagellar transport protein 20 homolog OS=Homo sapiens OX=9606 GN=IFT20 PE=1 SV=1	1	6	5	56.8	15.28	74847	73364	71103	57659	55363	57340	73104.7	56787.3	1.28734	-	0.000234688
Q9H0R4	HDHD2	sp|Q9H0R4|HDHD2_HUMAN Haloacid dehalogenase-like hydrolase domain-containing protein 2 OS=Homo sapiens OX=9606 GN=HDHD2 PE=1 SV=1	1	4	4	27.4	28.536	111930	124060	97866	90936	82860	85550	111285	86448.7	1.2873	-	0.0351458
P52943	CRIP2	sp|P52943|CRIP2_HUMAN Cysteine-rich protein 2 OS=Homo sapiens OX=9606 GN=CRIP2 PE=1 SV=1	1	8	8	56.7	22.492	3883000	3681000	3842400	2900400	2931100	3030600	3.80213e+06	2.95403e+06	1.2871	-	0.00031609
O00584	RNASET2	sp|O00584|RNT2_HUMAN Ribonuclease T2 OS=Homo sapiens OX=9606 GN=RNASET2 PE=1 SV=2	1	2	2	7.8	29.48	69966	80505	91389	81280	78874	27763	80620	62639	1.28706	-	0.386469
O75976	CPD	sp|O75976|CBPD_HUMAN Carboxypeptidase D OS=Homo sapiens OX=9606 GN=CPD PE=1 SV=2	1	23	21	24.1	152.93	255030	266220	282350	207980	199620	216830	267867	208143	1.28693	-	0.00309245
Q9Y6M0	PRSS21	sp|Q9Y6M0|TEST_HUMAN Testisin OS=Homo sapiens OX=9606 GN=PRSS21 PE=1 SV=1	1	2	2	7.6	34.884		64129	62270	41946	56309		63199.5	49127.5	1.28644	-	0.191447
P04626	ERBB2	sp|P04626|ERBB2_HUMAN Receptor tyrosine-protein kinase erbB-2 OS=Homo sapiens OX=9606 GN=ERBB2 PE=1 SV=1	1	8	5	10	137.91	51998	91358	67174	61117	47684	54943	70176.7	54581.3	1.28573	-	0.266953
Q96AQ6	PBXIP1	sp|Q96AQ6|PBIP1_HUMAN Pre-B-cell leukemia transcription factor-interacting protein 1 OS=Homo sapiens OX=9606 GN=PBXIP1 PE=1 SV=1	1	14	14	26.9	80.642	282650	289140	317640	228220	234430	229390	296477	230680	1.28523	-	0.00381508
Q9P0U1	TOMM7	sp|Q9P0U1|TOM7_HUMAN Mitochondrial import receptor subunit TOM7 homolog OS=Homo sapiens OX=9606 GN=TOMM7 PE=1 SV=1	1	2	2	32.7	6.2484	165710	162910	128320	122460		114650	152313	118555	1.28475	-	0.12214
Q9H267	VPS33B	sp|Q9H267|VP33B_HUMAN Vacuolar protein sorting-associated protein 33B OS=Homo sapiens OX=9606 GN=VPS33B PE=1 SV=2	1	15	15	32.7	70.584	179410	190180	172930	135350	141270	145760	180840	140793	1.28444	-	0.00240554
Q9H7B4	SMYD3	sp|Q9H7B4|SMYD3_HUMAN Histone-lysine N-methyltransferase SMYD3 OS=Homo sapiens OX=9606 GN=SMYD3 PE=1 SV=4	1	5	4	16.4	49.097	92152	76711	70382	72495	66580	47200	79748.3	62091.7	1.28436	-	0.152453
O15118	NPC1	sp|O15118|NPC1_HUMAN NPC intracellular cholesterol transporter 1 OS=Homo sapiens OX=9606 GN=NPC1 PE=1 SV=2	1	5	5	6.3	142.17	171230	203830	147290	136160	128500	142080	174117	135580	1.28424	-	0.0841347
Q9NUN5	LMBRD1	sp|Q9NUN5|LMBD1_HUMAN Lysosomal cobalamin transport escort protein LMBD1 OS=Homo sapiens OX=9606 GN=LMBRD1 PE=1 SV=1	1	1	1	3.3	61.388	204490	208240	188480	161180	150760	156230	200403	156057	1.28417	-	0.00280092
Q9Y3C0	WASHC3	sp|Q9Y3C0|WASC3_HUMAN WASH complex subunit 3 OS=Homo sapiens OX=9606 GN=WASHC3 PE=1 SV=1	1	3	3	26.3	21.172	120600	122580	142940	90676		109790	128707	100233	1.28407	-	0.0921455
Q99805	TM9SF2	sp|Q99805|TM9S2_HUMAN Transmembrane 9 superfamily member 2 OS=Homo sapiens OX=9606 GN=TM9SF2 PE=1 SV=1	1	10	9	19	75.775	645150	646530	623250	523640	449130	518600	638310	497123	1.28401	-	0.00498044
Q9BTX3	TMEM208	sp|Q9BTX3|TM208_HUMAN Transmembrane protein 208 OS=Homo sapiens OX=9606 GN=TMEM208 PE=1 SV=1	1	2	2	22	19.642	344380	295270		244450		253780	319825	249115	1.28384	-	0.105533
Q96S52	PIGS	sp|Q96S52|PIGS_HUMAN GPI transamidase component PIG-S OS=Homo sapiens OX=9606 GN=PIGS PE=1 SV=3	1	12	10	34.1	61.655	432450	476410	378680	347590	323260	332100	429180	334317	1.28375	-	0.0312162
P21359	NF1	sp|P21359|NF1_HUMAN Neurofibromin OS=Homo sapiens OX=9606 GN=NF1 PE=1 SV=2	1	24	23	12.4	319.37	112750	114840	91302	88596	76604	83311	106297	82837	1.28321	-	0.0472434
P18754	RCC1	sp|P18754|RCC1_HUMAN Regulator of chromosome condensation OS=Homo sapiens OX=9606 GN=RCC1 PE=1 SV=1	1	15	15	64.8	44.969	1156200	1248100	1122700	889970	908320	950870	1.17567e+06	916387	1.28294	-	0.0033755
Q16881	TXNRD1	sp|Q16881|TRXR1_HUMAN Thioredoxin reductase 1, cytoplasmic OS=Homo sapiens OX=9606 GN=TXNRD1 PE=1 SV=3	1	18	18	42.5	70.905	805990	810680	717310	618050	604410	598070	777993	606843	1.28203	-	0.00521794
Q96CB8	INTS12	sp|Q96CB8|INT12_HUMAN Integrator complex subunit 12 OS=Homo sapiens OX=9606 GN=INTS12 PE=1 SV=1	1	3	3	8.4	48.807	234910	281580	204450	183400		191500	240313	187450	1.28201	-	0.167014
P55957	BID	sp|P55957|BID_HUMAN BH3-interacting domain death agonist OS=Homo sapiens OX=9606 GN=BID PE=1 SV=1	1	6	6	47.2	21.994	332010	392670	351370	298270	245740	295350	358683	279787	1.28199	-	0.0331183
Q9Y4I1;Q9NQX4	MYO5A	sp|Q9Y4I1|MYO5A_HUMAN Unconventional myosin-Va OS=Homo sapiens OX=9606 GN=MYO5A PE=1 SV=2	2	29	27	18.6	215.4	105370	105690	100720	81539	79355	82309	103927	81067.7	1.28197	-	0.000238066
Q8TF68	ZNF384	sp|Q8TF68|ZN384_HUMAN Zinc finger protein 384 OS=Homo sapiens OX=9606 GN=ZNF384 PE=1 SV=2	1	4	3	12.1	63.218	25669	38672	34562	29627	21344	26229	32967.7	25733.3	1.28113	-	0.185364
Q9Y3D6	FIS1	sp|Q9Y3D6|FIS1_HUMAN Mitochondrial fission 1 protein OS=Homo sapiens OX=9606 GN=FIS1 PE=1 SV=2	1	3	3	26.3	16.937	291750	275160	266000	224430	204860	220890	277637	216727	1.28105	-	0.00321649
Q96EK7	FAM120B	sp|Q96EK7|F120B_HUMAN Constitutive coactivator of peroxisome proliferator-activated receptor gamma OS=Homo sapiens OX=9606 GN=FAM120B PE=1 SV=1	1	14	13	20.9	103.78	90765	92844	79094	71816	66593	66664	87567.7	68357.7	1.28102	-	0.0141199
Q9Y5A9	YTHDF2	sp|Q9Y5A9|YTHD2_HUMAN YTH domain-containing family protein 2 OS=Homo sapiens OX=9606 GN=YTHDF2 PE=1 SV=2	1	13	10	31.4	62.333	409990	417980	430590	327310	321620	334060	419520	327663	1.28034	-	0.00019384
P09972	ALDOC	sp|P09972|ALDOC_HUMAN Fructose-bisphosphate aldolase C OS=Homo sapiens OX=9606 GN=ALDOC PE=1 SV=2	1	21	15	65.9	39.455	8413100	8420000	7899500	6499700	6028500	6792100	8244200	6440100	1.28014	-	0.00304134
O14976	GAK	sp|O14976|GAK_HUMAN Cyclin-G-associated kinase OS=Homo sapiens OX=9606 GN=GAK PE=1 SV=2	1	9	8	9.8	143.19	62284	58673	65122	43988	51346	50047	62026.3	48460.3	1.27994	-	0.00988353
P61601	NCALD	sp|P61601|NCALD_HUMAN Neurocalcin-delta OS=Homo sapiens OX=9606 GN=NCALD PE=1 SV=2	1	6	4	35.8	22.245	52750	51134	94809	36805	66698		66231	51751.5	1.27979	-	0.549906
Q92820	GGH	sp|Q92820|GGH_HUMAN Gamma-glutamyl hydrolase OS=Homo sapiens OX=9606 GN=GGH PE=1 SV=2	1	8	8	34	35.964	358250	363370	332620	265120	288220	270460	351413	274600	1.27973	-	0.002874
Q9C005	DPY30	sp|Q9C005|DPY30_HUMAN Protein dpy-30 homolog OS=Homo sapiens OX=9606 GN=DPY30 PE=1 SV=1	1	4	4	74.7	11.25	621980	713790	625020	528600	625840	377840	653597	510760	1.27966	-	0.141701
Q15398	DLGAP5	sp|Q15398|DLGP5_HUMAN Disks large-associated protein 5 OS=Homo sapiens OX=9606 GN=DLGAP5 PE=1 SV=2	1	9	9	18.4	95.114	132190	158430	129890	121020	117970	89684	140170	109558	1.27941	-	0.0865897
O75113	N4BP1	sp|O75113|N4BP1_HUMAN NEDD4-binding protein 1 OS=Homo sapiens OX=9606 GN=N4BP1 PE=1 SV=4	1	15	14	26.5	100.38	156500	180900	188060	152830	127570	130490	175153	136963	1.27883	-	0.0373507
Q15427	SF3B4	sp|Q15427|SF3B4_HUMAN Splicing factor 3B subunit 4 OS=Homo sapiens OX=9606 GN=SF3B4 PE=1 SV=1	1	7	7	25.7	44.385	496710	455290	517330	395820	364900	388950	489777	383223	1.27805	-	0.00653697
Q9Y608	LRRFIP2	sp|Q9Y608|LRRF2_HUMAN Leucine-rich repeat flightless-interacting protein 2 OS=Homo sapiens OX=9606 GN=LRRFIP2 PE=1 SV=1	1	4	3	6.8	82.17	34068	24239	43256	26069	25718	27746	33854.3	26511	1.27699	-	0.25465
P30414	NKTR	sp|P30414|NKTR_HUMAN NK-tumor recognition protein OS=Homo sapiens OX=9606 GN=NKTR PE=1 SV=2	1	4	4	4.4	165.67	88796	106980	90354	79558	73750	70809	95376.7	74705.7	1.2767	-	0.0313938
Q9Y605;Q96HT8	MRFAP1; MRFAP1L1	sp|Q9Y605|MOFA1_HUMAN MORF4 family-associated protein 1 OS=Homo sapiens OX=9606 GN=MRFAP1 PE=1 SV=1;sp|Q96HT8|MR1L1_HUMAN MORF4 family-associated protein 1-like 1 OS=Homo sapiens OX=9606 GN=MRFAP1L1 PE=1 SV=1	2	2	2	28.3	14.649	127030	136710	147540	104030	103910	114430	137093	107457	1.2758	-	0.0125311
Q92692	NECTIN2	sp|Q92692|NECT2_HUMAN Nectin-2 OS=Homo sapiens OX=9606 GN=NECTIN2 PE=1 SV=1	1	5	5	13.9	57.741	110840	122960	115260	92650	87138	93880	116353	91222.7	1.27549	-	0.00360062
P07311	ACYP1	sp|P07311|ACYP1_HUMAN Acylphosphatase-1 OS=Homo sapiens OX=9606 GN=ACYP1 PE=1 SV=2	1	5	5	51.5	11.261	101520	97543	104510	82251	86244	69557	101191	79350.7	1.27524	-	0.0157419
Q9NWM8	FKBP14	sp|Q9NWM8|FKB14_HUMAN Peptidyl-prolyl cis-trans isomerase FKBP14 OS=Homo sapiens OX=9606 GN=FKBP14 PE=1 SV=1	1	3	3	19	24.171	220890	210040	197180	170450	133410	188720	209370	164193	1.27514	-	0.0627082
P40855	PEX19	sp|P40855|PEX19_HUMAN Peroxisomal biogenesis factor 19 OS=Homo sapiens OX=9606 GN=PEX19 PE=1 SV=1	1	5	5	28.4	32.806	198390	256610	238180	187030	156790	200290	231060	181370	1.27397	-	0.081609
Q9BUA3	SPINDOC	sp|Q9BUA3|SPNDC_HUMAN Spindlin interactor and repressor of chromatin-binding protein OS=Homo sapiens OX=9606 GN=SPINDOC PE=1 SV=3	1	2	2	9.7	41.036	21322		26223	20919		16422	23772.5	18670.5	1.27327	-	0.264751
O15228	GNPAT	sp|O15228|GNPAT_HUMAN Dihydroxyacetone phosphate acyltransferase OS=Homo sapiens OX=9606 GN=GNPAT PE=1 SV=1	1	12	11	25.9	77.187	50894	53132	52073	37370	36760	48508	52033	40879.3	1.27284	-	0.0450103
O95243	MBD4	sp|O95243|MBD4_HUMAN Methyl-CpG-binding domain protein 4 OS=Homo sapiens OX=9606 GN=MBD4 PE=1 SV=1	1	9	8	17.8	66.05	51088	62498	58023	44232	40653	49943	57203	44942.7	1.2728	-	0.0457797
P20674	COX5A	sp|P20674|COX5A_HUMAN Cytochrome c oxidase subunit 5A, mitochondrial OS=Homo sapiens OX=9606 GN=COX5A PE=1 SV=2	1	8	8	47.3	16.762	1905600	2152700	1904000	1476700	1660100	1548300	1.98743e+06	1561700	1.27261	-	0.0123697
O00214	LGALS8	sp|O00214|LEG8_HUMAN Galectin-8 OS=Homo sapiens OX=9606 GN=LGALS8 PE=1 SV=4	1	6	5	21.1	35.808	75348	96739	76897	66133	62717	66941	82994.7	65263.7	1.27168	-	0.0646401
Q9BVA0	KATNB1	sp|Q9BVA0|KTNB1_HUMAN Katanin p80 WD40 repeat-containing subunit B1 OS=Homo sapiens OX=9606 GN=KATNB1 PE=1 SV=1	1	5	5	13	72.333	99000	92590	80749	79020	69231	65907	90779.7	71386	1.27167	-	0.0431806
P33991;Q9UJA3	MCM4	sp|P33991|MCM4_HUMAN DNA replication licensing factor MCM4 OS=Homo sapiens OX=9606 GN=MCM4 PE=1 SV=5	2	26	26	37.9	96.557	695620	711640	664010	511830	585850	531260	690423	542980	1.27154	-	0.00490765
P02686	MBP	sp|P02686|MBP_HUMAN Myelin basic protein OS=Homo sapiens OX=9606 GN=MBP PE=1 SV=3	1	5	5	31.9	33.117	193140	222950	204570	170080	129560	188680	206887	162773	1.27101	-	0.0863983
Q9UKM7	MAN1B1	sp|Q9UKM7|MA1B1_HUMAN Endoplasmic reticulum mannosyl-oligosaccharide 1,2-alpha-mannosidase OS=Homo sapiens OX=9606 GN=MAN1B1 PE=1 SV=2	1	10	10	20.9	79.579	184940	199700	156290	145990	132200	147440	180310	141877	1.27089	-	0.0479145
Q9NTJ5	SACM1L	sp|Q9NTJ5|SAC1_HUMAN Phosphatidylinositol-3-phosphatase SAC1 OS=Homo sapiens OX=9606 GN=SACM1L PE=1 SV=2	1	15	15	32.7	66.966	97037	108260	94203	82309	73804	79573	99833.3	78562	1.27076	-	0.0128518
Q8N2M8	CLASRP	sp|Q8N2M8|CLASR_HUMAN CLK4-associating serine/arginine rich protein OS=Homo sapiens OX=9606 GN=CLASRP PE=1 SV=4	1	2	2	6.1	77.16	44673		46694	40844		31058	45683.5	35951	1.27072	-	0.190773
Q8TEQ8	PIGO	sp|Q8TEQ8|PIGO_HUMAN GPI ethanolamine phosphate transferase 3 OS=Homo sapiens OX=9606 GN=PIGO PE=1 SV=3	1	3	3	3.1	118.7	55351	60901	47134	43480	46265	38951	54462	42898.7	1.26955	-	0.0631854
Q00653	NFKB2	sp|Q00653|NFKB2_HUMAN Nuclear factor NF-kappa-B p100 subunit OS=Homo sapiens OX=9606 GN=NFKB2 PE=1 SV=4	1	20	20	34.3	96.748	428780	448050	416220	342300	329160	348170	431017	339877	1.26816	-	0.00109101
Q92538	GBF1	sp|Q92538|GBF1_HUMAN Golgi-specific brefeldin A-resistance guanine nucleotide exchange factor 1 OS=Homo sapiens OX=9606 GN=GBF1 PE=1 SV=2	1	34	32	29.5	206.44	192640	203190	192660	160440	152470	151170	196163	154693	1.26808	-	0.000806706
Q08379	GOLGA2	sp|Q08379|GOGA2_HUMAN Golgin subfamily A member 2 OS=Homo sapiens OX=9606 GN=GOLGA2 PE=1 SV=3	1	21	18	31.1	113.08	198440	220370	218960	168870	166310	167770	212590	167650	1.26806	-	0.00323116
Q9Y679	AUP1	sp|Q9Y679|AUP1_HUMAN Lipid droplet-regulating VLDL assembly factor AUP1 OS=Homo sapiens OX=9606 GN=AUP1 PE=1 SV=2	1	5	5	15.4	45.786	193980	169300	183680	136230	158180	137020	182320	143810	1.26778	-	0.019163
Q6YN16	HSDL2	sp|Q6YN16|HSDL2_HUMAN Hydroxysteroid dehydrogenase-like protein 2 OS=Homo sapiens OX=9606 GN=HSDL2 PE=1 SV=1	1	13	13	46.4	45.394	615180	624240	571770	472960	477130	478700	603730	476263	1.26764	-	0.0014377
Q8IXM6	NRM	sp|Q8IXM6|NRM_HUMAN Nurim OS=Homo sapiens OX=9606 GN=NRM PE=1 SV=1	1	4	4	16.8	29.379	87041	67138	96324	73547	63612	60518	83501	65892.3	1.26723	-	0.136302
Q8N128	FAM177A1	sp|Q8N128|F177A_HUMAN Protein FAM177A1 OS=Homo sapiens OX=9606 GN=FAM177A1 PE=1 SV=1	1	3	3	23.9	23.757	123180	109360	124120	109680	73376	98397	118887	93817.7	1.26721	-	0.0996154
Q14203	DCTN1	sp|Q14203|DCTN1_HUMAN Dynactin subunit 1 OS=Homo sapiens OX=9606 GN=DCTN1 PE=1 SV=3	1	45	43	46.9	141.69	440020	464300	454510	348230	363190	361090	452943	357503	1.26696	-	0.000352134
Q99973	TEP1	sp|Q99973|TEP1_HUMAN Telomerase protein component 1 OS=Homo sapiens OX=9606 GN=TEP1 PE=1 SV=2	1	10	9	5.3	290.49	43357	45105	37634	37290	29920	32323	42032	33177.7	1.26688	-	0.0474161
Q6NZY4	ZCCHC8	sp|Q6NZY4|ZCHC8_HUMAN Zinc finger CCHC domain-containing protein 8 OS=Homo sapiens OX=9606 GN=ZCCHC8 PE=1 SV=2	1	18	18	40.3	78.576	304120	359420	326050	242700	269280	269310	329863	260430	1.26661	-	0.0194037
Q8WW01	TSEN15	sp|Q8WW01|SEN15_HUMAN tRNA-splicing endonuclease subunit Sen15 OS=Homo sapiens OX=9606 GN=TSEN15 PE=1 SV=1	1	2	2	22.8	18.641	356990	363770		336290		232840	360380	284565	1.26642	-	0.281103
Q16527	CSRP2	sp|Q16527|CSRP2_HUMAN Cysteine and glycine-rich protein 2 OS=Homo sapiens OX=9606 GN=CSRP2 PE=1 SV=3	1	5	5	36.3	20.954	351380	324300	310060	251650	246580	280430	328580	259553	1.26594	-	0.0126681
P43686	PSMC4	sp|P43686|PRS6B_HUMAN 26S proteasome regulatory subunit 6B OS=Homo sapiens OX=9606 GN=PSMC4 PE=1 SV=2	1	26	26	67	47.366	1252700	1367700	1199000	1042200	919190	1055700	1.27313e+06	1.0057e+06	1.26592	-	0.0154852
Q12955	ANK3	sp|Q12955|ANK3_HUMAN Ankyrin-3 OS=Homo sapiens OX=9606 GN=ANK3 PE=1 SV=3	1	20	15	7.1	480.4	185040	208050	192540	156660	146050	159930	195210	154213	1.26584	-	0.00676059
O60927	PPP1R11	sp|O60927|PP1RB_HUMAN E3 ubiquitin-protein ligase PPP1R11 OS=Homo sapiens OX=9606 GN=PPP1R11 PE=1 SV=1	1	4	4	53.2	13.952	118460	119500	93125	97635	80334	83593	110362	87187.3	1.2658	-	0.0839904
Q86XK3	SFR1	sp|Q86XK3|SFR1_HUMAN Swi5-dependent recombination DNA repair protein 1 homolog OS=Homo sapiens OX=9606 GN=SFR1 PE=1 SV=2	1	3	3	15.9	28.261	88241	93443	88604	73769	68054	71712	90096	71178.3	1.26578	-	0.00132962
Q9Y4K1	CRYBG1	sp|Q9Y4K1|CRBG1_HUMAN Beta/gamma crystallin domain-containing protein 1 OS=Homo sapiens OX=9606 GN=CRYBG1 PE=1 SV=3	1	40	38	35.8	188.67	811360	770930	873560	648480	641680	650800	818617	646987	1.26528	-	0.00460464
P61769	B2M	sp|P61769|B2MG_HUMAN Beta-2-microglobulin OS=Homo sapiens OX=9606 GN=B2M PE=1 SV=1	1	3	3	35.3	13.714	2426300	2552100	2319800	1890800	1980700	1896800	2.43273e+06	1.92277e+06	1.26523	-	0.00222465
Q3SXM5	HSDL1	sp|Q3SXM5|HSDL1_HUMAN Inactive hydroxysteroid dehydrogenase-like protein 1 OS=Homo sapiens OX=9606 GN=HSDL1 PE=1 SV=3	1	3	3	10.6	37.001	27490	36682	24261		23758	22859	29477.7	23308.5	1.26467	-	0.290188
Q9NR77	PXMP2	sp|Q9NR77|PXMP2_HUMAN Peroxisomal membrane protein 2 OS=Homo sapiens OX=9606 GN=PXMP2 PE=1 SV=3	1	2	2	10.3	22.252	32238	24198	27894		22920	21543	28110	22231.5	1.26442	-	0.148916
O75446	SAP30	sp|O75446|SAP30_HUMAN Histone deacetylase complex subunit SAP30 OS=Homo sapiens OX=9606 GN=SAP30 PE=1 SV=1	1	2	2	10.5	23.306	60989	54420	57722	45707	43765	47493	57710.3	45655	1.26405	-	0.00522948
O94986	CEP152	sp|O94986|CE152_HUMAN Centrosomal protein of 152 kDa OS=Homo sapiens OX=9606 GN=CEP152 PE=1 SV=4	1	4	4	2.6	195.62	82985	72837	80612	53142	65801	68107	78811.3	62350	1.26401	-	0.0417613
P49736	MCM2	sp|P49736|MCM2_HUMAN DNA replication licensing factor MCM2 OS=Homo sapiens OX=9606 GN=MCM2 PE=1 SV=4	1	26	26	40.2	101.89	464790	511310	455040	379310	367330	385660	477047	377433	1.26392	-	0.00539477
Q8N4Q1	CHCHD4	sp|Q8N4Q1|MIA40_HUMAN Mitochondrial intermembrane space import and assembly protein 40 OS=Homo sapiens OX=9606 GN=CHCHD4 PE=1 SV=1	1	2	2	25.4	15.996	125630	145180	149750	111230	99072	122520	140187	110941	1.26362	-	0.0433929
Q3ZCW2	LGALSL	sp|Q3ZCW2|LEGL_HUMAN Galectin-related protein OS=Homo sapiens OX=9606 GN=LGALSL PE=1 SV=2	1	3	3	27.3	18.986	61367	71827	62029	50687	49194	54649	65074.3	51510	1.26333	-	0.0224719
Q8WVT3	TRAPPC12	sp|Q8WVT3|TPC12_HUMAN Trafficking protein particle complex subunit 12 OS=Homo sapiens OX=9606 GN=TRAPPC12 PE=1 SV=3	1	6	5	10.3	79.374	64057	70742	58227	51002	53888	47909	64342	50933	1.26327	-	0.0286553
O60293	ZFC3H1	sp|O60293|ZC3H1_HUMAN Zinc finger C3H1 domain-containing protein OS=Homo sapiens OX=9606 GN=ZFC3H1 PE=1 SV=3	1	8	8	6.4	226.35	41487	42445	40046	35347	30849	32003	41326	32733	1.26252	-	0.00480442
P32926	DSG3	sp|P32926|DSG3_HUMAN Desmoglein-3 OS=Homo sapiens OX=9606 GN=DSG3 PE=1 SV=2	1	14	12	22.3	107.53	773260	726070	797920	561850	626290	632180	765750	606773	1.262	-	0.00672945
Q3YEC7	RABL6	sp|Q3YEC7|RABL6_HUMAN Rab-like protein 6 OS=Homo sapiens OX=9606 GN=RABL6 PE=1 SV=2	1	14	13	26.2	79.548	174150	182660	174490	137720	144060	139240	177100	140340	1.26194	-	0.000403358
P01024	C3	sp|P01024|CO3_HUMAN Complement C3 OS=Homo sapiens OX=9606 GN=C3 PE=1 SV=2	1	28	25	25.2	187.15	296020	307720	265310	243760	220980	223980	289683	229573	1.26183	-	0.0143968
Q8N573	OXR1	sp|Q8N573|OXR1_HUMAN Oxidation resistance protein 1 OS=Homo sapiens OX=9606 GN=OXR1 PE=1 SV=2	1	15	15	26.2	97.969	100070	101640	106930	82003	85607	76998	102880	81536	1.26177	-	0.00276886
P51636	CAV2	sp|P51636|CAV2_HUMAN Caveolin-2 OS=Homo sapiens OX=9606 GN=CAV2 PE=1 SV=2	1	4	4	43.8	18.291	1551300	1600600	1700300	1306800	1193300	1346400	1617400	1.28217e+06	1.26146	-	0.00615513
Q9UHQ4	BCAP29	sp|Q9UHQ4|BAP29_HUMAN B-cell receptor-associated protein 29 OS=Homo sapiens OX=9606 GN=BCAP29 PE=1 SV=2	1	4	4	17	28.32	47498	47245	57041	42578	34638	43113	50594.7	40109.7	1.26141	-	0.0683546
O94851	MICAL2	sp|O94851|MICA2_HUMAN [F-actin]-monooxygenase MICAL2 OS=Homo sapiens OX=9606 GN=MICAL2 PE=1 SV=1	1	5	3	6	126.69	48983	45410	41466		34781	37042	45286.3	35911.5	1.26105	-	0.0492023
Q8NBU5	ATAD1	sp|Q8NBU5|ATAD1_HUMAN Outer mitochondrial transmembrane helix translocase OS=Homo sapiens OX=9606 GN=ATAD1 PE=1 SV=1	1	11	11	39.3	40.744	332550	383480	317170	275580	273230	271070	344400	273293	1.26018	-	0.0239894
Q10472;Q8IUC8	GALNT1	sp|Q10472|GALT1_HUMAN Polypeptide N-acetylgalactosaminyltransferase 1 OS=Homo sapiens OX=9606 GN=GALNT1 PE=1 SV=1	2	9	8	17.9	64.218	119250	135670	123890	96056	101650	102990	126270	100232	1.25978	-	0.00812247
Q15054	POLD3	sp|Q15054|DPOD3_HUMAN DNA polymerase delta subunit 3 OS=Homo sapiens OX=9606 GN=POLD3 PE=1 SV=2	1	5	3	12.2	51.4	89936	89171	89505	68335	74844	70058	89537.3	71079	1.25969	-	0.000708186
Q9Y4E5	ZNF451	sp|Q9Y4E5|ZN451_HUMAN E3 SUMO-protein ligase ZNF451 OS=Homo sapiens OX=9606 GN=ZNF451 PE=1 SV=2	1	6	6	7.8	121.48	40276	53035	36161	42489	28722	31572	43157.3	34261	1.25966	-	0.248253
Q8NDI1	EHBP1	sp|Q8NDI1|EHBP1_HUMAN EH domain-binding protein 1 OS=Homo sapiens OX=9606 GN=EHBP1 PE=1 SV=3	1	14	13	17	140.02	157950	179780	171010	130690	131540	141670	169580	134633	1.25957	-	0.00855005
Q5T1V6	DDX59	sp|Q5T1V6|DDX59_HUMAN Probable ATP-dependent RNA helicase DDX59 OS=Homo sapiens OX=9606 GN=DDX59 PE=1 SV=1	1	6	6	14.7	68.809	379320	361590	326390	314700	246780	286260	355767	282580	1.25899	-	0.0433997
P78536	ADAM17	sp|P78536|ADA17_HUMAN Disintegrin and metalloproteinase domain-containing protein 17 OS=Homo sapiens OX=9606 GN=ADAM17 PE=1 SV=1	1	14	14	26.2	93.02	124360	123890	131740	103120	100830	97919	126663	100623	1.25879	-	0.000913841
O60701	UGDH	sp|O60701|UGDH_HUMAN UDP-glucose 6-dehydrogenase OS=Homo sapiens OX=9606 GN=UGDH PE=1 SV=1	1	22	22	60.3	55.023	898530	907710	810000	691100	709540	677740	872080	692793	1.25879	-	0.00526395
Q9H098	FAM107B	sp|Q9H098|F107B_HUMAN Protein FAM107B OS=Homo sapiens OX=9606 GN=FAM107B PE=1 SV=1	1	6	6	46.6	15.558	366630	415940	436870	333890	320700	314420	406480	323003	1.25844	-	0.0180669
O00468	AGRN	sp|O00468|AGRIN_HUMAN Agrin OS=Homo sapiens OX=9606 GN=AGRN PE=1 SV=6	1	16	15	10.4	217.32	132410	146360	127090	110230	104050	108270	135287	107517	1.25829	-	0.00997987
Q13608	PEX6	sp|Q13608|PEX6_HUMAN Peroxisome assembly factor 2 OS=Homo sapiens OX=9606 GN=PEX6 PE=1 SV=2	1	7	7	11.4	104.06	101370	167070	82890	103930	83321	92045	117110	93098.7	1.25791	-	0.411804
Q7Z392	TRAPPC11	sp|Q7Z392|TPC11_HUMAN Trafficking protein particle complex subunit 11 OS=Homo sapiens OX=9606 GN=TRAPPC11 PE=1 SV=2	1	5	5	5.3	128.88	40607	49773	36590	33856	31932	35161	42323.3	33649.7	1.25776	-	0.0966975
Q16790	CA9	sp|Q16790|CAH9_HUMAN Carbonic anhydrase 9 OS=Homo sapiens OX=9606 GN=CA9 PE=1 SV=2	1	7	7	23.5	49.697	376660	416950	332580	307820	265190	322540	375397	298517	1.25754	-	0.0614559
Q12959;Q15700;P78352	DLG1	sp|Q12959|DLG1_HUMAN Disks large homolog 1 OS=Homo sapiens OX=9606 GN=DLG1 PE=1 SV=2	3	26	24	46	100.45	314000	311500	325640	254260	243120	259030	317047	252137	1.25744	-	0.000538236
Q96C90	PPP1R14B	sp|Q96C90|PP14B_HUMAN Protein phosphatase 1 regulatory subunit 14B OS=Homo sapiens OX=9606 GN=PPP1R14B PE=1 SV=3	1	5	5	48.3	15.911	629120	625550	623650	513140	509580	471090	626107	497937	1.2574	-	0.000698291
P21964	COMT	sp|P21964|COMT_HUMAN Catechol O-methyltransferase OS=Homo sapiens OX=9606 GN=COMT PE=1 SV=2	1	11	10	64.2	30.037	519740	563760	400540	373170	424630	382460	494680	393420	1.25738	-	0.119436
Q9BSV6	TSEN34	sp|Q9BSV6|SEN34_HUMAN tRNA-splicing endonuclease subunit Sen34 OS=Homo sapiens OX=9606 GN=TSEN34 PE=1 SV=1	1	4	4	20.6	33.652	102830	123050	94254	92450	81198	80980	106711	84876	1.25726	-	0.0795399
Q9P0V9	SEPTIN10	sp|Q9P0V9|SEP10_HUMAN Septin-10 OS=Homo sapiens OX=9606 GN=SEPTIN10 PE=1 SV=2	1	15	14	51.1	52.592	423200	426360	390080	333430	328060	324630	413213	328707	1.25709	-	0.00206512
Q99470	SDF2	sp|Q99470|SDF2_HUMAN Stromal cell-derived factor 2 OS=Homo sapiens OX=9606 GN=SDF2 PE=1 SV=2	1	7	7	40.8	23.026	289820	284790	281900	224920	220200	236250	285503	227123	1.25704	-	0.000384633
Q7Z4V5	HDGFL2	sp|Q7Z4V5|HDGR2_HUMAN Hepatoma-derived growth factor-related protein 2 OS=Homo sapiens OX=9606 GN=HDGFL2 PE=1 SV=1	1	7	5	14.3	74.316	408070	486490	473020	341830	356140	390040	455860	362670	1.25696	-	0.0295261
L0R6Q1	SLC35A4	sp|L0R6Q1|S35U4_HUMAN SLC35A4 upstream open reading frame protein OS=Homo sapiens OX=9606 GN=SLC35A4 PE=3 SV=1	1	2	2	29.1	11.133	71972	68979	56076	61385	42708	52738	65675.7	52277	1.2563	-	0.139265
Q9NPA0	EMC7	sp|Q9NPA0|EMC7_HUMAN ER membrane protein complex subunit 7 OS=Homo sapiens OX=9606 GN=EMC7 PE=1 SV=1	1	6	6	36.8	26.47	337490	343980	273500	254900	231100	274810	318323	253603	1.2552	-	0.0661329
P42167	TMPO	sp|P42167|LAP2B_HUMAN Lamina-associated polypeptide 2, isoforms beta/gamma OS=Homo sapiens OX=9606 GN=TMPO PE=1 SV=2	1	21	10	57	50.67	859940	863270	926040	669150	738950	702860	883083	703653	1.255	-	0.00367868
Q12873	CHD3	sp|Q12873|CHD3_HUMAN Chromodomain-helicase-DNA-binding protein 3 OS=Homo sapiens OX=9606 GN=CHD3 PE=1 SV=3	1	12	3	7.8	226.59	16850	19795	14725	16954	11904	12079	17123.3	13645.7	1.25486	-	0.19125
Q13332	PTPRS	sp|Q13332|PTPRS_HUMAN Receptor-type tyrosine-protein phosphatase S OS=Homo sapiens OX=9606 GN=PTPRS PE=1 SV=3	1	9	3	6.4	217.04	54908	48368	52249	49284	42743	31934	51841.7	41320.3	1.25463	-	0.123359
Q8WXH0	SYNE2	sp|Q8WXH0|SYNE2_HUMAN Nesprin-2 OS=Homo sapiens OX=9606 GN=SYNE2 PE=1 SV=3	1	79	72	14.6	796.43	272780	289680	289280	232210	229480	217370	283913	226353	1.25429	-	0.00132532
Q5T0F9	CC2D1B	sp|Q5T0F9|C2D1B_HUMAN Coiled-coil and C2 domain-containing protein 1B OS=Homo sapiens OX=9606 GN=CC2D1B PE=1 SV=1	1	10	10	16.3	94.223	95521	101690	95042	83989	71205	77854	97417.7	77682.7	1.25405	-	0.00984536
Q86XZ4	SPATS2	sp|Q86XZ4|SPAS2_HUMAN Spermatogenesis-associated serine-rich protein 2 OS=Homo sapiens OX=9606 GN=SPATS2 PE=1 SV=1	1	8	8	25.1	59.544	129600	147940	132590	103480	117550	106060	136710	109030	1.25388	-	0.0178882
Q9Y2V2	CARHSP1	sp|Q9Y2V2|CHSP1_HUMAN Calcium-regulated heat-stable protein 1 OS=Homo sapiens OX=9606 GN=CARHSP1 PE=1 SV=2	1	4	4	59.2	15.892	650090	701130	729160	560310	531610	567310	693460	553077	1.25382	-	0.00538007
Q9BRJ7	NUDT16L1	sp|Q9BRJ7|TIRR_HUMAN Tudor-interacting repair regulator protein OS=Homo sapiens OX=9606 GN=NUDT16L1 PE=1 SV=1	1	5	4	30.3	23.338	63275	59074	66562	51725	49184	49769	62970.3	50226	1.25374	-	0.00517997
Q9Y6I3	EPN1	sp|Q9Y6I3|EPN1_HUMAN Epsin-1 OS=Homo sapiens OX=9606 GN=EPN1 PE=1 SV=2	1	10	9	23.3	60.293	292190	304150	328560	249500	251970	236310	308300	245927	1.25363	-	0.00606095
P25815	S100P	sp|P25815|S100P_HUMAN Protein S100-P OS=Homo sapiens OX=9606 GN=S100P PE=1 SV=2	1	4	4	42.1	10.4	3661100	3610500	3894600	2532800	3275300	3105700	3.72207e+06	2.97127e+06	1.25269	-	0.0357186
P07108	DBI	sp|P07108|ACBP_HUMAN Acyl-CoA-binding protein OS=Homo sapiens OX=9606 GN=DBI PE=1 SV=2	1	5	5	50.6	10.044	2644400	2926700	2729600	2202300	2101800	2323600	2766900	2.20923e+06	1.25243	-	0.00611603
Q9NWZ5	UCKL1	sp|Q9NWZ5|UCKL1_HUMAN Uridine-cytidine kinase-like 1 OS=Homo sapiens OX=9606 GN=UCKL1 PE=1 SV=2	1	6	6	15.5	61.14	69751	103330	50507	62471	69204	46876	74529.3	59517	1.25224	-	0.421833
Q6NXE6	ARMC6	sp|Q6NXE6|ARMC6_HUMAN Armadillo repeat-containing protein 6 OS=Homo sapiens OX=9606 GN=ARMC6 PE=1 SV=2	1	6	5	15.8	54.141	142640	139720	132630	108590	113980	108880	138330	110483	1.25204	-	0.00127864
O94915;Q5TBA9	FRYL	sp|O94915|FRYL_HUMAN Protein furry homolog-like OS=Homo sapiens OX=9606 GN=FRYL PE=1 SV=2	2	28	24	13.8	339.59	102900	106830	90161	84677	74305	80564	99963.7	79848.7	1.25191	-	0.0265494
P04844	RPN2	sp|P04844|RPN2_HUMAN Dolichyl-diphosphooligosaccharide--protein glycosyltransferase subunit 2 OS=Homo sapiens OX=9606 GN=RPN2 PE=1 SV=3	1	19	19	46	69.283	2459800	2560600	2263900	2076700	1914100	1829000	2428100	1.93993e+06	1.25164	-	0.0126098
P41743	PRKCI	sp|P41743|KPCI_HUMAN Protein kinase C iota type OS=Homo sapiens OX=9606 GN=PRKCI PE=1 SV=2	1	10	10	27.3	68.262	360710	380220	291190	270870	267920	285870	344040	274887	1.25157	-	0.0662694
Q9HAV4	XPO5	sp|Q9HAV4|XPO5_HUMAN Exportin-5 OS=Homo sapiens OX=9606 GN=XPO5 PE=1 SV=1	1	31	28	37.8	136.31	652000	645100	586090	515120	480430	509170	627730	501573	1.25152	-	0.00581177
Q9BY32	ITPA	sp|Q9BY32|ITPA_HUMAN Inosine triphosphate pyrophosphatase OS=Homo sapiens OX=9606 GN=ITPA PE=1 SV=2	1	5	5	38.1	21.445	402030	431740	405600	346850	304550	339120	413123	330173	1.25123	-	0.00662437
Q9BR76;A9Z1Z3	CORO1B	sp|Q9BR76|COR1B_HUMAN Coronin-1B OS=Homo sapiens OX=9606 GN=CORO1B PE=1 SV=1	2	11	11	31.1	54.234	413410	469810	411130	382140	331690	320770	431450	344867	1.25106	-	0.0324539
Q9Y237	PIN4	sp|Q9Y237|PIN4_HUMAN Peptidyl-prolyl cis-trans isomerase NIMA-interacting 4 OS=Homo sapiens OX=9606 GN=PIN4 PE=1 SV=1	1	5	5	48.1	13.81	1046900	947630	1082900	782640	883730	793680	1025810	820017	1.25096	-	0.0162732
Q00978	IRF9	sp|Q00978|IRF9_HUMAN Interferon regulatory factor 9 OS=Homo sapiens OX=9606 GN=IRF9 PE=1 SV=1	1	4	3	13.2	43.696	244590	299850	193960	198270	199420	192670	246133	196787	1.25076	-	0.182667
O43520	ATP8B1	sp|O43520|AT8B1_HUMAN Phospholipid-transporting ATPase IC OS=Homo sapiens OX=9606 GN=ATP8B1 PE=1 SV=3	1	3	3	4.5	143.69	16768	17744	20934	15333		14229	18482	14781	1.25039	-	0.114195
P35520;P0DN79	CBS; CBSL	sp|P35520|CBS_HUMAN Cystathionine beta-synthase OS=Homo sapiens OX=9606 GN=CBS PE=1 SV=2;sp|P0DN79|CBSL_HUMAN Cystathionine beta-synthase-like protein OS=Homo sapiens OX=9606 GN=CBSL PE=1 SV=1	2	3	3	6	60.586	57848	48672	56916	51401	37517	41810	54478.7	43576	1.2502	-	0.0962797
P10619	CTSA	sp|P10619|PPGB_HUMAN Lysosomal protective protein OS=Homo sapiens OX=9606 GN=CTSA PE=1 SV=2	1	7	7	16.7	54.465	385170	327130	305400	261800	284200	268040	339233	271347	1.25018	-	0.0516174
O94887	FARP2	sp|O94887|FARP2_HUMAN FERM, ARHGEF and pleckstrin domain-containing protein 2 OS=Homo sapiens OX=9606 GN=FARP2 PE=1 SV=3	1	7	7	9.4	119.89	134070	152280	127250	120690	101470	108700	137867	110287	1.25008	-	0.0418418
Q96A33	CCDC47	sp|Q96A33|CCD47_HUMAN PAT complex subunit CCDC47 OS=Homo sapiens OX=9606 GN=CCDC47 PE=1 SV=1	1	17	17	39.8	55.873	557700	602030	534280	457300	436200	462190	564670	451897	1.24956	-	0.00621985
Q15527	SURF2	sp|Q15527|SURF2_HUMAN Surfeit locus protein 2 OS=Homo sapiens OX=9606 GN=SURF2 PE=1 SV=3	1	4	4	23	29.647	192100	218400	188210	160110	158330	160700	199570	159713	1.24955	-	0.0137875
O75410	TACC1	sp|O75410|TACC1_HUMAN Transforming acidic coiled-coil-containing protein 1 OS=Homo sapiens OX=9606 GN=TACC1 PE=1 SV=2	1	16	15	31.9	87.793	123510	137280	148630	105300	112650	109970	136473	109307	1.24854	-	0.0230227
P23610	F8A1	sp|P23610|HAP40_HUMAN 40-kDa huntingtin-associated protein OS=Homo sapiens OX=9606 GN=F8A1 PE=1 SV=2	1	3	3	12.4	39.103	67836	71443	64269	52592	56235	54219	67849.3	54348.7	1.24841	-	0.00436642
Q8NBN3	TMEM87A	sp|Q8NBN3|TM87A_HUMAN Transmembrane protein 87A OS=Homo sapiens OX=9606 GN=TMEM87A PE=1 SV=3	1	7	7	15.5	63.429	278220	297980	294750	240000	229010	228640	290317	232550	1.24841	-	0.00128544
P40763	STAT3	sp|P40763|STAT3_HUMAN Signal transducer and activator of transcription 3 OS=Homo sapiens OX=9606 GN=STAT3 PE=1 SV=2	1	25	25	47.5	88.067	446890	473490	406230	368960	333820	359900	442203	354227	1.24836	-	0.0166702
Q8NBS9	TXNDC5	sp|Q8NBS9|TXND5_HUMAN Thioredoxin domain-containing protein 5 OS=Homo sapiens OX=9606 GN=TXNDC5 PE=1 SV=2	1	15	15	53.7	47.628	1519200	1535900	1521700	1156500	1227300	1282600	1525600	1.22213e+06	1.24831	-	0.00118706
Q8WUW1	BRK1	sp|Q8WUW1|BRK1_HUMAN Protein BRICK1 OS=Homo sapiens OX=9606 GN=BRK1 PE=1 SV=1	1	3	3	22.7	8.7448	245550	252570	253520		179660	221790	250547	200725	1.24821	-	0.0529844
Q9BWD1	ACAT2	sp|Q9BWD1|THIC_HUMAN Acetyl-CoA acetyltransferase, cytosolic OS=Homo sapiens OX=9606 GN=ACAT2 PE=1 SV=2	1	10	10	45.1	41.35	635390	558320	599600	466640	465400	505020	597770	479020	1.2479	-	0.00999236
P50454	SERPINH1	sp|P50454|SERPH_HUMAN Serpin H1 OS=Homo sapiens OX=9606 GN=SERPINH1 PE=1 SV=2	1	17	17	50.7	46.44	2628700	2846100	2310800	2203300	1893000	2144900	2595200	2080400	1.24745	-	0.0476177
Q9UK22	FBXO2	sp|Q9UK22|FBX2_HUMAN F-box only protein 2 OS=Homo sapiens OX=9606 GN=FBXO2 PE=1 SV=2	1	5	5	24.7	33.327	150070	161360	148520	113850	128890	126150	153317	122963	1.24685	-	0.00782015
Q6P1A2	LPCAT3	sp|Q6P1A2|MBOA5_HUMAN Lysophospholipid acyltransferase 5 OS=Homo sapiens OX=9606 GN=LPCAT3 PE=1 SV=1	1	6	6	14.2	56.034	217610	208540	188720	169490	155110	168620	204957	164407	1.24664	-	0.0139993
Q969H4	CNKSR1	sp|Q969H4|CNKR1_HUMAN Connector enhancer of kinase suppressor of ras 1 OS=Homo sapiens OX=9606 GN=CNKSR1 PE=1 SV=1	1	6	6	14.3	79.705	86397	114490	90731	74315	76656	83030	97206	78000.3	1.24623	-	0.102756
Q9Y6C9	MTCH2	sp|Q9Y6C9|MTCH2_HUMAN Mitochondrial carrier homolog 2 OS=Homo sapiens OX=9606 GN=MTCH2 PE=1 SV=1	1	12	12	50.5	33.331	632970	655710	537690	510910	445040	510260	608790	488737	1.24564	-	0.046767
Q15075	EEA1	sp|Q15075|EEA1_HUMAN Early endosome antigen 1 OS=Homo sapiens OX=9606 GN=EEA1 PE=1 SV=2	1	45	44	39.5	162.46	307230	320300	340820	263940	256240	257290	322783	259157	1.24551	-	0.00320807
Q9HBL8	NMRAL1	sp|Q9HBL8|NMRL1_HUMAN NmrA-like family domain-containing protein 1 OS=Homo sapiens OX=9606 GN=NMRAL1 PE=1 SV=1	1	3	3	13	33.344	39092	39481	25863		25168	30739	34812	27953.5	1.24535	-	0.34539
Q96N66	MBOAT7	sp|Q96N66|MBOA7_HUMAN Lysophospholipid acyltransferase 7 OS=Homo sapiens OX=9606 GN=MBOAT7 PE=1 SV=2	1	4	4	12.1	52.764	478340	427100	424530	364210	317170	386980	443323	356120	1.24487	-	0.0320216
Q8NCC3	PLA2G15	sp|Q8NCC3|PAG15_HUMAN Phospholipase A2 group XV OS=Homo sapiens OX=9606 GN=PLA2G15 PE=1 SV=2	1	4	4	13.6	46.657	101700	76494	97572	74051	70503	76995	91922	73849.7	1.24472	-	0.0875313
Q96S19	METTL26	sp|Q96S19|MTL26_HUMAN Methyltransferase-like 26 OS=Homo sapiens OX=9606 GN=METTL26 PE=1 SV=2	1	5	5	33.3	22.578	234660	237300	200210	184660	173910	181470	224057	180013	1.24467	-	0.0235486
P08236	GUSB	sp|P08236|BGLR_HUMAN Beta-glucuronidase OS=Homo sapiens OX=9606 GN=GUSB PE=1 SV=2	1	6	5	16.3	74.731	92567	93385	77119	74234	65047	72103	87690.3	70461.3	1.24452	-	0.0448554
O95757	HSPA4L	sp|O95757|HS74L_HUMAN Heat shock 70 kDa protein 4L OS=Homo sapiens OX=9606 GN=HSPA4L PE=1 SV=3	1	24	22	39	94.511	261520	259510	255770	209560	206700	207940	258933	208067	1.24447	-	1.10295e-05
O95714;Q9BVR0	HERC2	sp|O95714|HERC2_HUMAN E3 ubiquitin-protein ligase HERC2 OS=Homo sapiens OX=9606 GN=HERC2 PE=1 SV=2	2	19	18	5.3	527.22	103060	112190	92020	89074	74443	83400	102423	82305.7	1.24443	-	0.049513
O00244	ATOX1	sp|O00244|ATOX1_HUMAN Copper transport protein ATOX1 OS=Homo sapiens OX=9606 GN=ATOX1 PE=1 SV=1	1	3	3	63.2	7.4016	278640	262690	296960	174540	263590	235960	279430	224697	1.24359	-	0.123434
Q99933	BAG1	sp|Q99933|BAG1_HUMAN BAG family molecular chaperone regulator 1 OS=Homo sapiens OX=9606 GN=BAG1 PE=1 SV=4	1	4	3	17.4	38.778	86093	93448	109030	88595	75214	68316	96190.3	77375	1.24317	-	0.105004
O43719	HTATSF1	sp|O43719|HTSF1_HUMAN HIV Tat-specific factor 1 OS=Homo sapiens OX=9606 GN=HTATSF1 PE=1 SV=1	1	19	19	33.2	85.852	509510	554090	545910	409040	441480	444280	536503	431600	1.24306	-	0.00411674
O95777	LSM8	sp|O95777|LSM8_HUMAN U6 snRNA-associated Sm-like protein LSm8 OS=Homo sapiens OX=9606 GN=LSM8 PE=1 SV=3	1	4	4	71.9	10.403	528850	546710	552460	439240	412430	458390	542673	436687	1.24271	-	0.00217308
Q9BXS6	NUSAP1	sp|Q9BXS6|NUSAP_HUMAN Nucleolar and spindle-associated protein 1 OS=Homo sapiens OX=9606 GN=NUSAP1 PE=1 SV=1	1	10	9	29	49.451	101960	117520	122840	91515	95132	88833	114107	91826.7	1.24263	-	0.0269134
Q00536	CDK16	sp|Q00536|CDK16_HUMAN Cyclin-dependent kinase 16 OS=Homo sapiens OX=9606 GN=CDK16 PE=1 SV=1	1	8	6	21.4	55.715	142230	169710	144800	140560	99961	127050	152247	122524	1.24259	-	0.115159
Q9Y296	TRAPPC4	sp|Q9Y296|TPPC4_HUMAN Trafficking protein particle complex subunit 4 OS=Homo sapiens OX=9606 GN=TRAPPC4 PE=1 SV=1	1	5	5	29.2	24.34	155950	154730	160520	126300	112680	140230	157067	126403	1.24258	-	0.0197032
Q9BTU6	PI4K2A	sp|Q9BTU6|P4K2A_HUMAN Phosphatidylinositol 4-kinase type 2-alpha OS=Homo sapiens OX=9606 GN=PI4K2A PE=1 SV=1	1	18	18	54.3	54.022	235890	234030	220960	188750	176700	190630	230293	185360	1.24241	-	0.0021827
Q96IU4	ABHD14B	sp|Q96IU4|ABHEB_HUMAN Protein ABHD14B OS=Homo sapiens OX=9606 GN=ABHD14B PE=1 SV=1	1	6	6	39.5	22.345	147520	166040	130900	125600	115780	116440	148153	119273	1.24213	-	0.0531918
P17544;P15336	ATF7	sp|P17544|ATF7_HUMAN Cyclic AMP-dependent transcription factor ATF-7 OS=Homo sapiens OX=9606 GN=ATF7 PE=1 SV=3	2	3	3	10.1	51.756	109790	110680	83495	85482	83140	76107	101322	81576.3	1.24205	-	0.10232
Q9BQE4	SELENOS	sp|Q9BQE4|SELS_HUMAN Selenoprotein S OS=Homo sapiens OX=9606 GN=SELENOS PE=1 SV=3	1	4	4	25.9	21.163	68711	55409	91995	52578	51909	69516	72038.3	58001	1.24202	-	0.312091
Q9UFC0	LRWD1	sp|Q9UFC0|LRWD1_HUMAN Leucine-rich repeat and WD repeat-containing protein 1 OS=Homo sapiens OX=9606 GN=LRWD1 PE=1 SV=2	1	11	11	25.8	70.86	163040	182520	167600	142080	137590	133550	171053	137740	1.24186	-	0.00641191
Q96EK5	KIFBP	sp|Q96EK5|KBP_HUMAN KIF-binding protein OS=Homo sapiens OX=9606 GN=KIFBP PE=1 SV=1	1	16	14	33	71.813	290090	298370	267380	235550	210890	242810	285280	229750	1.2417	-	0.0142722
Q9Y580	RBM7	sp|Q9Y580|RBM7_HUMAN RNA-binding protein 7 OS=Homo sapiens OX=9606 GN=RBM7 PE=1 SV=1	1	6	6	25.9	30.503	284650	337140	324530	270970	228220	262930	315440	254040	1.24169	-	0.0404258
P62841	RPS15	sp|P62841|RS15_HUMAN 40S ribosomal protein S15 OS=Homo sapiens OX=9606 GN=RPS15 PE=1 SV=2	1	8	8	62.1	17.04	3985600	4234300	3657700	3322300	2801800	3443400	3959200	3.18917e+06	1.24145	-	0.040599
P49005	POLD2	sp|P49005|DPOD2_HUMAN DNA polymerase delta subunit 2 OS=Homo sapiens OX=9606 GN=POLD2 PE=1 SV=1	1	11	11	32.8	51.289	121150	133840	109510	100510	91277	101940	121500	97909	1.24095	-	0.0386923
Q8N8S7	ENAH	sp|Q8N8S7|ENAH_HUMAN Protein enabled homolog OS=Homo sapiens OX=9606 GN=ENAH PE=1 SV=2	1	19	19	35	66.509	348250	362170	409570	300380	306000	296300	373330	300893	1.24074	-	0.0181664
Q96D15	RCN3	sp|Q96D15|RCN3_HUMAN Reticulocalbin-3 OS=Homo sapiens OX=9606 GN=RCN3 PE=1 SV=1	1	6	6	35.1	37.493	43290	64694	31413	30660	41103	40588	46465.7	37450.3	1.24073	-	0.431399
Q8NEN9	PDZD8	sp|Q8NEN9|PDZD8_HUMAN PDZ domain-containing protein 8 OS=Homo sapiens OX=9606 GN=PDZD8 PE=1 SV=1	1	10	10	13.9	128.56	66752	70755	68005	54907	52055	58725	68504	55229	1.24036	-	0.00423135
O00471	EXOC5	sp|O00471|EXOC5_HUMAN Exocyst complex component 5 OS=Homo sapiens OX=9606 GN=EXOC5 PE=1 SV=1	1	19	18	32.3	81.852	125920	128040	125710	101890	100720	103600	126557	102070	1.2399	-	2.58428e-05
Q9HAD4	WDR41	sp|Q9HAD4|WDR41_HUMAN WD repeat-containing protein 41 OS=Homo sapiens OX=9606 GN=WDR41 PE=1 SV=3	1	3	3	8.1	51.727	40514	42475	43498	31873		36138	42162.3	34005.5	1.23987	-	0.0249098
Q9NY12	GAR1	sp|Q9NY12|GAR1_HUMAN H/ACA ribonucleoprotein complex subunit 1 OS=Homo sapiens OX=9606 GN=GAR1 PE=1 SV=1	1	3	3	15.7	22.348	363020	334600	347970	258170	275140	310080	348530	281130	1.23975	-	0.017759
P12268	IMPDH2	sp|P12268|IMDH2_HUMAN Inosine-5-monophosphate dehydrogenase 2 OS=Homo sapiens OX=9606 GN=IMPDH2 PE=1 SV=2	1	21	21	49.8	55.804	1318000	1211300	1314500	1030600	1013500	1057200	1.28127e+06	1.03377e+06	1.23942	-	0.00265977
Q99519	NEU1	sp|Q99519|NEUR1_HUMAN Sialidase-1 OS=Homo sapiens OX=9606 GN=NEU1 PE=1 SV=1	1	3	3	8	45.467	71194	68279	76082	63141	58025	52757	71851.7	57974.3	1.23937	-	0.0210782
Q13740	ALCAM	sp|Q13740|CD166_HUMAN CD166 antigen OS=Homo sapiens OX=9606 GN=ALCAM PE=1 SV=2	1	17	17	38.1	65.102	699520	719490	729740	561030	593440	579440	716250	577970	1.23925	-	0.000431197
Q969T9	WBP2	sp|Q969T9|WBP2_HUMAN WW domain-binding protein 2 OS=Homo sapiens OX=9606 GN=WBP2 PE=1 SV=1	1	6	6	43.7	28.087	321010	297910	320830	262690	264020	231640	313250	252783	1.2392	-	0.00982538
Q13409	DYNC1I2	sp|Q13409|DC1I2_HUMAN Cytoplasmic dynein 1 intermediate chain 2 OS=Homo sapiens OX=9606 GN=DYNC1I2 PE=1 SV=3	1	11	10	26.2	71.456	1250500	1330700	1248400	1045700	992280	1052400	1.27653e+06	1.03013e+06	1.2392	-	0.00173943
Q92882	OSTF1	sp|Q92882|OSTF1_HUMAN Osteoclast-stimulating factor 1 OS=Homo sapiens OX=9606 GN=OSTF1 PE=1 SV=2	1	5	5	37.4	23.787	562590	603270	607660	490670	482750	458470	591173	477297	1.23859	-	0.00276476
Q8N3R9	PALS1	sp|Q8N3R9|PALS1_HUMAN Protein PALS1 OS=Homo sapiens OX=9606 GN=PALS1 PE=1 SV=3	1	14	13	32.6	77.293	116460	125470	123330	100420	101880	92632	121753	98310.7	1.23845	-	0.004052
P60604	UBE2G2	sp|P60604|UB2G2_HUMAN Ubiquitin-conjugating enzyme E2 G2 OS=Homo sapiens OX=9606 GN=UBE2G2 PE=1 SV=1	1	4	4	42.4	18.566	404620	427250	346840	324040	301700	326160	392903	317300	1.23827	-	0.0398725
Q9Y2H5	PLEKHA6	sp|Q9Y2H5|PKHA6_HUMAN Pleckstrin homology domain-containing family A member 6 OS=Homo sapiens OX=9606 GN=PLEKHA6 PE=1 SV=4	1	6	6	9.7	117.13	91748	65300	52190	35704		76950	69746	56327	1.23823	-	0.576624
P53367	ARFIP1	sp|P53367|ARFP1_HUMAN Arfaptin-1 OS=Homo sapiens OX=9606 GN=ARFIP1 PE=1 SV=2	1	13	13	50.1	41.738	409800	422150	438090	343230	344460	339110	423347	342267	1.23689	-	0.000628778
Q9Y5B6	PAXBP1	sp|Q9Y5B6|PAXB1_HUMAN PAX3- and PAX7-binding protein 1 OS=Homo sapiens OX=9606 GN=PAXBP1 PE=1 SV=2	1	6	5	9.3	104.8	41293	50553	48799	35864	39440	38418	46881.7	37907.3	1.23674	-	0.0415763
Q12792	TWF1	sp|Q12792|TWF1_HUMAN Twinfilin-1 OS=Homo sapiens OX=9606 GN=TWF1 PE=1 SV=3	1	14	12	53.7	40.282	994520	1097200	917680	845020	803230	786370	1.00313e+06	811540	1.23609	-	0.0250478
O43663	PRC1	sp|O43663|PRC1_HUMAN Protein regulator of cytokinesis 1 OS=Homo sapiens OX=9606 GN=PRC1 PE=1 SV=2	1	10	10	21.5	71.606	118330	120930	116950	102460	97996	87777	118737	96077.7	1.23584	-	0.00730426
Q9HB07	MYG1	sp|Q9HB07|MYG1_HUMAN MYG1 exonuclease OS=Homo sapiens OX=9606 GN=MYG1 PE=1 SV=3	1	11	11	39.4	42.477	475940	494470	426950	383650	371950	375100	465787	376900	1.23584	-	0.0121753
P00736	C1R	sp|P00736|C1R_HUMAN Complement C1r subcomponent OS=Homo sapiens OX=9606 GN=C1R PE=1 SV=2	1	3	3	5	80.118	23743	24160	21577	19492		17995	23160	18743.5	1.23563	-	0.032885
Q66LE6	PPP2R2D	sp|Q66LE6|2ABD_HUMAN Serine/threonine-protein phosphatase 2A 55 kDa regulatory subunit B delta isoform OS=Homo sapiens OX=9606 GN=PPP2R2D PE=1 SV=1	1	7	2	21.2	52.042	50554	46837	59758	43291	42311	41610	52383	42404	1.23533	-	0.0614756
P15586	GNS	sp|P15586|GNS_HUMAN N-acetylglucosamine-6-sulfatase OS=Homo sapiens OX=9606 GN=GNS PE=1 SV=3	1	11	8	26.8	62.081	477440	497960	560510	389450	441050	412920	511970	414473	1.23523	-	0.0285475
P06746	POLB	sp|P06746|DPOLB_HUMAN DNA polymerase beta OS=Homo sapiens OX=9606 GN=POLB PE=1 SV=3	1	4	4	20.9	38.177	87933	95992	92096	76427	70376	76676	92007	74493	1.23511	-	0.00487772
Q9BU23	LMF2	sp|Q9BU23|LMF2_HUMAN Lipase maturation factor 2 OS=Homo sapiens OX=9606 GN=LMF2 PE=1 SV=2	1	7	6	14.3	79.697	111390	122190	93008	85448	89522	89497	108863	88155.7	1.23489	-	0.0742973
Q05639	EEF1A2	sp|Q05639|EF1A2_HUMAN Elongation factor 1-alpha 2 OS=Homo sapiens OX=9606 GN=EEF1A2 PE=1 SV=1	1	14	2	32.8	50.47	255400	349370	284690	253590	226700		296487	240145	1.23462	-	0.227248
Q9Y2Z0	SUGT1	sp|Q9Y2Z0|SGT1_HUMAN Protein SGT1 homolog OS=Homo sapiens OX=9606 GN=SUGT1 PE=1 SV=3	1	12	12	38.9	41.024	294460	310970	303030	251230	241840	242780	302820	245283	1.23457	-	0.000514847
Q9NQ88	TIGAR	sp|Q9NQ88|TIGAR_HUMAN Fructose-2,6-bisphosphatase TIGAR OS=Homo sapiens OX=9606 GN=TIGAR PE=1 SV=1	1	5	5	23.7	30.062	178630	188780	169100	145470	159490	129660	178837	144873	1.23443	-	0.0301975
Q9P2B2	PTGFRN	sp|Q9P2B2|FPRP_HUMAN Prostaglandin F2 receptor negative regulator OS=Homo sapiens OX=9606 GN=PTGFRN PE=1 SV=2	1	32	32	41.2	98.555	578260	570710	620770	469780	489470	474480	589913	477910	1.23436	-	0.00255757
O15037	KHNYN	sp|O15037|KHNYN_HUMAN Protein KHNYN OS=Homo sapiens OX=9606 GN=KHNYN PE=1 SV=3	1	4	4	6.9	74.533	72532	58678	51588	58078	39443	50581	60932.7	49367.3	1.23427	-	0.230928
Q9C0E8	LNPK	sp|Q9C0E8|LNP_HUMAN Endoplasmic reticulum junction formation protein lunapark OS=Homo sapiens OX=9606 GN=LNPK PE=1 SV=2	1	5	5	13.6	47.739	118710	98693	103630	89678	85678	84749	107011	86701.7	1.23424	-	0.0307403
Q8NFA0;P35125	USP32; USP6	sp|Q8NFA0|UBP32_HUMAN Ubiquitin carboxyl-terminal hydrolase 32 OS=Homo sapiens OX=9606 GN=USP32 PE=1 SV=1;sp|P35125|UBP6_HUMAN Ubiquitin carboxyl-terminal hydrolase 6 OS=Homo sapiens OX=9606 GN=USP6 PE=1 SV=2	2	4	4	3.4	181.65	32453	38553	28507	28318	29365	22957	33171	26880	1.23404	-	0.149521
Q14244	MAP7	sp|Q14244|MAP7_HUMAN Ensconsin OS=Homo sapiens OX=9606 GN=MAP7 PE=1 SV=1	1	9	9	12.7	84.051	177010	195220	233880	160310	170340	160640	202037	163763	1.23371	-	0.088627
Q9BRQ8	AIFM2	sp|Q9BRQ8|FSP1_HUMAN Ferroptosis suppressor protein 1 OS=Homo sapiens OX=9606 GN=AIFM2 PE=1 SV=1	1	8	8	34.3	40.526	90782	94590	85688	74378	70495	74840	90353.3	73237.7	1.2337	-	0.00424837
O15438	ABCC3	sp|O15438|MRP3_HUMAN ATP-binding cassette sub-family C member 3 OS=Homo sapiens OX=9606 GN=ABCC3 PE=1 SV=3	1	5	4	5.7	169.34	62043	34875	48419	33306	45258		48445.7	39282	1.23328	-	0.468177
Q5R372	RABGAP1L	sp|Q5R372|RBG1L_HUMAN Rab GTPase-activating protein 1-like OS=Homo sapiens OX=9606 GN=RABGAP1L PE=1 SV=1	1	10	8	15.7	92.512	96100	102260	98776	85191	73970	81775	99045.3	80312	1.23326	-	0.00765191
Q8TC12;Q96NR8	RDH11	sp|Q8TC12|RDH11_HUMAN Retinol dehydrogenase 11 OS=Homo sapiens OX=9606 GN=RDH11 PE=1 SV=2	2	8	8	33.3	35.386	275350	277850	212890	202940	202130	216570	255363	207213	1.23237	-	0.0913341
Q14181	POLA2	sp|Q14181|DPOA2_HUMAN DNA polymerase alpha subunit B OS=Homo sapiens OX=9606 GN=POLA2 PE=1 SV=2	1	6	6	18.9	65.947	250590	289790	214820	226440	200730	185810	251733	204327	1.23201	-	0.127239
O14936	CASK	sp|O14936|CSKP_HUMAN Peripheral plasma membrane protein CASK OS=Homo sapiens OX=9606 GN=CASK PE=1 SV=3	1	27	26	38.7	105.12	294500	320670	276190	245320	236140	242090	297120	241183	1.23193	-	0.0132341
Q13724	MOGS	sp|Q13724|MOGS_HUMAN Mannosyl-oligosaccharide glucosidase OS=Homo sapiens OX=9606 GN=MOGS PE=1 SV=5	1	23	23	38.4	91.916	566460	567800	511660	451820	429690	454860	548640	445457	1.23163	-	0.0068501
O43237	DYNC1LI2	sp|O43237|DC1L2_HUMAN Cytoplasmic dynein 1 light intermediate chain 2 OS=Homo sapiens OX=9606 GN=DYNC1LI2 PE=1 SV=1	1	18	17	48.4	54.099	380760	389090	407550	312740	309910	333610	392467	318753	1.23126	-	0.00248202
Q8TF74	WIPF2	sp|Q8TF74|WIPF2_HUMAN WAS/WASL-interacting protein family member 2 OS=Homo sapiens OX=9606 GN=WIPF2 PE=1 SV=1	1	6	5	18.2	46.288	89556	95496	117840	80683	83640	81697	100964	82006.7	1.23117	-	0.0936324
O95163	ELP1	sp|O95163|ELP1_HUMAN Elongator complex protein 1 OS=Homo sapiens OX=9606 GN=ELP1 PE=1 SV=3	1	24	21	29.4	150.25	249530	265830	230530	207130	191470	207450	248630	202017	1.23074	-	0.0153573
Q9H3N1	TMX1	sp|Q9H3N1|TMX1_HUMAN Thioredoxin-related transmembrane protein 1 OS=Homo sapiens OX=9606 GN=TMX1 PE=1 SV=1	1	7	7	30.4	31.791	752020	816240	722040	611910	640000	609240	763433	620383	1.23058	-	0.0083207
Q86V88	MDP1	sp|Q86V88|MGDP1_HUMAN Magnesium-dependent phosphatase 1 OS=Homo sapiens OX=9606 GN=MDP1 PE=1 SV=1	1	2	2	13.1	20.109		57084	64427	38704	54141	55284	60755.5	49376.3	1.23046	-	0.222907
Q9H0M0	WWP1	sp|Q9H0M0|WWP1_HUMAN NEDD4-like E3 ubiquitin-protein ligase WWP1 OS=Homo sapiens OX=9606 GN=WWP1 PE=1 SV=1	1	5	3	7.3	105.2	43806	34862	44684	30204	25186	44874	41117.3	33421.3	1.23027	-	0.313989
P14649	MYL6B	sp|P14649|MYL6B_HUMAN Myosin light chain 6B OS=Homo sapiens OX=9606 GN=MYL6B PE=1 SV=1	1	5	3	26	22.764	157170	181920	172150	128740	152890	133970	170413	138533	1.23013	-	0.0361443
Q9UNK0	STX8	sp|Q9UNK0|STX8_HUMAN Syntaxin-8 OS=Homo sapiens OX=9606 GN=STX8 PE=1 SV=2	1	4	4	24.6	26.906	42911	39234	43830	34348	34632	33447	41991.7	34142.3	1.2299	-	0.00562581
Q13637	RAB32	sp|Q13637|RAB32_HUMAN Ras-related protein Rab-32 OS=Homo sapiens OX=9606 GN=RAB32 PE=1 SV=3	1	11	9	64.4	24.997	302870	311860	304000	250040	255070	242050	306243	249053	1.22963	-	0.000268163
Q9NP97;Q8TF09	DYNLRB1	sp|Q9NP97|DLRB1_HUMAN Dynein light chain roadblock-type 1 OS=Homo sapiens OX=9606 GN=DYNLRB1 PE=1 SV=3	2	4	4	63.5	10.921	953600	928700	928090	756220	802150	727750	936797	762040	1.22933	-	0.00167582
Q9BV20	MRI1	sp|Q9BV20|MTNA_HUMAN Methylthioribose-1-phosphate isomerase OS=Homo sapiens OX=9606 GN=MRI1 PE=1 SV=1	1	3	3	10.6	39.149	79044	74712	71550	59124	62150	62032	75102	61102	1.22913	-	0.0042187
P48506	GCLC	sp|P48506|GSH1_HUMAN Glutamate--cysteine ligase catalytic subunit OS=Homo sapiens OX=9606 GN=GCLC PE=1 SV=2	1	21	21	41.1	72.765	953980	931580	878930	744300	739040	766070	921497	749803	1.22898	-	0.00193709
Q96MW1	CCDC43	sp|Q96MW1|CCD43_HUMAN Coiled-coil domain-containing protein 43 OS=Homo sapiens OX=9606 GN=CCDC43 PE=1 SV=2	1	7	6	42.4	25.248	290140	276900	319660	232470	253120	236070	295567	240553	1.22869	-	0.0177325
Q9UBU8	MORF4L1	sp|Q9UBU8|MO4L1_HUMAN Mortality factor 4-like protein 1 OS=Homo sapiens OX=9606 GN=MORF4L1 PE=1 SV=2	1	11	8	40.3	41.473	289050	304410	371960	279230	232780	273730	321807	261913	1.22868	-	0.111127
Q9NZT1	CALML5	sp|Q9NZT1|CALL5_HUMAN Calmodulin-like protein 5 OS=Homo sapiens OX=9606 GN=CALML5 PE=1 SV=2	1	11	11	84.9	15.892	12098000	11837000	14861000	10158000	11177000	10243000	12932000	10526000	1.22858	-	0.0779636
O14828	SCAMP3	sp|O14828|SCAM3_HUMAN Secretory carrier-associated membrane protein 3 OS=Homo sapiens OX=9606 GN=SCAMP3 PE=1 SV=3	1	8	8	38.3	38.287	549260	598150	570780	471480	462840	464230	572730	466183	1.22855	-	0.00177882
Q14139	UBE4A	sp|Q14139|UBE4A_HUMAN Ubiquitin conjugation factor E4 A OS=Homo sapiens OX=9606 GN=UBE4A PE=1 SV=2	1	11	10	16.2	122.56	93013	104160	77742	79337	72157	72305	91638.3	74599.7	1.2284	-	0.100684
O60884	DNAJA2	sp|O60884|DNJA2_HUMAN DnaJ homolog subfamily A member 2 OS=Homo sapiens OX=9606 GN=DNAJA2 PE=1 SV=1	1	14	14	51.5	45.745	975920	1112500	933900	784940	835150	840980	1007440	820357	1.22805	-	0.0300629
P34949	MPI	sp|P34949|MPI_HUMAN Mannose-6-phosphate isomerase OS=Homo sapiens OX=9606 GN=MPI PE=1 SV=2	1	9	9	29.3	46.655	204490	199670	192980	165170	155220	165940	199047	162110	1.22785	-	0.00153613
Q96RQ1	ERGIC2	sp|Q96RQ1|ERGI2_HUMAN Endoplasmic reticulum-Golgi intermediate compartment protein 2 OS=Homo sapiens OX=9606 GN=ERGIC2 PE=1 SV=2	1	5	4	19.6	42.548	124350	140200	116740	111480	87602	111650	127097	103577	1.22707	-	0.0899309
A8CG34	POM121C	sp|A8CG34|P121C_HUMAN Nuclear envelope pore membrane protein POM 121C OS=Homo sapiens OX=9606 GN=POM121C PE=1 SV=3	1	6	1	9.6	125.09	102330	101350	92507	90398	72759	78334	98729	80497	1.22649	-	0.039817
Q5RI15	COX20	sp|Q5RI15|COX20_HUMAN Cytochrome c oxidase assembly protein COX20, mitochondrial OS=Homo sapiens OX=9606 GN=COX20 PE=1 SV=2	1	2	2	11	13.291	175010	181300	206580	165850	142360	150760	187630	152990	1.22642	-	0.0430491
Q8NHP8	PLBD2	sp|Q8NHP8|PLBL2_HUMAN Putative phospholipase B-like 2 OS=Homo sapiens OX=9606 GN=PLBD2 PE=1 SV=2	1	8	8	19.5	65.471	235660	242520	205580	191630	176570	189600	227920	185933	1.22582	-	0.0268449
Q3MHD2	LSM12	sp|Q3MHD2|LSM12_HUMAN Protein LSM12 homolog OS=Homo sapiens OX=9606 GN=LSM12 PE=1 SV=2	1	4	4	30.8	21.701	416710	405530	449470	326870	343940	366650	423903	345820	1.22579	-	0.0111648
Q8TBX8	PIP4K2C	sp|Q8TBX8|PI42C_HUMAN Phosphatidylinositol 5-phosphate 4-kinase type-2 gamma OS=Homo sapiens OX=9606 GN=PIP4K2C PE=1 SV=3	1	10	10	27.8	47.299	403730	431290	409390	357050	325060	333460	414803	338523	1.22533	-	0.00391264
O14730	RIOK3	sp|O14730|RIOK3_HUMAN Serine/threonine-protein kinase RIO3 OS=Homo sapiens OX=9606 GN=RIOK3 PE=1 SV=2	1	4	4	14.3	59.092	2767100	3628900	2732500	2517900	2209200	2724700	3.04283e+06	2.48393e+06	1.22501	-	0.164833
P46100	ATRX	sp|P46100|ATRX_HUMAN Transcriptional regulator ATRX OS=Homo sapiens OX=9606 GN=ATRX PE=1 SV=5	1	19	18	9.9	282.58	111220	110190	124680	91705	98741	92081	115363	94175.7	1.22498	-	0.0151387
Q53S08;Q9H0N0	RAB6D; RAB6C	sp|Q53S08|RAB6D_HUMAN Ras-related protein Rab-6D OS=Homo sapiens OX=9606 GN=RAB6D PE=2 SV=1;sp|Q9H0N0|RAB6C_HUMAN Ras-related protein Rab-6C OS=Homo sapiens OX=9606 GN=RAB6C PE=1 SV=2	2	3	2	15.7	28.242	115360	137740	113600	122180	80879	96451	122233	99836.7	1.22433	-	0.19314
Q14566	MCM6	sp|Q14566|MCM6_HUMAN DNA replication licensing factor MCM6 OS=Homo sapiens OX=9606 GN=MCM6 PE=1 SV=1	1	31	30	41.8	92.888	641290	651510	632480	544390	513440	514750	641760	524193	1.22428	-	0.000516719
O75569	PRKRA	sp|O75569|PRKRA_HUMAN Interferon-inducible double-stranded RNA-dependent protein kinase activator A OS=Homo sapiens OX=9606 GN=PRKRA PE=1 SV=1	1	7	7	31	34.404	273010	303650	252130	241680	195830	239580	276263	225697	1.22405	-	0.0750733
P67936	TPM4	sp|P67936|TPM4_HUMAN Tropomyosin alpha-4 chain OS=Homo sapiens OX=9606 GN=TPM4 PE=1 SV=3	1	20	9	58.1	28.521	4961700	5091800	5493800	4172800	4587500	3945900	5.18243e+06	4235400	1.2236	-	0.0185137
P55209	NAP1L1	sp|P55209|NP1L1_HUMAN Nucleosome assembly protein 1-like 1 OS=Homo sapiens OX=9606 GN=NAP1L1 PE=1 SV=1	1	13	10	51.4	45.374	6378500	6455000	6578600	5423500	5410400	5036700	6470700	5290200	1.22315	-	0.00107044
P00390	GSR	sp|P00390|GSHR_HUMAN Glutathione reductase, mitochondrial OS=Homo sapiens OX=9606 GN=GSR PE=1 SV=2	1	17	16	54.8	56.256	3049700	3370900	2753700	2470100	2503100	2529300	3058100	2.50083e+06	1.22283	-	0.0357848
P04439	HLA-A	sp|P04439|HLAA_HUMAN HLA class I histocompatibility antigen, A alpha chain OS=Homo sapiens OX=9606 GN=HLA-A PE=1 SV=2	1	17	10	51.8	40.84	4246600	3885500	4548300	3412500	3392900	3568500	4226800	3.45797e+06	1.22234	-	0.018238
P00568;Q9Y6K8	AK1	sp|P00568|KAD1_HUMAN Adenylate kinase isoenzyme 1 OS=Homo sapiens OX=9606 GN=AK1 PE=1 SV=3	2	8	8	56.2	21.635	516290	495680	612410	444690	433970	450740	541460	443133	1.22189	-	0.0536209
Q96CT7	CCDC124	sp|Q96CT7|CC124_HUMAN Coiled-coil domain-containing protein 124 OS=Homo sapiens OX=9606 GN=CCDC124 PE=1 SV=1	1	8	8	34.1	25.835	198840	250600	197290	185760	169270	174300	215577	176443	1.22179	-	0.0977571
Q01082;P11277	SPTBN1	sp|Q01082|SPTB2_HUMAN Spectrin beta chain, non-erythrocytic 1 OS=Homo sapiens OX=9606 GN=SPTBN1 PE=1 SV=2	2	116	107	63.2	274.61	1424900	1495200	1544900	1207300	1229100	1219600	1.48833e+06	1.21867e+06	1.22128	-	0.00159045
Q13564	NAE1	sp|Q13564|ULA1_HUMAN NEDD8-activating enzyme E1 regulatory subunit OS=Homo sapiens OX=9606 GN=NAE1 PE=1 SV=1	1	15	13	40.4	60.246	329160	372180	317780	288800	265840	279880	339707	278173	1.22121	-	0.0261792
O00469	PLOD2	sp|O00469|PLOD2_HUMAN Procollagen-lysine,2-oxoglutarate 5-dioxygenase 2 OS=Homo sapiens OX=9606 GN=PLOD2 PE=1 SV=2	1	28	27	44.4	84.685	1397000	1477500	1328900	1138700	1150700	1153100	1.40113e+06	1147500	1.22103	-	0.00419542
Q9UBM7	DHCR7	sp|Q9UBM7|DHCR7_HUMAN 7-dehydrocholesterol reductase OS=Homo sapiens OX=9606 GN=DHCR7 PE=1 SV=1	1	4	4	11.6	54.489	449250	418620	354020	335370	316880	348490	407297	333580	1.22099	-	0.0670115
Q6P1M0	SLC27A4	sp|Q6P1M0|S27A4_HUMAN Long-chain fatty acid transport protein 4 OS=Homo sapiens OX=9606 GN=SLC27A4 PE=1 SV=1	1	8	8	16.8	72.063	161440	177390	142340	133140	126130	134830	160390	131367	1.22093	-	0.050306
Q27J81	INF2	sp|Q27J81|INF2_HUMAN Inverted formin-2 OS=Homo sapiens OX=9606 GN=INF2 PE=1 SV=2	1	31	30	38	135.62	446970	465150	457720	382400	361050	378590	456613	374013	1.22085	-	0.000608187
Q9C0D5	TANC1	sp|Q9C0D5|TANC1_HUMAN Protein TANC1 OS=Homo sapiens OX=9606 GN=TANC1 PE=1 SV=3	1	21	21	17.1	202.22	73660	78173	76580	60254	61925	64935	76137.7	62371.3	1.22072	-	0.00193804
Q8TEB1	DCAF11	sp|Q8TEB1|DCA11_HUMAN DDB1- and CUL4-associated factor 11 OS=Homo sapiens OX=9606 GN=DCAF11 PE=1 SV=1	1	4	4	10.6	61.669	100560	124140	156020	95434	101820	114670	126907	103975	1.22055	-	0.249502
Q86W92;Q8ND30	PPFIBP1	sp|Q86W92|LIPB1_HUMAN Liprin-beta-1 OS=Homo sapiens OX=9606 GN=PPFIBP1 PE=1 SV=2	2	26	26	32.5	114.02	279540	291780	275980	229800	222460	242120	282433	231460	1.22023	-	0.00241111
P47895	ALDH1A3	sp|P47895|AL1A3_HUMAN Aldehyde dehydrogenase family 1 member A3 OS=Homo sapiens OX=9606 GN=ALDH1A3 PE=1 SV=2	1	27	23	57.6	56.108	2664600	2568700	2576500	2169800	2110600	2121400	2.60327e+06	2.13393e+06	1.21994	-	0.000194043
Q6ZUM4	ARHGAP27	sp|Q6ZUM4|RHG27_HUMAN Rho GTPase-activating protein 27 OS=Homo sapiens OX=9606 GN=ARHGAP27 PE=1 SV=3	1	6	6	11.4	98.395	49282	52137	49479	45063	39163	39470	50299.3	41232	1.21991	-	0.0130245
O95197	RTN3	sp|O95197|RTN3_HUMAN Reticulon-3 OS=Homo sapiens OX=9606 GN=RTN3 PE=1 SV=2	1	4	4	6.8	112.61	669580	771690	758050	630630	542980	629540	733107	601050	1.21971	-	0.0378133
Q01433	AMPD2	sp|Q01433|AMPD2_HUMAN AMP deaminase 2 OS=Homo sapiens OX=9606 GN=AMPD2 PE=1 SV=2	1	15	13	18.5	100.69	286600	321600	306920	258790	242460	249190	305040	250147	1.21944	-	0.00803465
Q9NR09	BIRC6	sp|Q9NR09|BIRC6_HUMAN Baculoviral IAP repeat-containing protein 6 OS=Homo sapiens OX=9606 GN=BIRC6 PE=1 SV=2	1	15	15	4.9	530.25	76055	94714	85642	71840	69227	69212	85470.3	70093	1.21938	-	0.0479407
O75915	ARL6IP5	sp|O75915|PRAF3_HUMAN PRA1 family protein 3 OS=Homo sapiens OX=9606 GN=ARL6IP5 PE=1 SV=1	1	4	3	21.3	21.614	430110	495380	350150	358000	353170	335430	425213	348867	1.21884	-	0.147233
Q8TAG9	EXOC6	sp|Q8TAG9|EXOC6_HUMAN Exocyst complex component 6 OS=Homo sapiens OX=9606 GN=EXOC6 PE=1 SV=3	1	5	5	8.2	93.721	365070	369420	316700	288470	310950	263330	350397	287583	1.21842	-	0.0448661
Q96S82	UBL7	sp|Q96S82|UBL7_HUMAN Ubiquitin-like protein 7 OS=Homo sapiens OX=9606 GN=UBL7 PE=1 SV=2	1	5	5	19.7	40.51	123770	144110	134090	115990	99499	114510	133990	110000	1.21809	-	0.0383569
P16930	FAH	sp|P16930|FAAA_HUMAN Fumarylacetoacetase OS=Homo sapiens OX=9606 GN=FAH PE=1 SV=2	1	12	12	43.4	46.374	158810	164980	135340	117690	139900	119350	153043	125647	1.21805	-	0.0760157
O75818	RPP40	sp|O75818|RPP40_HUMAN Ribonuclease P protein subunit p40 OS=Homo sapiens OX=9606 GN=RPP40 PE=1 SV=3	1	7	7	24.2	41.833	112950	114330	90825	92200	80769	88199	106035	87056	1.21801	-	0.0846624
Q7Z422	SZRD1	sp|Q7Z422|SZRD1_HUMAN SUZ domain-containing protein 1 OS=Homo sapiens OX=9606 GN=SZRD1 PE=1 SV=1	1	2	2	21.1	16.997	169370	169080	229620	157710	148020	160750	189357	155493	1.21778	-	0.173814
Q9NVQ4	FAIM	sp|Q9NVQ4|FAIM1_HUMAN Fas apoptotic inhibitory molecule 1 OS=Homo sapiens OX=9606 GN=FAIM PE=1 SV=1	1	4	3	30.7	20.215	96003	113610	79363	87758	68215	81346	96325.3	79106.3	1.21767	-	0.206697
O95149	SNUPN	sp|O95149|SPN1_HUMAN Snurportin-1 OS=Homo sapiens OX=9606 GN=SNUPN PE=1 SV=1	1	4	4	15	41.142	91954	94828	96437	93447	73632	65526	94406.3	77535	1.2176	-	0.114871
Q9ULV8	CBLC	sp|Q9ULV8|CBLC_HUMAN E3 ubiquitin-protein ligase CBL-C OS=Homo sapiens OX=9606 GN=CBLC PE=1 SV=3	1	4	4	11.4	52.455	59493	68243	56601	52392	50513	48513	61445.7	50472.7	1.2174	-	0.0404887
Q9BZF9	UACA	sp|Q9BZF9|UACA_HUMAN Uveal autoantigen with coiled-coil domains and ankyrin repeats OS=Homo sapiens OX=9606 GN=UACA PE=1 SV=2	1	26	26	22.7	162.5	387330	415860	452320	342560	349320	339540	418503	343807	1.21726	-	0.0171675
Q9UHV9	PFDN2	sp|Q9UHV9|PFD2_HUMAN Prefoldin subunit 2 OS=Homo sapiens OX=9606 GN=PFDN2 PE=1 SV=1	1	5	4	41.6	16.648	821540	858380	970960	710810	741840	725450	883627	726033	1.21706	-	0.0263225
Q9UHY1	NRBP1	sp|Q9UHY1|NRBP_HUMAN Nuclear receptor-binding protein OS=Homo sapiens OX=9606 GN=NRBP1 PE=1 SV=1	1	10	10	24.7	59.844	357780	340930	392950	306180	284190	306660	363887	299010	1.21697	-	0.0189192
Q96KB5	PBK	sp|Q96KB5|TOPK_HUMAN Lymphokine-activated killer T-cell-originated protein kinase OS=Homo sapiens OX=9606 GN=PBK PE=1 SV=3	1	11	11	51.9	36.085	790950	788540	760270	624230	686770	612100	779920	641033	1.21666	-	0.00524647
Q7Z3E5	ARMC9	sp|Q7Z3E5|ARMC9_HUMAN LisH domain-containing protein ARMC9 OS=Homo sapiens OX=9606 GN=ARMC9 PE=1 SV=3	1	3	3	4.8	91.818	30506	25039	28096		22809	23031	27880.3	22920	1.21642	-	0.0935851
P08648	ITGA5	sp|P08648|ITA5_HUMAN Integrin alpha-5 OS=Homo sapiens OX=9606 GN=ITGA5 PE=1 SV=2	1	19	19	27.1	114.54	940580	1020900	970120	796000	801410	812640	977200	803350	1.21641	-	0.0019161
Q8IYI6	EXOC8	sp|Q8IYI6|EXOC8_HUMAN Exocyst complex component 8 OS=Homo sapiens OX=9606 GN=EXOC8 PE=1 SV=2	1	11	11	24.6	81.798	178480	198590	168300	150230	148380	149750	181790	149453	1.21637	-	0.0222262
Q6NSJ2	PHLDB3	sp|Q6NSJ2|PHLB3_HUMAN Pleckstrin homology-like domain family B member 3 OS=Homo sapiens OX=9606 GN=PHLDB3 PE=1 SV=3	1	4	4	9.2	71.911	37905	23898	33844	34140	15806	28698	31882.3	26214.7	1.2162	-	0.454259
Q12846	STX4	sp|Q12846|STX4_HUMAN Syntaxin-4 OS=Homo sapiens OX=9606 GN=STX4 PE=1 SV=2	1	8	7	36	34.18	209110	212390	225280	176770	173550	181530	215593	177283	1.21609	-	0.00216134
P49454	CENPF	sp|P49454|CENPF_HUMAN Centromere protein F OS=Homo sapiens OX=9606 GN=CENPF PE=1 SV=3	1	19	19	8.7	357.52	63174	68964	74087	54412	54762	60458	68741.7	56544	1.21572	-	0.0303219
Q5VWQ8;Q96PV0	DAB2IP	sp|Q5VWQ8|DAB2P_HUMAN Disabled homolog 2-interacting protein OS=Homo sapiens OX=9606 GN=DAB2IP PE=1 SV=2	2	9	7	13.2	131.62	69095	79026	80822	64501	66226	57620	76314.3	62782.3	1.21554	-	0.0395438
P28676	GCA	sp|P28676|GRAN_HUMAN Grancalcin OS=Homo sapiens OX=9606 GN=GCA PE=1 SV=2	1	4	4	29	24.01	175310	190240	191010	160030	138730	159210	185520	152657	1.21528	-	0.0190462
Q13574;O75912	DGKZ	sp|Q13574|DGKZ_HUMAN Diacylglycerol kinase zeta OS=Homo sapiens OX=9606 GN=DGKZ PE=1 SV=4	2	6	6	10.3	103.98	55755	60579	60446	52729	48169	44568	58926.7	48488.7	1.21527	-	0.0214036
Q13557;Q9UQM7	CAMK2D	sp|Q13557|KCC2D_HUMAN Calcium/calmodulin-dependent protein kinase type II subunit delta OS=Homo sapiens OX=9606 GN=CAMK2D PE=1 SV=3	2	9	6	22	56.369	199350	204180	184270	150750	171630	161310	195933	161230	1.21524	-	0.0150768
Q9Y6Y0	IVNS1ABP	sp|Q9Y6Y0|NS1BP_HUMAN Influenza virus NS1A-binding protein OS=Homo sapiens OX=9606 GN=IVNS1ABP PE=1 SV=3	1	6	5	16.7	71.729	72849	77163	65408	58165	56247	62874	71806.7	59095.3	1.2151	-	0.0325312
Q96JJ3	ELMO2	sp|Q96JJ3|ELMO2_HUMAN Engulfment and cell motility protein 2 OS=Homo sapiens OX=9606 GN=ELMO2 PE=1 SV=2	1	3	3	7.9	82.614	38961	40059		34658	34021	28871	39510	32516.7	1.21507	-	0.0618226
Q16890	TPD52L1	sp|Q16890|TPD53_HUMAN Tumor protein D53 OS=Homo sapiens OX=9606 GN=TPD52L1 PE=1 SV=1	1	6	6	44.1	22.449	436410	469950	467420	333750	387670	409230	457927	376883	1.21504	-	0.0312446
Q9Y6K9	IKBKG	sp|Q9Y6K9|NEMO_HUMAN NF-kappa-B essential modulator OS=Homo sapiens OX=9606 GN=IKBKG PE=1 SV=2	1	10	10	34.4	48.197	187920	203230	204870	172960	154800	162780	198673	163513	1.21503	-	0.00953726
Q69YN4	VIRMA	sp|Q69YN4|VIR_HUMAN Protein virilizer homolog OS=Homo sapiens OX=9606 GN=VIRMA PE=1 SV=2	1	25	24	17.3	202.02	178480	201890	164740	151460	143690	153490	181703	149547	1.21503	-	0.0459861
O43924	PDE6D	sp|O43924|PDE6D_HUMAN Retinal rod rhodopsin-sensitive cGMP 3,5-cyclic phosphodiesterase subunit delta OS=Homo sapiens OX=9606 GN=PDE6D PE=1 SV=1	1	3	3	28.7	17.42	75062	90532	68263	69028	58051	65417	77952.3	64165.3	1.21487	-	0.133461
Q9P2R3	ANKFY1	sp|Q9P2R3|ANFY1_HUMAN Rabankyrin-5 OS=Homo sapiens OX=9606 GN=ANKFY1 PE=1 SV=2	1	11	11	15.2	128.4	322230	308080	305720	257620	271470	241480	312010	256857	1.21472	-	0.005435
Q6P597	KLC3	sp|Q6P597|KLC3_HUMAN Kinesin light chain 3 OS=Homo sapiens OX=9606 GN=KLC3 PE=1 SV=2	1	18	15	50	55.364	207610	219790	226190	179440	172420	186450	217863	179437	1.21415	-	0.00480425
Q9Y6M5	SLC30A1	sp|Q9Y6M5|ZNT1_HUMAN Zinc transporter 1 OS=Homo sapiens OX=9606 GN=SLC30A1 PE=1 SV=3	1	5	5	15	55.299	56583	61071	61350	51910	44573	50999	59668	49160.7	1.21373	-	0.0193939
P37235;P84074	HPCAL1	sp|P37235|HPCL1_HUMAN Hippocalcin-like protein 1 OS=Homo sapiens OX=9606 GN=HPCAL1 PE=1 SV=3	2	8	6	50.8	22.313	175770	183480	188200	146000	152040	153070	182483	150370	1.21356	-	0.00163085
P62273	RPS29	sp|P62273|RS29_HUMAN 40S ribosomal protein S29 OS=Homo sapiens OX=9606 GN=RPS29 PE=1 SV=2	1	2	1	32.1	6.6767	1610400	2352900	1337400	1321400	1564300	1483000	1766900	1.45623e+06	1.21334	-	0.375324
Q9NYT0	PLEK2	sp|Q9NYT0|PLEK2_HUMAN Pleckstrin-2 OS=Homo sapiens OX=9606 GN=PLEK2 PE=1 SV=1	1	6	5	24.1	39.97	96220	116360	67807	77580	74157	79412	93462.3	77049.7	1.21301	-	0.311129
Q9Y5B8	NME7	sp|Q9Y5B8|NDK7_HUMAN Nucleoside diphosphate kinase 7 OS=Homo sapiens OX=9606 GN=NME7 PE=1 SV=1	1	9	9	32.2	42.491	90472	98566	83863	79648	68708	76649	90967	75001.7	1.21287	-	0.0407921
P25098;P35626	GRK2	sp|P25098|ARBK1_HUMAN Beta-adrenergic receptor kinase 1 OS=Homo sapiens OX=9606 GN=GRK2 PE=1 SV=2	2	10	9	19.3	79.573	128980	139620	109140	100530	98305	112740	125913	103858	1.21236	-	0.0919777
Q15021	NCAPD2	sp|Q15021|CND1_HUMAN Condensin complex subunit 1 OS=Homo sapiens OX=9606 GN=NCAPD2 PE=1 SV=3	1	43	40	44.4	157.18	616090	620500	589530	509210	492500	504970	608707	502227	1.21202	-	0.000614201
Q96T60	PNKP	sp|Q96T60|PNKP_HUMAN Bifunctional polynucleotide phosphatase/kinase OS=Homo sapiens OX=9606 GN=PNKP PE=1 SV=1	1	8	8	19.2	57.076	60338	57753	61826	48874	48390	51199	59972.3	49487.7	1.21186	-	0.00205512
Q86XK2	FBXO11	sp|Q86XK2|FBX11_HUMAN F-box only protein 11 OS=Homo sapiens OX=9606 GN=FBXO11 PE=1 SV=3	1	3	3	4.9	103.58	240440	314630	197720	206270	205280	209690	250930	207080	1.21175	-	0.268817
O94952	FBXO21	sp|O94952|FBX21_HUMAN F-box only protein 21 OS=Homo sapiens OX=9606 GN=FBXO21 PE=2 SV=2	1	2	2	6.7	72.269	53612	44570	52704	47078		35937	50295.3	41507.5	1.21172	-	0.212664
Q02241	KIF23	sp|Q02241|KIF23_HUMAN Kinesin-like protein KIF23 OS=Homo sapiens OX=9606 GN=KIF23 PE=1 SV=3	1	19	18	29.3	110.06	222870	247490	229110	198080	190730	188930	233157	192580	1.2107	-	0.00681429
Q96CW1	AP2M1	sp|Q96CW1|AP2M1_HUMAN AP-2 complex subunit mu OS=Homo sapiens OX=9606 GN=AP2M1 PE=1 SV=2	1	15	14	43	49.654	615370	616530	544920	510190	462580	495090	592273	489287	1.21048	-	0.0201102
Q8NF37	LPCAT1	sp|Q8NF37|PCAT1_HUMAN Lysophosphatidylcholine acyltransferase 1 OS=Homo sapiens OX=9606 GN=LPCAT1 PE=1 SV=2	1	7	7	17	59.151	139320	124420	119330	111590	94865	110130	127690	105528	1.21001	-	0.0509649
P16615;O14983;Q93084	ATP2A2	sp|P16615|AT2A2_HUMAN Sarcoplasmic/endoplasmic reticulum calcium ATPase 2 OS=Homo sapiens OX=9606 GN=ATP2A2 PE=1 SV=1	3	33	32	37.9	114.76	1482300	1451300	1411300	1190600	1163400	1237300	1448300	1197100	1.20984	-	0.00108445
O00499	BIN1	sp|O00499|BIN1_HUMAN Myc box-dependent-interacting protein 1 OS=Homo sapiens OX=9606 GN=BIN1 PE=1 SV=1	1	11	11	29.5	64.699	191040	213910	224180	174600	170430	175590	209710	173540	1.20842	-	0.0218541
Q07157	TJP1	sp|Q07157|ZO1_HUMAN Tight junction protein ZO-1 OS=Homo sapiens OX=9606 GN=TJP1 PE=1 SV=3	1	58	58	47.1	195.46	559050	583570	622400	496000	462090	502520	588340	486870	1.20841	-	0.0104118
Q15650	TRIP4	sp|Q15650|TRIP4_HUMAN Activating signal cointegrator 1 OS=Homo sapiens OX=9606 GN=TRIP4 PE=1 SV=4	1	13	12	34.9	66.145	170570	212580	205830	179790	137330	170370	196327	162497	1.20819	-	0.138426
Q9P0J1	PDP1	sp|Q9P0J1|PDP1_HUMAN [Pyruvate dehydrogenase [acetyl-transferring]]-phosphatase 1, mitochondrial OS=Homo sapiens OX=9606 GN=PDP1 PE=1 SV=3	1	15	14	41.7	61.053	215440	241700	196460	195530	154770	190850	217867	180383	1.2078	-	0.11104
P62191	PSMC1	sp|P62191|PRS4_HUMAN 26S proteasome regulatory subunit 4 OS=Homo sapiens OX=9606 GN=PSMC1 PE=1 SV=1	1	20	20	54.8	49.184	3055200	3144400	3217100	2574200	2592500	2630000	3138900	2598900	1.20778	-	0.000404527
Q14156;Q9Y2G0	EFR3A	sp|Q14156|EFR3A_HUMAN Protein EFR3 homolog A OS=Homo sapiens OX=9606 GN=EFR3A PE=1 SV=2	2	7	6	12.2	92.923	70830	77796	68628	66907	51686	61377	72418	59990	1.20717	-	0.0765469
Q5VT52	RPRD2	sp|Q5VT52|RPRD2_HUMAN Regulation of nuclear pre-mRNA domain-containing protein 2 OS=Homo sapiens OX=9606 GN=RPRD2 PE=1 SV=1	1	23	23	27.9	156.02	146540	155410	163430	132150	123560	129810	155127	128507	1.20715	-	0.0084569
O95081	AGFG2	sp|O95081|AGFG2_HUMAN Arf-GAP domain and FG repeat-containing protein 2 OS=Homo sapiens OX=9606 GN=AGFG2 PE=1 SV=2	1	4	4	14.3	48.962	60854	76416	53044	45969	51722	59976	63438	52555.7	1.20706	-	0.244466
Q9HCE3	ZNF532	sp|Q9HCE3|ZN532_HUMAN Zinc finger protein 532 OS=Homo sapiens OX=9606 GN=ZNF532 PE=1 SV=2	1	2	2	2.2	141.69	23983	32122	29434	22007	26225	22687	28513	23639.7	1.20615	-	0.148567
Q13813	SPTAN1	sp|Q13813|SPTN1_HUMAN Spectrin alpha chain, non-erythrocytic 1 OS=Homo sapiens OX=9606 GN=SPTAN1 PE=1 SV=3	1	128	128	61.2	284.54	1355600	1377400	1527200	1169100	1191800	1171600	1.42007e+06	1177500	1.206	-	0.0111776
Q9BY44	EIF2A	sp|Q9BY44|EIF2A_HUMAN Eukaryotic translation initiation factor 2A OS=Homo sapiens OX=9606 GN=EIF2A PE=1 SV=3	1	22	21	52.8	64.989	1176800	1247200	1058000	974990	948250	964290	1.16067e+06	962510	1.20587	-	0.0237106
Q15542	TAF5	sp|Q15542|TAF5_HUMAN Transcription initiation factor TFIID subunit 5 OS=Homo sapiens OX=9606 GN=TAF5 PE=1 SV=3	1	7	6	16.8	86.829	219030	238340	200300	150340	179840	215440	219223	181873	1.20536	-	0.161662
Q2V2M9	FHOD3	sp|Q2V2M9|FHOD3_HUMAN FH1/FH2 domain-containing protein 3 OS=Homo sapiens OX=9606 GN=FHOD3 PE=1 SV=2	1	3	3	3	158.61	37781	49266	35469	34748	27559	39342	40838.7	33883	1.20528	-	0.27267
Q92575	UBXN4	sp|Q92575|UBXN4_HUMAN UBX domain-containing protein 4 OS=Homo sapiens OX=9606 GN=UBXN4 PE=1 SV=2	1	7	7	27.4	56.777	607250	571420	698880	554820	518290	485430	625850	519513	1.20469	-	0.0683814
P42224	STAT1	sp|P42224|STAT1_HUMAN Signal transducer and activator of transcription 1-alpha/beta OS=Homo sapiens OX=9606 GN=STAT1 PE=1 SV=2	1	30	29	51.7	87.334	904480	923820	868410	750270	749380	739410	898903	746353	1.20439	-	0.000779792
Q86X10	RALGAPB	sp|Q86X10|RLGPB_HUMAN Ral GTPase-activating protein subunit beta OS=Homo sapiens OX=9606 GN=RALGAPB PE=1 SV=1	1	9	9	8.4	166.8	2562100	2806600	3200200	2626900	2160900	2327600	2856300	2371800	1.20428	-	0.103432
O75521	ECI2	sp|O75521|ECI2_HUMAN Enoyl-CoA delta isomerase 2 OS=Homo sapiens OX=9606 GN=ECI2 PE=1 SV=4	1	11	11	42.4	43.585	448100	473430	438140	375500	366390	387160	453223	376350	1.20426	-	0.00314782
Q13586	STIM1	sp|Q13586|STIM1_HUMAN Stromal interaction molecule 1 OS=Homo sapiens OX=9606 GN=STIM1 PE=1 SV=3	1	19	18	39.6	77.422	189710	198810	197640	162980	166520	157430	195387	162310	1.20379	-	0.00105394
Q13148	TARDBP	sp|Q13148|TADBP_HUMAN TAR DNA-binding protein 43 OS=Homo sapiens OX=9606 GN=TARDBP PE=1 SV=1	1	9	9	34.3	44.739	594220	517460	545870	481410	428260	467340	552517	459003	1.20373	-	0.0271854
Q14574	DSC3	sp|Q14574|DSC3_HUMAN Desmocollin-3 OS=Homo sapiens OX=9606 GN=DSC3 PE=1 SV=3	1	11	9	15.7	99.968	326350	346020	332360	275250	287820	271640	334910	278237	1.20369	-	0.00173669
Q96FZ2	HMCES	sp|Q96FZ2|HMCES_HUMAN Abasic site processing protein HMCES OS=Homo sapiens OX=9606 GN=HMCES PE=1 SV=1	1	11	11	39	40.574	220410	236400	208520	174440	196840	181570	221777	184283	1.20345	-	0.0229018
Q7LG56	RRM2B	sp|Q7LG56|RIR2B_HUMAN Ribonucleoside-diphosphate reductase subunit M2 B OS=Homo sapiens OX=9606 GN=RRM2B PE=1 SV=1	1	7	5	23.9	40.736	94814	101060	104030	71667	83007	94529	99968	83067.7	1.20345	-	0.0769818
P18074	ERCC2	sp|P18074|ERCC2_HUMAN General transcription and DNA repair factor IIH helicase subunit XPD OS=Homo sapiens OX=9606 GN=ERCC2 PE=1 SV=1	1	12	11	22.8	86.908	155730	154070	137420	120130	129820	121680	149073	123877	1.2034	-	0.0185691
P46379	BAG6	sp|P46379|BAG6_HUMAN Large proline-rich protein BAG6 OS=Homo sapiens OX=9606 GN=BAG6 PE=1 SV=2	1	23	21	32.9	119.41	297640	301590	346570	261200	262150	262740	315267	262030	1.20317	-	0.0275055
Q6IA86	ELP2	sp|Q6IA86|ELP2_HUMAN Elongator complex protein 2 OS=Homo sapiens OX=9606 GN=ELP2 PE=1 SV=2	1	12	12	20.8	92.499	104940	108380	108970	90295	84189	93429	107430	89304.3	1.20297	-	0.00373793
Q05086	UBE3A	sp|Q05086|UBE3A_HUMAN Ubiquitin-protein ligase E3A OS=Homo sapiens OX=9606 GN=UBE3A PE=1 SV=4	1	16	16	23.8	100.69	628350	673580	533740	535530	470840	520030	611890	508800	1.20261	-	0.0865172
P12081	HARS1	sp|P12081|HARS1_HUMAN Histidine--tRNA ligase, cytoplasmic OS=Homo sapiens OX=9606 GN=HARS1 PE=1 SV=2	1	19	14	45	57.41	641980	668240	644740	547880	527050	550760	651653	541897	1.20254	-	0.000605626
Q9NRY5	FAM114A2	sp|Q9NRY5|F1142_HUMAN Protein FAM114A2 OS=Homo sapiens OX=9606 GN=FAM114A2 PE=1 SV=4	1	11	11	28.3	55.468	82062	92909	83174	71791	76674	66252	86048.3	71572.3	1.20226	-	0.0340557
Q15311	RALBP1	sp|Q15311|RBP1_HUMAN RalA-binding protein 1 OS=Homo sapiens OX=9606 GN=RALBP1 PE=1 SV=3	1	7	6	15.6	76.063	117930	115590	118140	92830	102860	96899	117220	97529.7	1.20189	-	0.00287495
O15318	POLR3G	sp|O15318|RPC7_HUMAN DNA-directed RNA polymerase III subunit RPC7 OS=Homo sapiens OX=9606 GN=POLR3G PE=1 SV=2	1	3	3	15.2	25.914	24561	25790	28683	19894	23085	22786	26344.7	21921.7	1.20176	-	0.0497297
P17931	LGALS3	sp|P17931|LEG3_HUMAN Galectin-3 OS=Homo sapiens OX=9606 GN=LGALS3 PE=1 SV=5	1	7	7	28	26.152	1260600	1398900	1483300	1199900	1125900	1121600	1.38093e+06	1.14913e+06	1.20172	-	0.0292362
Q15165	PON2	sp|Q15165|PON2_HUMAN Serum paraoxonase/arylesterase 2 OS=Homo sapiens OX=9606 GN=PON2 PE=1 SV=4	1	8	7	30.5	39.38	527010	595340	494850	495090	362190	488470	539067	448583	1.20171	-	0.159381
P23497	SP100	sp|P23497|SP100_HUMAN Nuclear autoantigen Sp-100 OS=Homo sapiens OX=9606 GN=SP100 PE=1 SV=3	1	12	10	19.2	100.42	471600	490610	521750	393550	427540	414550	494653	411880	1.20096	-	0.00939073
O43570	CA12	sp|O43570|CAH12_HUMAN Carbonic anhydrase 12 OS=Homo sapiens OX=9606 GN=CA12 PE=1 SV=1	1	6	5	21.2	39.45	137010	162940	120480	99634	140690	109760	140143	116695	1.20094	-	0.250629
O15305	PMM2	sp|O15305|PMM2_HUMAN Phosphomannomutase 2 OS=Homo sapiens OX=9606 GN=PMM2 PE=1 SV=1	1	7	5	35.8	28.082	342120	331130	377570	301970	291280	282180	350273	291810	1.20035	-	0.0181017
Q96GC9	VMP1	sp|Q96GC9|VMP1_HUMAN Vacuole membrane protein 1 OS=Homo sapiens OX=9606 GN=VMP1 PE=1 SV=1	1	5	4	20	46.237	344940	351460	319600	264130	315890	266460	338667	282160	1.20026	-	0.0440572
Q7Z6K5	ARPIN	sp|Q7Z6K5|ARPIN_HUMAN Arpin OS=Homo sapiens OX=9606 GN=ARPIN PE=1 SV=1	1	5	5	31.4	24.943	88121	89862	97585	70201	76684	82721	91856	76535.3	1.20018	-	0.0298734
P05386	RPLP1	sp|P05386|RLA1_HUMAN 60S acidic ribosomal protein P1 OS=Homo sapiens OX=9606 GN=RPLP1 PE=1 SV=1	1	5	3	89.5	11.514	3566600	3019000	3263100	2611500	2705400	2890100	3282900	2.73567e+06	1.20004	-	0.037311
Q08345	DDR1	sp|Q08345|DDR1_HUMAN Epithelial discoidin domain-containing receptor 1 OS=Homo sapiens OX=9606 GN=DDR1 PE=1 SV=1	1	7	7	9.6	101.13	150920	149770	159800	130400	127090	126310	153497	127933	1.19982	-	0.00169019
Q9Y5B0	CTDP1	sp|Q9Y5B0|CTDP1_HUMAN RNA polymerase II subunit A C-terminal domain phosphatase OS=Homo sapiens OX=9606 GN=CTDP1 PE=1 SV=3	1	10	10	14.5	104.4	111430	112960	101610	99848	76573	95301	108667	90574	1.19976	-	0.0854702
O96007	MOCS2	sp|O96007|MOC2B_HUMAN Molybdopterin synthase catalytic subunit OS=Homo sapiens OX=9606 GN=MOCS2 PE=1 SV=1	1	7	7	46.8	20.944	111440	122930	108530	99166	100380	86276	114300	95274	1.1997	-	0.0391614
Q96BY7	ATG2B	sp|Q96BY7|ATG2B_HUMAN Autophagy-related protein 2 homolog B OS=Homo sapiens OX=9606 GN=ATG2B PE=1 SV=5	1	7	6	5.2	232.76	142420	140450	135910	126490	114970	107630	139593	116363	1.19963	-	0.0162217
Q96RN5	MED15	sp|Q96RN5|MED15_HUMAN Mediator of RNA polymerase II transcription subunit 15 OS=Homo sapiens OX=9606 GN=MED15 PE=1 SV=2	1	7	6	16.2	86.753	102390	120010	96040	94990	86343	84136	106147	88489.7	1.19954	-	0.0890514
Q15691	MAPRE1	sp|Q15691|MARE1_HUMAN Microtubule-associated protein RP/EB family member 1 OS=Homo sapiens OX=9606 GN=MAPRE1 PE=1 SV=3	1	13	11	65.3	29.999	2303800	2386800	2386500	1927400	2035000	1937900	2.35903e+06	1.96677e+06	1.19945	-	0.000874948
Q9BPZ3	PAIP2	sp|Q9BPZ3|PAIP2_HUMAN Polyadenylate-binding protein-interacting protein 2 OS=Homo sapiens OX=9606 GN=PAIP2 PE=1 SV=1	1	3	3	49.6	14.984	336060	362730	311560	289010	235280	318110	336783	280800	1.19937	-	0.120058
Q14790	CASP8	sp|Q14790|CASP8_HUMAN Caspase-8 OS=Homo sapiens OX=9606 GN=CASP8 PE=1 SV=1	1	9	7	25.9	55.391	105340	99840	97085	83378	87709	81022	100755	84036.3	1.19895	-	0.00583944
P32320	CDA	sp|P32320|CDD_HUMAN Cytidine deaminase OS=Homo sapiens OX=9606 GN=CDA PE=1 SV=2	1	4	4	50.7	16.185	84562	115120	107350	125340	66330	64450	102344	85373.3	1.19878	-	0.48339
Q9Y289	SLC5A6	sp|Q9Y289|SC5A6_HUMAN Sodium-dependent multivitamin transporter OS=Homo sapiens OX=9606 GN=SLC5A6 PE=1 SV=2	1	2	2	4.4	68.641	34050		36973	30976	25705	32190	35511.5	29623.7	1.19875	-	0.125417
P51665	PSMD7	sp|P51665|PSMD7_HUMAN 26S proteasome non-ATPase regulatory subunit 7 OS=Homo sapiens OX=9606 GN=PSMD7 PE=1 SV=2	1	14	14	59.9	37.025	664120	753280	686710	555990	616340	583200	701370	585177	1.19856	-	0.022024
Q9NPE3	NOP10	sp|Q9NPE3|NOP10_HUMAN H/ACA ribonucleoprotein complex subunit 3 OS=Homo sapiens OX=9606 GN=NOP10 PE=1 SV=1	1	3	3	37.5	7.7059	298540	355700	274140	339330	203630	231670	309460	258210	1.19848	-	0.344949
Q8N766	EMC1	sp|Q8N766|EMC1_HUMAN ER membrane protein complex subunit 1 OS=Homo sapiens OX=9606 GN=EMC1 PE=1 SV=1	1	26	26	37.2	111.76	385900	425430	361670	330760	324600	323390	391000	326250	1.19847	-	0.0258502
P0DP25;P0DP24;P0DP23;P02585	CALM3; CALM2; CALM1	sp|P0DP25|CALM3_HUMAN Calmodulin-3 OS=Homo sapiens OX=9606 GN=CALM3 PE=1 SV=1;sp|P0DP24|CALM2_HUMAN Calmodulin-2 OS=Homo sapiens OX=9606 GN=CALM2 PE=1 SV=1;sp|P0DP23|CALM1_HUMAN Calmodulin-1 OS=Homo sapiens OX=9606 GN=CALM1 PE=1 SV=1	4	10	8	81.2	16.837	4915100	4859300	7250800	4375500	5320500	4517100	5.67507e+06	4737700	1.19785	-	0.327566
P32119	PRDX2	sp|P32119|PRDX2_HUMAN Peroxiredoxin-2 OS=Homo sapiens OX=9606 GN=PRDX2 PE=1 SV=5	1	12	11	58.1	21.892	2455300	2322300	2224900	1990700	1904500	1951400	2.33417e+06	1.94887e+06	1.1977	-	0.00566932
Q9UMX5	NENF	sp|Q9UMX5|NENF_HUMAN Neudesin OS=Homo sapiens OX=9606 GN=NENF PE=1 SV=1	1	7	7	51.2	18.856	565630	555880	729260	518260	513350	513730	616923	515113	1.19765	-	0.144614
Q9BY89	KIAA1671	sp|Q9BY89|K1671_HUMAN Uncharacterized protein KIAA1671 OS=Homo sapiens OX=9606 GN=KIAA1671 PE=1 SV=2	1	24	24	19.7	196.71	90565	99164	98599	88857	71738	80172	96109.3	80255.7	1.19754	-	0.0489776
O60749	SNX2	sp|O60749|SNX2_HUMAN Sorting nexin-2 OS=Homo sapiens OX=9606 GN=SNX2 PE=1 SV=2	1	17	15	38.5	58.47	299560	319430	281240	253810	247720	250250	300077	250593	1.19746	-	0.0114152
Q13459	MYO9B	sp|Q13459|MYO9B_HUMAN Unconventional myosin-IXb OS=Homo sapiens OX=9606 GN=MYO9B PE=1 SV=3	1	10	8	6.9	243.4	49044	49070	48430	40396	42571	39412	48848	40793	1.19746	-	0.00108827
Q9H9B1	EHMT1	sp|Q9H9B1|EHMT1_HUMAN Histone-lysine N-methyltransferase EHMT1 OS=Homo sapiens OX=9606 GN=EHMT1 PE=1 SV=4	1	7	5	7.6	141.46	59678	64311	61064	53025	49900	51632	61684.3	51519	1.19731	-	0.00347423
P00441	SOD1	sp|P00441|SODC_HUMAN Superoxide dismutase [Cu-Zn] OS=Homo sapiens OX=9606 GN=SOD1 PE=1 SV=2	1	5	5	56.5	15.936	2812300	2816300	2843000	2261700	2335500	2481900	2.82387e+06	2359700	1.19671	-	0.002084
Q99471	PFDN5	sp|Q99471|PFD5_HUMAN Prefoldin subunit 5 OS=Homo sapiens OX=9606 GN=PFDN5 PE=1 SV=2	1	8	8	72.1	17.328	744640	710960	728820	581240	647790	596720	728140	608583	1.19645	-	0.00587536
Q9Y6W5;Q9UPY6	WASF2	sp|Q9Y6W5|WASF2_HUMAN Wiskott-Aldrich syndrome protein family member 2 OS=Homo sapiens OX=9606 GN=WASF2 PE=1 SV=3	2	7	7	19.9	54.283	168040	137520	159840	128660	131270	129160	155133	129697	1.19612	-	0.0498863
Q6ZSR9		sp|Q6ZSR9|YJ005_HUMAN Uncharacterized protein FLJ45252 OS=Homo sapiens OX=9606 PE=2 SV=2	1	4	4	16.6	37.976	91054	92491	97785	87978	68951	78307	93776.7	78412	1.19595	-	0.0587277
P10412;P22492	H1-4	sp|P10412|H14_HUMAN Histone H1.4 OS=Homo sapiens OX=9606 GN=H1-4 PE=1 SV=2	2	11	2	38.4	21.865	18809000	18934000	23211000	15853000	17098000	18024000	20318000	1.69917e+07	1.19576	-	0.102688
Q9UHP3	USP25	sp|Q9UHP3|UBP25_HUMAN Ubiquitin carboxyl-terminal hydrolase 25 OS=Homo sapiens OX=9606 GN=USP25 PE=1 SV=4	1	6	6	8	122.22	69105	76016	69760	55372	56347	68006	71627	59908.3	1.19561	-	0.0641354
Q96LW7	CARD19	sp|Q96LW7|CAR19_HUMAN Caspase recruitment domain-containing protein 19 OS=Homo sapiens OX=9606 GN=CARD19 PE=1 SV=1	1	4	4	17.5	25.589	48139	71822	69989	50051	57583	51255	63316.7	52963	1.19549	-	0.263121
Q9H330	TMEM245	sp|Q9H330|TM245_HUMAN Transmembrane protein 245 OS=Homo sapiens OX=9606 GN=TMEM245 PE=1 SV=3	1	3	3	3.4	97.356	71501	72622	62894	68817	54798	49581	69005.7	57732	1.19528	-	0.158549
P04062	GBA	sp|P04062|GLCM_HUMAN Lysosomal acid glucosylceramidase OS=Homo sapiens OX=9606 GN=GBA PE=1 SV=3	1	13	10	32.8	59.716	561330	577870	552280	487030	454780	473810	563827	471873	1.19487	-	0.00155362
Q9UP95	SLC12A4	sp|Q9UP95|S12A4_HUMAN Solute carrier family 12 member 4 OS=Homo sapiens OX=9606 GN=SLC12A4 PE=1 SV=2	1	5	3	5.4	120.65	40688	36528	23524	22305	27959	34048	33580	28104	1.19485	-	0.425782
Q16610	ECM1	sp|Q16610|ECM1_HUMAN Extracellular matrix protein 1 OS=Homo sapiens OX=9606 GN=ECM1 PE=1 SV=2	1	8	8	17.8	60.673	164800	179860	178280	142340	146150	149180	174313	145890	1.19483	-	0.00534349
P33993	MCM7	sp|P33993|MCM7_HUMAN DNA replication licensing factor MCM7 OS=Homo sapiens OX=9606 GN=MCM7 PE=1 SV=4	1	24	23	43	81.307	559490	586910	551770	480910	474080	466380	566057	473790	1.19474	-	0.00129149
Q86X76	NIT1	sp|Q86X76|NIT1_HUMAN Deaminated glutathione amidase OS=Homo sapiens OX=9606 GN=NIT1 PE=1 SV=2	1	4	4	15	35.896	194070	188080	213570	171910	155600	171170	198573	166227	1.19459	-	0.0258611
Q12824	SMARCB1	sp|Q12824|SNF5_HUMAN SWI/SNF-related matrix-associated actin-dependent regulator of chromatin subfamily B member 1 OS=Homo sapiens OX=9606 GN=SMARCB1 PE=1 SV=2	1	9	8	33	44.141	298230	288040	267220	214480	250500	249770	284497	238250	1.19411	-	0.0367149
P11586	MTHFD1	sp|P11586|C1TC_HUMAN C-1-tetrahydrofolate synthase, cytoplasmic OS=Homo sapiens OX=9606 GN=MTHFD1 PE=1 SV=4	1	39	38	56.4	101.53	1373100	1406400	1371600	1144400	1189500	1142600	1383700	1.15883e+06	1.19405	-	0.00029717
Q9NR56;Q9NUK0	MBNL1	sp|Q9NR56|MBNL1_HUMAN Muscleblind-like protein 1 OS=Homo sapiens OX=9606 GN=MBNL1 PE=1 SV=2	2	7	4	25.3	41.817	340910	402430	315860	289610	316070	281430	353067	295703	1.19399	-	0.10769
Q13614	MTMR2	sp|Q13614|MTMR2_HUMAN Myotubularin-related protein 2 OS=Homo sapiens OX=9606 GN=MTMR2 PE=1 SV=4	1	7	4	15.9	73.38	331260	374440	231940	280710	255500	249610	312547	261940	1.1932	-	0.306938
A1L0T0	ILVBL	sp|A1L0T0|HACL2_HUMAN 2-hydroxyacyl-CoA lyase 2 OS=Homo sapiens OX=9606 GN=ILVBL PE=1 SV=2	1	8	8	23.1	67.867	144550	153340	122040	126470	109020	116570	139977	117353	1.19278	-	0.0997679
Q8WUB8	PHF10	sp|Q8WUB8|PHF10_HUMAN PHD finger protein 10 OS=Homo sapiens OX=9606 GN=PHF10 PE=1 SV=3	1	3	3	9	56.05	92393	107220	109490	91394	82381	85383	103034	86386	1.19272	-	0.0496141
Q5T3J3	LRIF1	sp|Q5T3J3|LRIF1_HUMAN Ligand-dependent nuclear receptor-interacting factor 1 OS=Homo sapiens OX=9606 GN=LRIF1 PE=1 SV=1	1	3	2	5.3	84.567	68469	56800	77130	49195	60399	60129	67466.3	56574.3	1.19253	-	0.192177
Q02880	TOP2B	sp|Q02880|TOP2B_HUMAN DNA topoisomerase 2-beta OS=Homo sapiens OX=9606 GN=TOP2B PE=1 SV=3	1	29	19	21.9	183.26	235570	232920	195530	190830	187420	178590	221340	185613	1.19248	-	0.0564039
Q8ND82	ZNF280C	sp|Q8ND82|Z280C_HUMAN Zinc finger protein 280C OS=Homo sapiens OX=9606 GN=ZNF280C PE=1 SV=1	1	4	4	8	83.095	59227	64873	61093	54732	50071	50512	61731	51771.7	1.19237	-	0.0110791
P15104	GLUL	sp|P15104|GLNA_HUMAN Glutamine synthetase OS=Homo sapiens OX=9606 GN=GLUL PE=1 SV=4	1	5	5	17.2	42.064	81156	78278	80710	66375	62788	72241	80048	67134.7	1.19235	-	0.0111775
Q13017	ARHGAP5	sp|Q13017|RHG05_HUMAN Rho GTPase-activating protein 5 OS=Homo sapiens OX=9606 GN=ARHGAP5 PE=1 SV=2	1	20	20	17.6	172.46	76909	83492	74470	67402	63574	66057	78290.3	65677.7	1.19204	-	0.0124303
Q9H444	CHMP4B	sp|Q9H444|CHM4B_HUMAN Charged multivesicular body protein 4b OS=Homo sapiens OX=9606 GN=CHMP4B PE=1 SV=1	1	9	9	53.1	24.95	983200	908420	1076400	860630	817260	812840	989340	830243	1.19163	-	0.0353844
P51571	SSR4	sp|P51571|SSRD_HUMAN Translocon-associated protein subunit delta OS=Homo sapiens OX=9606 GN=SSR4 PE=1 SV=1	1	6	6	37	18.998	1143000	1101000	1192100	960290	951020	972520	1.14537e+06	961277	1.19151	-	0.00243616
P20810	CAST	sp|P20810|ICAL_HUMAN Calpastatin OS=Homo sapiens OX=9606 GN=CAST PE=1 SV=4	1	22	22	44.4	76.572	1004700	950250	1117000	846340	883340	848680	1.02398e+06	859453	1.19144	-	0.0311942
Q96CM8	ACSF2	sp|Q96CM8|ACSF2_HUMAN Medium-chain acyl-CoA ligase ACSF2, mitochondrial OS=Homo sapiens OX=9606 GN=ACSF2 PE=1 SV=2	1	8	7	19.2	68.124	112130	113750	76785	86214	79515	88341	100888	84690	1.19127	-	0.259883
O00116	AGPS	sp|O00116|ADAS_HUMAN Alkyldihydroxyacetonephosphate synthase, peroxisomal OS=Homo sapiens OX=9606 GN=AGPS PE=1 SV=1	1	21	21	50.6	72.911	502790	498680	434110	396730	397370	411000	478527	401700	1.19125	-	0.0277545
Q8WY36	BBX	sp|Q8WY36|BBX_HUMAN HMG box transcription factor BBX OS=Homo sapiens OX=9606 GN=BBX PE=1 SV=1	1	5	4	8.9	105.13	60305	51020	76526	49218	38868	69626	62617	52570.7	1.1911	-	0.43941
P54760	EPHB4	sp|P54760|EPHB4_HUMAN Ephrin type-B receptor 4 OS=Homo sapiens OX=9606 GN=EPHB4 PE=1 SV=2	1	4	1	5.6	108.27	73275	70333	50002	30870	61434	70247	64536.7	54183.7	1.19107	-	0.500538
Q14696	MESD	sp|Q14696|MESD_HUMAN LRP chaperone MESD OS=Homo sapiens OX=9606 GN=MESD PE=1 SV=2	1	10	10	47.4	26.076	1177600	1252100	1169200	1043200	970810	1008300	1.19963e+06	1.00744e+06	1.19078	-	0.00463691
Q12774;A5YM69	ARHGEF5	sp|Q12774|ARHG5_HUMAN Rho guanine nucleotide exchange factor 5 OS=Homo sapiens OX=9606 GN=ARHGEF5 PE=1 SV=3	2	12	11	10.7	176.8	95699	100370	94373	82322	81341	80325	96814	81329.3	1.19039	-	0.00125332
Q8IVM0	CCDC50	sp|Q8IVM0|CCD50_HUMAN Coiled-coil domain-containing protein 50 OS=Homo sapiens OX=9606 GN=CCDC50 PE=1 SV=1	1	7	7	34.6	35.822	236780	243230	259510	207770	194070	219490	246507	207110	1.19022	-	0.0168791
Q16851	UGP2	sp|Q16851|UGPA_HUMAN UTP--glucose-1-phosphate uridylyltransferase OS=Homo sapiens OX=9606 GN=UGP2 PE=1 SV=5	1	18	16	46.1	56.94	438510	456440	442370	378160	362500	382960	445773	374540	1.19019	-	0.000983374
P42574	CASP3	sp|P42574|CASP3_HUMAN Caspase-3 OS=Homo sapiens OX=9606 GN=CASP3 PE=1 SV=2	1	7	7	28.9	31.608	212750	211320	218070	176960	185120	177620	214047	179900	1.18981	-	0.000507831
Q93050;Q9HBG4	ATP6V0A1	sp|Q93050|VPP1_HUMAN V-type proton ATPase 116 kDa subunit a1 OS=Homo sapiens OX=9606 GN=ATP6V0A1 PE=1 SV=3	2	12	10	17.2	96.412	293340	292090	289390	232650	265570	237140	291607	245120	1.18965	-	0.0109754
Q15025	TNIP1	sp|Q15025|TNIP1_HUMAN TNFAIP3-interacting protein 1 OS=Homo sapiens OX=9606 GN=TNIP1 PE=1 SV=2	1	12	10	32.9	71.863	91584	84856	100480	80746	79765	72279	92306.7	77596.7	1.18957	-	0.0488686
Q9H3K6	BOLA2	sp|Q9H3K6|BOLA2_HUMAN BolA-like protein 2 OS=Homo sapiens OX=9606 GN=BOLA2 PE=1 SV=1	1	4	4	61.6	10.116	978010	937110	923010	780720	817740	787410	946043	795290	1.18956	-	0.00167302
O95070	YIF1A	sp|O95070|YIF1A_HUMAN Protein YIF1A OS=Homo sapiens OX=9606 GN=YIF1A PE=1 SV=2	1	4	4	19.8	32.011	145920	179540	167950	146220	118560	150040	164470	138273	1.18946	-	0.13434
Q9P2B4	CTTNBP2NL	sp|Q9P2B4|CT2NL_HUMAN CTTNBP2 N-terminal-like protein OS=Homo sapiens OX=9606 GN=CTTNBP2NL PE=1 SV=2	1	10	9	21.8	70.157	216580	252090	242580	185170	197200	215740	237083	199370	1.18916	-	0.0527717
Q9NVH0	EXD2	sp|Q9NVH0|EXD2_HUMAN Exonuclease 3-5 domain-containing protein 2 OS=Homo sapiens OX=9606 GN=EXD2 PE=1 SV=2	1	6	6	12.9	70.352	142840	161000	141860	130060	126650	118110	148567	124940	1.1891	-	0.0300223
Q15436	SEC23A	sp|Q15436|SC23A_HUMAN Protein transport protein Sec23A OS=Homo sapiens OX=9606 GN=SEC23A PE=1 SV=2	1	23	18	42.6	86.16	441260	493240	405820	385290	359730	382270	446773	375763	1.18898	-	0.0560428
Q15057	ACAP2	sp|Q15057|ACAP2_HUMAN Arf-GAP with coiled-coil, ANK repeat and PH domain-containing protein 2 OS=Homo sapiens OX=9606 GN=ACAP2 PE=1 SV=3	1	15	13	27.1	88.028	210640	205790	207370	182920	167520	174220	207933	174887	1.18896	-	0.00212378
Q9BW19	KIFC1	sp|Q9BW19|KIFC1_HUMAN Kinesin-like protein KIFC1 OS=Homo sapiens OX=9606 GN=KIFC1 PE=1 SV=2	1	17	17	32.2	73.747	142660	159590	149510	125730	126870	127670	150587	126757	1.188	-	0.00855305
Q9UPN9	TRIM33	sp|Q9UPN9|TRI33_HUMAN E3 ubiquitin-protein ligase TRIM33 OS=Homo sapiens OX=9606 GN=TRIM33 PE=1 SV=3	1	14	14	15.9	122.53	343650	325960	331290	290070	287070	265470	333633	280870	1.18786	-	0.00486212
P51151;Q9NP90	RAB9A	sp|P51151|RAB9A_HUMAN Ras-related protein Rab-9A OS=Homo sapiens OX=9606 GN=RAB9A PE=1 SV=1	2	8	8	49.8	22.837	120280	122550	131720	101900	113420	100170	124850	105163	1.1872	-	0.0222917
Q14651	PLS1	sp|Q14651|PLSI_HUMAN Plastin-1 OS=Homo sapiens OX=9606 GN=PLS1 PE=1 SV=2	1	21	18	46.7	70.253	443300	444570	454230	386090	376650	367850	447367	376863	1.18708	-	0.00036223
Q9NVF7	FBXO28	sp|Q9NVF7|FBX28_HUMAN F-box only protein 28 OS=Homo sapiens OX=9606 GN=FBXO28 PE=1 SV=1	1	4	4	18.2	41.149	27019	38154	24686	28605	21863		29953	25234	1.18701	-	0.483897
Q86Y07	VRK2	sp|Q86Y07|VRK2_HUMAN Serine/threonine-protein kinase VRK2 OS=Homo sapiens OX=9606 GN=VRK2 PE=1 SV=3	1	8	8	19.9	58.14	125570	140780	95160	106670	99722	98209	120503	101534	1.18683	-	0.23729
Q15003	NCAPH	sp|Q15003|CND2_HUMAN Condensin complex subunit 2 OS=Homo sapiens OX=9606 GN=NCAPH PE=1 SV=3	1	19	18	36.2	82.562	432850	472570	486530	395800	394010	383030	463983	390947	1.18682	-	0.0116158
Q15059	BRD3	sp|Q15059|BRD3_HUMAN Bromodomain-containing protein 3 OS=Homo sapiens OX=9606 GN=BRD3 PE=1 SV=1	1	13	9	24.8	79.541	85934	79226	92883	68121	69963	79346	86014.3	72476.7	1.18679	-	0.0616048
Q8NCA5	FAM98A	sp|Q8NCA5|FA98A_HUMAN Protein FAM98A OS=Homo sapiens OX=9606 GN=FAM98A PE=1 SV=2	1	8	6	24.9	55.272	430930	406730	397100	372430	319580	348560	411587	346857	1.18662	-	0.0240594
P39656	DDOST	sp|P39656|OST48_HUMAN Dolichyl-diphosphooligosaccharide--protein glycosyltransferase 48 kDa subunit OS=Homo sapiens OX=9606 GN=DDOST PE=1 SV=4	1	16	16	51.5	50.8	1416700	1449400	1423800	1228600	1162800	1224000	1.42997e+06	1.20513e+06	1.18656	-	0.000657865
Q15819	UBE2V2	sp|Q15819|UB2V2_HUMAN Ubiquitin-conjugating enzyme E2 variant 2 OS=Homo sapiens OX=9606 GN=UBE2V2 PE=1 SV=4	1	8	3	64.1	16.363	775380	847940	874170	659150	734570	711740	832497	701820	1.1862	-	0.0242624
P42695	NCAPD3	sp|P42695|CNDD3_HUMAN Condensin-2 complex subunit D3 OS=Homo sapiens OX=9606 GN=NCAPD3 PE=1 SV=2	1	14	14	13.8	168.89	110130	116460	99130	102980	78909	92707	108573	91532	1.18618	-	0.119141
O43432	EIF4G3	sp|O43432|IF4G3_HUMAN Eukaryotic translation initiation factor 4 gamma 3 OS=Homo sapiens OX=9606 GN=EIF4G3 PE=1 SV=2	1	19	14	14.4	176.65	722210	788540	841620	648360	673190	661770	784123	661107	1.18608	-	0.0251916
P61916	NPC2	sp|P61916|NPC2_HUMAN NPC intracellular cholesterol transporter 2 OS=Homo sapiens OX=9606 GN=NPC2 PE=1 SV=1	1	4	4	37.7	16.57	531660	606100	722540	444900	601670	522580	620100	523050	1.18555	-	0.247021
Q8NFV4	ABHD11	sp|Q8NFV4|ABHDB_HUMAN Protein ABHD11 OS=Homo sapiens OX=9606 GN=ABHD11 PE=1 SV=1	1	6	6	24.1	34.69	120150	120090	122250	116810	64191	124790	120830	101930	1.18542	-	0.376694
Q9UGN5	PARP2	sp|Q9UGN5|PARP2_HUMAN Poly [ADP-ribose] polymerase 2 OS=Homo sapiens OX=9606 GN=PARP2 PE=1 SV=2	1	5	5	10.8	66.205	36997	43712	34191	35628	28311	32999	38300	32312.7	1.18529	-	0.166377
Q9Y320	TMX2	sp|Q9Y320|TMX2_HUMAN Thioredoxin-related transmembrane protein 2 OS=Homo sapiens OX=9606 GN=TMX2 PE=1 SV=1	1	8	7	33.8	34.037	352400	399430	318370	330310	252170	320430	356733	300970	1.18528	-	0.176291
O75663	TIPRL	sp|O75663|TIPRL_HUMAN TIP41-like protein OS=Homo sapiens OX=9606 GN=TIPRL PE=1 SV=2	1	9	9	51.1	31.444	369480	404470	361580	318630	314260	325200	378510	319363	1.1852	-	0.0120352
Q9UBB6	NCDN	sp|Q9UBB6|NCDN_HUMAN Neurochondrin OS=Homo sapiens OX=9606 GN=NCDN PE=1 SV=1	1	12	11	22.9	78.863	184100	187970	162650	156570	145630	149010	178240	150403	1.18508	-	0.0307907
Q92934	BAD	sp|Q92934|BAD_HUMAN Bcl2-associated agonist of cell death OS=Homo sapiens OX=9606 GN=BAD PE=1 SV=3	1	4	4	45.8	18.392	105380	106460	121010	95853	81908	103160	110950	93640.3	1.18485	-	0.0969611
P23634;Q16720;Q01814	ATP2B4	sp|P23634|AT2B4_HUMAN Plasma membrane calcium-transporting ATPase 4 OS=Homo sapiens OX=9606 GN=ATP2B4 PE=1 SV=2	3	24	13	26.8	137.92	541690	573750	530360	461740	459100	468590	548600	463143	1.18451	-	0.00301449
O95816	BAG2	sp|O95816|BAG2_HUMAN BAG family molecular chaperone regulator 2 OS=Homo sapiens OX=9606 GN=BAG2 PE=1 SV=1	1	7	7	45.5	23.772	748650	748210	847990	651140	682510	646880	781617	660177	1.18395	-	0.0256753
Q6WKZ4;Q7L804	RAB11FIP1	sp|Q6WKZ4|RFIP1_HUMAN Rab11 family-interacting protein 1 OS=Homo sapiens OX=9606 GN=RAB11FIP1 PE=1 SV=3	2	18	17	23.9	137.17	216410	219170	249020	190810	192530	195060	228200	192800	1.18361	-	0.0281163
Q15326	ZMYND11	sp|Q15326|ZMY11_HUMAN Zinc finger MYND domain-containing protein 11 OS=Homo sapiens OX=9606 GN=ZMYND11 PE=1 SV=2	1	4	4	12.1	70.962	47299	51838	42442	36397	39868	43354	47193	39873	1.18358	-	0.0959557
Q8TE77	SSH3	sp|Q8TE77|SSH3_HUMAN Protein phosphatase Slingshot homolog 3 OS=Homo sapiens OX=9606 GN=SSH3 PE=1 SV=2	1	15	15	37.2	72.995	296730	329420	283930	256300	256480	256220	303360	256333	1.18346	-	0.0255339
O75027	ABCB7	sp|O75027|ABCB7_HUMAN Iron-sulfur clusters transporter ABCB7, mitochondrial OS=Homo sapiens OX=9606 GN=ABCB7 PE=1 SV=2	1	9	9	16.1	82.64	153950	175280	164360	145290	124710	147190	164530	139063	1.18313	-	0.0547428
P38606	ATP6V1A	sp|P38606|VATA_HUMAN V-type proton ATPase catalytic subunit A OS=Homo sapiens OX=9606 GN=ATP6V1A PE=1 SV=2	1	28	28	61.4	68.303	688870	672790	615080	565610	551320	553930	658913	556953	1.18307	-	0.0111077
Q9Y4C1	KDM3A	sp|Q9Y4C1|KDM3A_HUMAN Lysine-specific demethylase 3A OS=Homo sapiens OX=9606 GN=KDM3A PE=1 SV=4	1	7	5	7.6	147.34	32643	33818	24716	25805	25464	25800	30392.3	25689.7	1.18306	-	0.175532
Q99714	HSD17B10	sp|Q99714|HCD2_HUMAN 3-hydroxyacyl-CoA dehydrogenase type-2 OS=Homo sapiens OX=9606 GN=HSD17B10 PE=1 SV=3	1	13	13	82.4	26.923	3216700	3204000	2876600	2609600	2676900	2572800	3099100	2.61977e+06	1.18297	-	0.0142211
P04843	RPN1	sp|P04843|RPN1_HUMAN Dolichyl-diphosphooligosaccharide--protein glycosyltransferase subunit 1 OS=Homo sapiens OX=9606 GN=RPN1 PE=1 SV=1	1	31	31	61.3	68.569	2175500	2232500	2144100	1849500	1852200	1837000	2.18403e+06	1.84623e+06	1.18297	-	0.000211619
Q8WWQ0;Q6RI45	PHIP	sp|Q8WWQ0|PHIP_HUMAN PH-interacting protein OS=Homo sapiens OX=9606 GN=PHIP PE=1 SV=2	2	25	22	18	206.69	424320	427440	472140	391870	365160	362380	441300	373137	1.18268	-	0.0196106
Q96PU5	NEDD4L	sp|Q96PU5|NED4L_HUMAN E3 ubiquitin-protein ligase NEDD4-like OS=Homo sapiens OX=9606 GN=NEDD4L PE=1 SV=2	1	14	10	18.8	111.93	149890	169390	134650	137820	123070	122940	151310	127943	1.18263	-	0.105294
P13798	APEH	sp|P13798|ACPH_HUMAN Acylamino-acid-releasing enzyme OS=Homo sapiens OX=9606 GN=APEH PE=1 SV=4	1	17	16	37.3	81.224	304730	306320	297780	258810	255580	254120	302943	256170	1.18259	-	9.44383e-05
Q15056	EIF4H	sp|Q15056|IF4H_HUMAN Eukaryotic translation initiation factor 4H OS=Homo sapiens OX=9606 GN=EIF4H PE=1 SV=5	1	8	8	47.2	27.385	2139500	2033900	1962400	1728100	1767400	1693200	2.04527e+06	1.72957e+06	1.18253	-	0.00478682
Q01167	FOXK2	sp|Q01167|FOXK2_HUMAN Forkhead box protein K2 OS=Homo sapiens OX=9606 GN=FOXK2 PE=1 SV=3	1	10	9	23	69.061	152240	168770	152430	123650	142800	133960	157813	133470	1.18239	-	0.0353145
Q9BTC0	DIDO1	sp|Q9BTC0|DIDO1_HUMAN Death-inducer obliterator 1 OS=Homo sapiens OX=9606 GN=DIDO1 PE=1 SV=5	1	25	25	17.9	243.87	117480	120850	125700	105230	102410	100240	121343	102627	1.18238	-	0.00256629
O14965;Q9UQB9	AURKA	sp|O14965|AURKA_HUMAN Aurora kinase A OS=Homo sapiens OX=9606 GN=AURKA PE=1 SV=2	2	8	7	22.6	45.809	385390	512070	351460	356990	383300	316130	416307	352140	1.18222	-	0.289785
O43865	AHCYL1	sp|O43865|SAHH2_HUMAN S-adenosylhomocysteine hydrolase-like protein 1 OS=Homo sapiens OX=9606 GN=AHCYL1 PE=1 SV=2	1	9	4	19.8	58.951	430320	471090	469600	420720	339850	399220	457003	386597	1.18212	-	0.0633819
Q0JRZ9	FCHO2	sp|Q0JRZ9|FCHO2_HUMAN F-BAR domain only protein 2 OS=Homo sapiens OX=9606 GN=FCHO2 PE=1 SV=2	1	8	7	17.9	88.923	72472	83550	78692	68447	64516	65597	78238	66186.7	1.18208	-	0.0242233
Q96HY6	DDRGK1	sp|Q96HY6|DDRGK_HUMAN DDRGK domain-containing protein 1 OS=Homo sapiens OX=9606 GN=DDRGK1 PE=1 SV=2	1	10	10	46.8	35.61	291520	343250	355330	277220	266690	293810	330033	279240	1.1819	-	0.0737904
O00422	SAP18	sp|O00422|SAP18_HUMAN Histone deacetylase complex subunit SAP18 OS=Homo sapiens OX=9606 GN=SAP18 PE=1 SV=1	1	4	4	39.9	17.561	975230	1006700	1057100	866050	840290	866100	1013010	857480	1.18138	-	0.00357487
Q5T200	ZC3H13	sp|Q5T200|ZC3HD_HUMAN Zinc finger CCCH domain-containing protein 13 OS=Homo sapiens OX=9606 GN=ZC3H13 PE=1 SV=1	1	7	6	7.2	196.63	43936	39940	51772	34485	34913	45438	45216	38278.7	1.18123	-	0.236855
Q8IWA4	MFN1	sp|Q8IWA4|MFN1_HUMAN Mitofusin-1 OS=Homo sapiens OX=9606 GN=MFN1 PE=1 SV=3	1	4	4	6.1	84.159	46079	39758	43072	40750	36686	31696	42969.7	36377.3	1.18122	-	0.107787
Q8IWW6	ARHGAP12	sp|Q8IWW6|RHG12_HUMAN Rho GTPase-activating protein 12 OS=Homo sapiens OX=9606 GN=ARHGAP12 PE=1 SV=1	1	11	11	17.5	96.253	65874	68835	62987	54916	59634	52826	65898.7	55792	1.18115	-	0.0183599
Q14161	GIT2	sp|Q14161|GIT2_HUMAN ARF GTPase-activating protein GIT2 OS=Homo sapiens OX=9606 GN=GIT2 PE=1 SV=2	1	4	3	9.7	84.542	52742	66083	48447	50945	42204	48485	55757.3	47211.3	1.18102	-	0.221901
Q9Y657;Q5JUX0	SPIN1; SPIN3	sp|Q9Y657|SPIN1_HUMAN Spindlin-1 OS=Homo sapiens OX=9606 GN=SPIN1 PE=1 SV=3;sp|Q5JUX0|SPIN3_HUMAN Spindlin-3 OS=Homo sapiens OX=9606 GN=SPIN3 PE=1 SV=1	2	4	3	21.8	29.6	86433	97032	97630	78384	72492	87207	93698.3	79361	1.18066	-	0.0630256
P42694	HELZ	sp|P42694|HELZ_HUMAN Probable helicase with zinc finger domain OS=Homo sapiens OX=9606 GN=HELZ PE=1 SV=2	1	15	15	11.7	218.97	92781	96354	87224	80519	71305	82313	92119.7	78045.7	1.18033	-	0.0311965
Q9NXX6	NSMCE4A	sp|Q9NXX6|NSE4A_HUMAN Non-structural maintenance of chromosomes element 4 homolog A OS=Homo sapiens OX=9606 GN=NSMCE4A PE=1 SV=2	1	3	3	14	44.301	50217	46979	41922	42683	40528	34667	46372.7	39292.7	1.18019	-	0.105763
O00273	DFFA	sp|O00273|DFFA_HUMAN DNA fragmentation factor subunit alpha OS=Homo sapiens OX=9606 GN=DFFA PE=1 SV=1	1	8	8	32.3	36.521	296480	317760	314650	258780	261460	266840	309630	262360	1.18017	-	0.00257009
P67812;P0C7V7	SEC11A	sp|P67812|SC11A_HUMAN Signal peptidase complex catalytic subunit SEC11A OS=Homo sapiens OX=9606 GN=SEC11A PE=1 SV=1	2	10	10	57.5	20.625	453000	406750	515500	387430	385660	392430	458417	388507	1.17995	-	0.0912108
Q6GYQ0	RALGAPA1	sp|Q6GYQ0|RGPA1_HUMAN Ral GTPase-activating protein subunit alpha-1 OS=Homo sapiens OX=9606 GN=RALGAPA1 PE=1 SV=1	1	3	3	1.6	229.83	20465	25801	18485	21220	17429	16249	21583.7	18299.3	1.17948	-	0.282935
Q96R06	SPAG5	sp|Q96R06|SPAG5_HUMAN Sperm-associated antigen 5 OS=Homo sapiens OX=9606 GN=SPAG5 PE=1 SV=2	1	14	14	15.7	134.42	89488	90538	106400	78944	80915	83078	95475.3	80979	1.17901	-	0.0607561
P09455	RBP1	sp|P09455|RET1_HUMAN Retinol-binding protein 1 OS=Homo sapiens OX=9606 GN=RBP1 PE=1 SV=2	1	10	10	68.9	15.85	1709900	1750500	1724900	1416000	1439300	1543300	1.72843e+06	1466200	1.17885	-	0.00303724
Q12851	MAP4K2	sp|Q12851|M4K2_HUMAN Mitogen-activated protein kinase kinase kinase kinase 2 OS=Homo sapiens OX=9606 GN=MAP4K2 PE=1 SV=2	1	2	2	2.4	91.555	13741	16460			12402	13220	15100.5	12811	1.17871	-	0.248145
Q13232	NME3	sp|Q13232|NDK3_HUMAN Nucleoside diphosphate kinase 3 OS=Homo sapiens OX=9606 GN=NME3 PE=1 SV=2	1	4	4	29	19.015		95802	46510	69635	47030	64467	71156	60377.3	1.17852	-	0.633539
Q96JB5	CDK5RAP3	sp|Q96JB5|CK5P3_HUMAN CDK5 regulatory subunit-associated protein 3 OS=Homo sapiens OX=9606 GN=CDK5RAP3 PE=1 SV=2	1	14	14	29.6	56.92	282060	294410	330980	252990	253830	263270	302483	256697	1.17837	-	0.0383368
Q9HCU5	PREB	sp|Q9HCU5|PREB_HUMAN Prolactin regulatory element-binding protein OS=Homo sapiens OX=9606 GN=PREB PE=1 SV=2	1	11	11	44.4	45.468	539810	478470	455650	453870	362740	434220	491310	416943	1.17836	-	0.117604
Q99661;Q8N4N8	KIF2C	sp|Q99661|KIF2C_HUMAN Kinesin-like protein KIF2C OS=Homo sapiens OX=9606 GN=KIF2C PE=1 SV=2	2	18	17	33.7	81.312	228550	228300	211880	190220	188790	188620	222910	189210	1.17811	-	0.00368856
Q9H814	PHAX	sp|Q9H814|PHAX_HUMAN Phosphorylated adapter RNA export protein OS=Homo sapiens OX=9606 GN=PHAX PE=1 SV=1	1	8	8	24.4	44.402	105670	88470	101500	74083	106270	70598	98546.7	83650.3	1.17808	-	0.298589
O00762	UBE2C	sp|O00762|UBE2C_HUMAN Ubiquitin-conjugating enzyme E2 C OS=Homo sapiens OX=9606 GN=UBE2C PE=1 SV=1	1	8	8	72.6	19.652	450290	467240	509250	405560	406300	399340	475593	403733	1.17799	-	0.0152451
Q9H0X4	FAM234A	sp|Q9H0X4|F234A_HUMAN Protein FAM234A OS=Homo sapiens OX=9606 GN=FAM234A PE=1 SV=1	1	7	7	18.1	59.659	177730	179620	199000	165630	156630	150060	185450	157440	1.17791	-	0.0264593
P52788	SMS	sp|P52788|SPSY_HUMAN Spermine synthase OS=Homo sapiens OX=9606 GN=SMS PE=1 SV=2	1	13	13	57.9	41.268	1116500	1271300	1123400	972450	1048000	960770	1170400	993740	1.17777	-	0.0370449
P35813	PPM1A	sp|P35813|PPM1A_HUMAN Protein phosphatase 1A OS=Homo sapiens OX=9606 GN=PPM1A PE=1 SV=1	1	7	5	22.3	42.447	111060	118180	114660	95955	89162	106920	114633	97345.7	1.17759	-	0.0360249
Q07666;Q5VWX1;O75525	KHDRBS1	sp|Q07666|KHDR1_HUMAN KH domain-containing, RNA-binding, signal transduction-associated protein 1 OS=Homo sapiens OX=9606 GN=KHDRBS1 PE=1 SV=1	3	8	8	26	48.227	2154700	2314700	2084100	1846300	1843400	1876000	2184500	1.85523e+06	1.17748	-	0.00883013
Q9NYJ8	TAB2	sp|Q9NYJ8|TAB2_HUMAN TGF-beta-activated kinase 1 and MAP3K7-binding protein 2 OS=Homo sapiens OX=9606 GN=TAB2 PE=1 SV=1	1	9	9	20.5	76.493	64411	72128	70640	57435	60117	58428	69059.7	58660	1.17729	-	0.0139562
O95239;Q2VIQ3;Q6ZMV9	KIF4A	sp|O95239|KIF4A_HUMAN Chromosome-associated kinesin KIF4A OS=Homo sapiens OX=9606 GN=KIF4A PE=1 SV=3	3	23	22	24.8	139.88	145460	140750	156860	131470	121430	123480	147690	125460	1.17719	-	0.0173291
Q96LB3	IFT74	sp|Q96LB3|IFT74_HUMAN Intraflagellar transport protein 74 homolog OS=Homo sapiens OX=9606 GN=IFT74 PE=1 SV=1	1	13	11	28	69.239	74859	81119	77694	64618	68218	65754	77890.7	66196.7	1.17666	-	0.00508295
Q969J3	BORCS5	sp|Q969J3|BORC5_HUMAN BLOC-1-related complex subunit 5 OS=Homo sapiens OX=9606 GN=BORCS5 PE=1 SV=1	1	2	2	12.8	22.222	54017	65103	58550	53044	51250	46711	59223.3	50335	1.17658	-	0.0757023
P83111	LACTB	sp|P83111|LACTB_HUMAN Serine beta-lactamase-like protein LACTB, mitochondrial OS=Homo sapiens OX=9606 GN=LACTB PE=1 SV=2	1	7	7	17.7	60.693	160890	179260	137500	133180	136060	137110	159217	135450	1.17546	-	0.121897
Q9H9Q2	COPS7B	sp|Q9H9Q2|CSN7B_HUMAN COP9 signalosome complex subunit 7b OS=Homo sapiens OX=9606 GN=COPS7B PE=1 SV=1	1	3	3	16.7	29.622	100980	108360	99233	94165	75141	93206	102858	87504	1.17546	-	0.0865796
P54578	USP14	sp|P54578|UBP14_HUMAN Ubiquitin carboxyl-terminal hydrolase 14 OS=Homo sapiens OX=9606 GN=USP14 PE=1 SV=3	1	22	22	62.3	56.068	1416300	1442500	1326600	1164800	1232200	1163800	1.39513e+06	1.18693e+06	1.17541	-	0.00756598
Q9Y478	PRKAB1	sp|Q9Y478|AAKB1_HUMAN 5-AMP-activated protein kinase subunit beta-1 OS=Homo sapiens OX=9606 GN=PRKAB1 PE=1 SV=4	1	7	6	40	30.382	101270	106490	85891	85111	75157	89573	97883.7	83280.3	1.17535	-	0.123692
O00560	SDCBP	sp|O00560|SDCB1_HUMAN Syntenin-1 OS=Homo sapiens OX=9606 GN=SDCBP PE=1 SV=1	1	9	9	58.7	32.444	525130	559310	481040	411490	492400	428130	521827	444007	1.17527	-	0.0808299
P18827	SDC1	sp|P18827|SDC1_HUMAN Syndecan-1 OS=Homo sapiens OX=9606 GN=SDC1 PE=1 SV=3	1	5	5	21.3	32.461	291740	301600	460220	362540	214960	319550	351187	299017	1.17447	-	0.497532
P49768	PSEN1	sp|P49768|PSN1_HUMAN Presenilin-1 OS=Homo sapiens OX=9606 GN=PSEN1 PE=1 SV=1	1	5	3	18	52.667	279490	285230	264730	198140	251560	256740	276483	235480	1.17413	-	0.105855
P36954	POLR2I	sp|P36954|RPB9_HUMAN DNA-directed RNA polymerase II subunit RPB9 OS=Homo sapiens OX=9606 GN=POLR2I PE=1 SV=1	1	3	3	39.2	14.523	84608	93544	111570	73276	91243		96574	82259.5	1.17402	-	0.326413
Q16864	ATP6V1F	sp|Q16864|VATF_HUMAN V-type proton ATPase subunit F OS=Homo sapiens OX=9606 GN=ATP6V1F PE=1 SV=2	1	5	5	68.1	13.37	191870	196520	201300	156750	163000	182590	196563	167447	1.17389	-	0.0242085
Q969N2	PIGT	sp|Q969N2|PIGT_HUMAN GPI transamidase component PIG-T OS=Homo sapiens OX=9606 GN=PIGT PE=1 SV=1	1	13	13	31.1	65.699	220300	238580	211310	201640	171900	197420	223397	190320	1.1738	-	0.0543963
P09496	CLTA	sp|P09496|CLCA_HUMAN Clathrin light chain A OS=Homo sapiens OX=9606 GN=CLTA PE=1 SV=1	1	7	7	16.1	27.076	573060	525840	743830	442180	546590	581140	614243	523303	1.17378	-	0.309975
Q9NZN4	EHD2	sp|Q9NZN4|EHD2_HUMAN EH domain-containing protein 2 OS=Homo sapiens OX=9606 GN=EHD2 PE=1 SV=2	1	30	26	72.4	61.161	1143800	1155500	1187300	1043400	934340	992870	1162200	990203	1.1737	-	0.00725169
P28062	PSMB8	sp|P28062|PSB8_HUMAN Proteasome subunit beta type-8 OS=Homo sapiens OX=9606 GN=PSMB8 PE=1 SV=3	1	9	8	45.3	30.354	764960	807830	705580	662350	619950	659900	759457	647400	1.17309	-	0.0265513
Q9NQP4	PFDN4	sp|Q9NQP4|PFD4_HUMAN Prefoldin subunit 4 OS=Homo sapiens OX=9606 GN=PFDN4 PE=1 SV=1	1	2	2	20.1	15.314	582120	639370	647230	511570		550850	622907	531210	1.17262	-	0.056324
P22307	SCP2	sp|P22307|SCP2_HUMAN Sterol carrier protein 2 OS=Homo sapiens OX=9606 GN=SCP2 PE=1 SV=2	1	16	15	35.1	58.993	938210	984260	938600	811690	839310	789000	953690	813333	1.17257	-	0.0026525
P07437;A6NNZ2;Q9H4B7;CON__ENSEMBL:ENSBTAP00000025008	TUBB	sp|P07437|TBB5_HUMAN Tubulin beta chain OS=Homo sapiens OX=9606 GN=TUBB PE=1 SV=2	4	22	4	59.7	49.67	24686000	24016000	24855000	22101000	19594000	21044000	24519000	20913000	1.17243	-	0.00944734
Q15438	CYTH1	sp|Q15438|CYH1_HUMAN Cytohesin-1 OS=Homo sapiens OX=9606 GN=CYTH1 PE=1 SV=1	1	4	1	11.6	46.412	136300	144670	125660	122100	104230	120530	135543	115620	1.17232	-	0.0659048
Q8IWT0	ZBTB8OS	sp|Q8IWT0|ARCH_HUMAN Protein archease OS=Homo sapiens OX=9606 GN=ZBTB8OS PE=1 SV=2	1	2	2	16.2	19.491	166330	196780	171060	146460	153720	155520	178057	151900	1.1722	-	0.0567779
Q2NKX8	ERCC6L	sp|Q2NKX8|ERC6L_HUMAN DNA excision repair protein ERCC-6-like OS=Homo sapiens OX=9606 GN=ERCC6L PE=1 SV=1	1	16	16	17.4	141.1	73876	73306	70440	65054	57651	62971	72540.7	61892	1.17205	-	0.0121426
P41208	CETN2	sp|P41208|CETN2_HUMAN Centrin-2 OS=Homo sapiens OX=9606 GN=CETN2 PE=1 SV=1	1	4	4	43.6	19.738	445780	426280	475990	387680	386130	376510	449350	383440	1.17189	-	0.0114183
Q09028	RBBP4	sp|Q09028|RBBP4_HUMAN Histone-binding protein RBBP4 OS=Homo sapiens OX=9606 GN=RBBP4 PE=1 SV=3	1	18	11	61.6	47.655	1289000	1279400	1306700	1104200	1022100	1180700	1291700	1.10233e+06	1.17179	-	0.0151778
P53007	SLC25A1	sp|P53007|TXTP_HUMAN Tricarboxylate transport protein, mitochondrial OS=Homo sapiens OX=9606 GN=SLC25A1 PE=1 SV=2	1	9	9	29.3	34.012	318380	319220	287230	280810	231290	277200	308277	263100	1.17171	-	0.07723
Q96M96	FGD4	sp|Q96M96|FGD4_HUMAN FYVE, RhoGEF and PH domain-containing protein 4 OS=Homo sapiens OX=9606 GN=FGD4 PE=1 SV=2	1	10	10	19.7	86.625	46382	54636	49202	43462	39330	45424	50073.3	42738.7	1.17162	-	0.0717954
P23229	ITGA6	sp|P23229|ITA6_HUMAN Integrin alpha-6 OS=Homo sapiens OX=9606 GN=ITGA6 PE=1 SV=5	1	41	41	47.8	126.6	3206500	3406300	3471700	2792900	2914400	2900400	3361500	2.86923e+06	1.17157	-	0.00511964
Q05519	SRSF11	sp|Q05519|SRS11_HUMAN Serine/arginine-rich splicing factor 11 OS=Homo sapiens OX=9606 GN=SRSF11 PE=1 SV=1	1	9	8	22.7	53.542	802750	826420	850280	700160	691630	724860	826483	705550	1.1714	-	0.00204402
O15347	HMGB3	sp|O15347|HMGB3_HUMAN High mobility group protein B3 OS=Homo sapiens OX=9606 GN=HMGB3 PE=1 SV=4	1	4	4	30.5	22.98	810040	859180	892810	722490	738360	726850	854010	729233	1.17111	-	0.00701186
Q13488	TCIRG1	sp|Q13488|VPP3_HUMAN V-type proton ATPase 116 kDa subunit a3 OS=Homo sapiens OX=9606 GN=TCIRG1 PE=1 SV=3	1	7	6	11.1	92.967	78961	99115	73476	74543	62333	77955	83850.7	71610.3	1.17093	-	0.250834
Q9NPQ8;Q9NVN3	RIC8A	sp|Q9NPQ8|RIC8A_HUMAN Synembryn-A OS=Homo sapiens OX=9606 GN=RIC8A PE=1 SV=3	2	19	19	45.2	59.709	366410	389910	378150	329580	308520	330950	378157	323017	1.1707	-	0.00515761
P48444	ARCN1	sp|P48444|COPD_HUMAN Coatomer subunit delta OS=Homo sapiens OX=9606 GN=ARCN1 PE=1 SV=1	1	18	18	43.8	57.21	719770	723070	685470	608800	608050	601430	709437	606093	1.17051	-	0.00108031
Q96K21	ZFYVE19	sp|Q96K21|ANCHR_HUMAN Abscission/NoCut checkpoint regulator OS=Homo sapiens OX=9606 GN=ZFYVE19 PE=1 SV=3	1	8	8	22.1	51.546	97865	107610	125010	104860	76523	100990	110162	94124.3	1.17038	-	0.249204
Q15019	SEPTIN2	sp|Q15019|SEPT2_HUMAN Septin-2 OS=Homo sapiens OX=9606 GN=SEPTIN2 PE=1 SV=1	1	14	14	56.8	41.487	1098600	1136800	973040	938650	873550	929160	1069480	913787	1.17038	-	0.0435997
Q9BV19	C1orf50	sp|Q9BV19|CA050_HUMAN Uncharacterized protein C1orf50 OS=Homo sapiens OX=9606 GN=C1orf50 PE=1 SV=2	1	5	5	46.7	21.876	97073	96454	102220	91331	75606	85824	98582.3	84253.7	1.17007	-	0.0445128
O43252	PAPSS1	sp|O43252|PAPS1_HUMAN Bifunctional 3-phosphoadenosine 5-phosphosulfate synthase 1 OS=Homo sapiens OX=9606 GN=PAPSS1 PE=1 SV=2	1	17	17	38.5	70.832	290960	312930	282290	257980	247070	252420	295393	252490	1.16992	-	0.0112707
Q96QE3	ATAD5	sp|Q96QE3|ATAD5_HUMAN ATPase family AAA domain-containing protein 5 OS=Homo sapiens OX=9606 GN=ATAD5 PE=1 SV=4	1	4	4	2.5	207.57	19114	21909	24696	19086		18366	21906.3	18726	1.16984	-	0.226723
P49773	HINT1	sp|P49773|HINT1_HUMAN Histidine triad nucleotide-binding protein 1 OS=Homo sapiens OX=9606 GN=HINT1 PE=1 SV=2	1	9	9	83.3	13.802	1287700	1632100	1476500	1196600	1246500	1315700	1.46543e+06	1.25293e+06	1.1696	-	0.113978
O75592	MYCBP2	sp|O75592|MYCB2_HUMAN E3 ubiquitin-protein ligase MYCBP2 OS=Homo sapiens OX=9606 GN=MYCBP2 PE=1 SV=4	1	17	17	5.1	513.63	72039	79387	65787	64043	56648	65042	72404.3	61911	1.16949	-	0.0911763
O95425	SVIL	sp|O95425|SVIL_HUMAN Supervillin OS=Homo sapiens OX=9606 GN=SVIL PE=1 SV=2	1	42	40	26.6	247.74	1366500	1399000	1417900	1218900	1130300	1228500	1.39447e+06	1.19257e+06	1.1693	-	0.0043321
P36507	MAP2K2	sp|P36507|MP2K2_HUMAN Dual specificity mitogen-activated protein kinase kinase 2 OS=Homo sapiens OX=9606 GN=MAP2K2 PE=1 SV=1	1	12	6	37.5	44.424	315350	354210	274740	256240	269750	281620	314767	269203	1.16925	-	0.131491
Q9Y5Y5	PEX16	sp|Q9Y5Y5|PEX16_HUMAN Peroxisomal membrane protein PEX16 OS=Homo sapiens OX=9606 GN=PEX16 PE=1 SV=2	1	3	3	14	38.628	46295	45591	47548	52182	32994	34091	46478	39755.7	1.16909	-	0.342497
P13693;Q56UQ5	TPT1	sp|P13693|TCTP_HUMAN Translationally-controlled tumor protein OS=Homo sapiens OX=9606 GN=TPT1 PE=1 SV=1	2	8	8	51.2	19.595	2929000	2734000	3328400	2581700	2450900	2662300	2.99713e+06	2.56497e+06	1.16849	-	0.0802365
Q96DB5	RMDN1	sp|Q96DB5|RMD1_HUMAN Regulator of microtubule dynamics protein 1 OS=Homo sapiens OX=9606 GN=RMDN1 PE=1 SV=1	1	12	12	43.9	35.808	459110	452630	396170	366990	384940	367630	435970	373187	1.16824	-	0.0394173
P47897	QARS1	sp|P47897|SYQ_HUMAN Glutamine--tRNA ligase OS=Homo sapiens OX=9606 GN=QARS1 PE=1 SV=1	1	33	31	54.2	87.798	616520	667980	579770	537720	538720	519580	621423	532007	1.16807	-	0.0273687
Q969E4;Q6IPX3;Q5H9L2	TCEAL3; TCEAL6	sp|Q969E4|TCAL3_HUMAN Transcription elongation factor A protein-like 3 OS=Homo sapiens OX=9606 GN=TCEAL3 PE=1 SV=1;sp|Q6IPX3|TCAL6_HUMAN Transcription elongation factor A protein-like 6 OS=Homo sapiens OX=9606 GN=TCEAL6 PE=2 SV=1;sp|Q5H9L2|TCAL5_HUMAN Tran	3	3	2	19.5	22.502	70220	65339	86094	63682	64808	61313	73884.3	63267.7	1.16781	-	0.169828
Q8N138	ORMDL3	sp|Q8N138|ORML3_HUMAN ORM1-like protein 3 OS=Homo sapiens OX=9606 GN=ORMDL3 PE=1 SV=1	1	3	2	28.8	17.494	308480		240250		242020	227980	274365	235000	1.16751	-	0.375696
Q12907	LMAN2	sp|Q12907|LMAN2_HUMAN Vesicular integral-membrane protein VIP36 OS=Homo sapiens OX=9606 GN=LMAN2 PE=1 SV=1	1	14	14	53.4	40.228	947850	1024300	912710	783930	849570	837470	961620	823657	1.1675	-	0.0233357
Q9NRL2	BAZ1A	sp|Q9NRL2|BAZ1A_HUMAN Bromodomain adjacent to zinc finger domain protein 1A OS=Homo sapiens OX=9606 GN=BAZ1A PE=1 SV=2	1	19	17	17.1	178.7	112020	116690	129730	110850	99531	96648	119480	102343	1.16745	-	0.0665381
A6NCE7;Q9GZQ8;Q9H492	MAP1LC3B2; MAP1LC3B	sp|A6NCE7|MP3B2_HUMAN Microtubule-associated proteins 1A/1B light chain 3 beta 2 OS=Homo sapiens OX=9606 GN=MAP1LC3B2 PE=2 SV=1;sp|Q9GZQ8|MLP3B_HUMAN Microtubule-associated proteins 1A/1B light chain 3B OS=Homo sapiens OX=9606 GN=MAP1LC3B PE=1 SV=3;sp|Q9H4	3	2	2	16.8	14.628	38594	51186	39149		38258	35368	42976.3	36813	1.16742	-	0.337452
P35249	RFC4	sp|P35249|RFC4_HUMAN Replication factor C subunit 4 OS=Homo sapiens OX=9606 GN=RFC4 PE=1 SV=2	1	10	10	41.3	39.681	467250	488740	502400	424780	420070	404440	486130	416430	1.16738	-	0.00428641
Q71F23	CENPU	sp|Q71F23|CENPU_HUMAN Centromere protein U OS=Homo sapiens OX=9606 GN=CENPU PE=1 SV=1	1	5	5	16.3	47.521	52596	71159	56073	50036	49488	54592	59942.7	51372	1.16684	-	0.221412
Q9Y2D4	EXOC6B	sp|Q9Y2D4|EXC6B_HUMAN Exocyst complex component 6B OS=Homo sapiens OX=9606 GN=EXOC6B PE=1 SV=3	1	13	12	22.8	94.2	206340	217220	194800	172300	184630	173040	206120	176657	1.16678	-	0.0179309
Q96BJ3	AIDA	sp|Q96BJ3|AIDA_HUMAN Axin interactor, dorsalization-associated protein OS=Homo sapiens OX=9606 GN=AIDA PE=1 SV=1	1	8	8	32.7	35.023	170500	167110	157660	143970	128030	152500	165090	141500	1.16671	-	0.0441303
Q6NUQ4	TMEM214	sp|Q6NUQ4|TM214_HUMAN Transmembrane protein 214 OS=Homo sapiens OX=9606 GN=TMEM214 PE=1 SV=2	1	14	14	25.8	77.15	408590	395390	295760	331530	300760	310320	366580	314203	1.1667	-	0.227295
Q9H7C9	AAMDC	sp|Q9H7C9|AAMDC_HUMAN Mth938 domain-containing protein OS=Homo sapiens OX=9606 GN=AAMDC PE=1 SV=1	1	2	2	21.3	13.332	41365	51049	43708	42532	29704	44474	45374	38903.3	1.16633	-	0.302754
Q9BRK5	SDF4	sp|Q9BRK5|CAB45_HUMAN 45 kDa calcium-binding protein OS=Homo sapiens OX=9606 GN=SDF4 PE=1 SV=1	1	13	12	49.2	41.806	770400	907740	919190	728830	737640	760630	865777	742367	1.16624	-	0.0645038
O75674	TOM1L1	sp|O75674|TM1L1_HUMAN TOM1-like protein 1 OS=Homo sapiens OX=9606 GN=TOM1L1 PE=1 SV=2	1	8	8	30.7	52.988	205500	209310	190420	185610	168900	164550	201743	173020	1.16601	-	0.0291461
Q8TCB0	IFI44	sp|Q8TCB0|IFI44_HUMAN Interferon-induced protein 44 OS=Homo sapiens OX=9606 GN=IFI44 PE=1 SV=2	1	5	5	15.5	50.49	60006	57181	42207	45322	44816	46588	53131.3	45575.3	1.16579	-	0.24486
O43709	BUD23	sp|O43709|BUD23_HUMAN Probable 18S rRNA (guanine-N(7))-methyltransferase OS=Homo sapiens OX=9606 GN=BUD23 PE=1 SV=2	1	3	2	16	31.88	137250	146050			114890	128130	141650	121510	1.16575	-	0.126811
Q9Y3C8	UFC1	sp|Q9Y3C8|UFC1_HUMAN Ubiquitin-fold modifier-conjugating enzyme 1 OS=Homo sapiens OX=9606 GN=UFC1 PE=1 SV=3	1	3	3	15	19.458	141520	107250	104290	119220	66766	116880	117687	100955	1.16573	-	0.467587
Q9UBX3	SLC25A10	sp|Q9UBX3|DIC_HUMAN Mitochondrial dicarboxylate carrier OS=Homo sapiens OX=9606 GN=SLC25A10 PE=1 SV=2	1	9	9	39.7	31.282	124320	123970	121780	109970	95380	112150	123357	105833	1.16557	-	0.0301775
Q5K4L6	SLC27A3	sp|Q5K4L6|S27A3_HUMAN Solute carrier family 27 member 3 OS=Homo sapiens OX=9606 GN=SLC27A3 PE=1 SV=4	1	3	3	9.8	73.55	70209	72987	53328	73983		38431	65508	56207	1.16548	-	0.589427
P60981	DSTN	sp|P60981|DEST_HUMAN Destrin OS=Homo sapiens OX=9606 GN=DSTN PE=1 SV=3	1	10	10	66.7	18.506	3486800	3137700	3727700	2955100	3383100	2544600	3.45073e+06	2.96093e+06	1.16542	-	0.173929
Q8WUD4	CCDC12	sp|Q8WUD4|CCD12_HUMAN Coiled-coil domain-containing protein 12 OS=Homo sapiens OX=9606 GN=CCDC12 PE=1 SV=1	1	4	4	34.3	19.181	216180	214880	253370	194170	197040	196110	228143	195773	1.16534	-	0.062674
Q14974	KPNB1	sp|Q14974|IMB1_HUMAN Importin subunit beta-1 OS=Homo sapiens OX=9606 GN=KPNB1 PE=1 SV=2	1	30	29	46.2	97.169	2044800	2096000	2075300	1822500	1716600	1797000	2.07203e+06	1778700	1.16491	-	0.00113381
P52756	RBM5	sp|P52756|RBM5_HUMAN RNA-binding protein 5 OS=Homo sapiens OX=9606 GN=RBM5 PE=1 SV=2	1	4	4	6.7	92.153	76172	71276	72785	59453	65538	64119	73411	63036.7	1.16458	-	0.0113856
Q8IWZ3	ANKHD1	sp|Q8IWZ3|ANKH1_HUMAN Ankyrin repeat and KH domain-containing protein 1 OS=Homo sapiens OX=9606 GN=ANKHD1 PE=1 SV=1	1	29	18	18.1	269.45	269990	262990	290010	243560	238780	224480	274330	235607	1.16436	-	0.0174879
Q9UFG5	C19orf25	sp|Q9UFG5|CS025_HUMAN UPF0449 protein C19orf25 OS=Homo sapiens OX=9606 GN=C19orf25 PE=1 SV=2	1	3	3	50	12.878	109000	118420	107410	102420	89583	95591	111610	95864.7	1.16425	-	0.0357114
P00491	PNP	sp|P00491|PNPH_HUMAN Purine nucleoside phosphorylase OS=Homo sapiens OX=9606 GN=PNP PE=1 SV=2	1	16	16	70.2	32.118	1472400	1479600	1412200	1307800	1180400	1260400	1.45473e+06	1.24953e+06	1.16422	-	0.00874046
Q9NPJ6	MED4	sp|Q9NPJ6|MED4_HUMAN Mediator of RNA polymerase II transcription subunit 4 OS=Homo sapiens OX=9606 GN=MED4 PE=1 SV=1	1	4	4	21.5	29.745	92754	97617	112940	99045	75588	85906	101104	86846.3	1.16417	-	0.192795
Q13162	PRDX4	sp|Q13162|PRDX4_HUMAN Peroxiredoxin-4 OS=Homo sapiens OX=9606 GN=PRDX4 PE=1 SV=1	1	12	10	47.2	30.54	1650000	1529700	1580900	1353300	1403500	1332500	1.58687e+06	1363100	1.16416	-	0.00534989
Q99729	HNRNPAB	sp|Q99729|ROAA_HUMAN Heterogeneous nuclear ribonucleoprotein A/B OS=Homo sapiens OX=9606 GN=HNRNPAB PE=1 SV=2	1	7	7	21.1	36.224	784140	763550	790080	657950	684430	666460	779257	669613	1.16374	-	0.000611079
P49903	SEPHS1	sp|P49903|SPS1_HUMAN Selenide, water dikinase 1 OS=Homo sapiens OX=9606 GN=SEPHS1 PE=1 SV=2	1	11	11	51	42.91	539570	519360	538200	427940	491540	453270	532377	457583	1.16345	-	0.01885
Q9BUP3	HTATIP2	sp|Q9BUP3|HTAI2_HUMAN Oxidoreductase HTATIP2 OS=Homo sapiens OX=9606 GN=HTATIP2 PE=1 SV=2	1	9	9	36	27.049	263600	229540	281040	214910	236130	214540	258060	221860	1.16317	-	0.0963631
Q9NQW6	ANLN	sp|Q9NQW6|ANLN_HUMAN Anillin OS=Homo sapiens OX=9606 GN=ANLN PE=1 SV=2	1	22	20	26.6	124.2	335320	333640	360330	296370	295410	293160	343097	294980	1.16312	-	0.00518458
Q9P003	CNIH4	sp|Q9P003|CNIH4_HUMAN Protein cornichon homolog 4 OS=Homo sapiens OX=9606 GN=CNIH4 PE=1 SV=1	1	1	1	14.4	16.093	1127100	1091000	811730	913820	806180	886370	1.00994e+06	868790	1.16247	-	0.249095
Q15545	TAF7	sp|Q15545|TAF7_HUMAN Transcription initiation factor TFIID subunit 7 OS=Homo sapiens OX=9606 GN=TAF7 PE=1 SV=1	1	5	4	17.8	40.259	29087	35549	35107	37780	17453	30570	33247.7	28601	1.16247	-	0.501986
Q14739	LBR	sp|Q14739|LBR_HUMAN Delta(14)-sterol reductase LBR OS=Homo sapiens OX=9606 GN=LBR PE=1 SV=2	1	11	11	20.5	70.702	497400	523990	485460	422630	448150	425760	502283	432180	1.16221	-	0.0073342
Q13190	STX5	sp|Q13190|STX5_HUMAN Syntaxin-5 OS=Homo sapiens OX=9606 GN=STX5 PE=1 SV=2	1	9	8	38.3	39.672	384380	403400	384350	332790	333190	342870	390710	336283	1.16185	-	0.00159838
Q8TAQ2	SMARCC2	sp|Q8TAQ2|SMRC2_HUMAN SWI/SNF complex subunit SMARCC2 OS=Homo sapiens OX=9606 GN=SMARCC2 PE=1 SV=1	1	26	18	28.3	132.88	282960	291040	317840	253400	256700	257520	297280	255873	1.16182	-	0.0175368
O14646	CHD1	sp|O14646|CHD1_HUMAN Chromodomain-helicase-DNA-binding protein 1 OS=Homo sapiens OX=9606 GN=CHD1 PE=1 SV=2	1	12	9	10.3	196.69	322210	411880	310940	333560	250000	315950	348343	299837	1.16178	-	0.300482
P35611	ADD1	sp|P35611|ADDA_HUMAN Alpha-adducin OS=Homo sapiens OX=9606 GN=ADD1 PE=1 SV=2	1	9	9	19.4	80.954	189050	183540	199370	167050	160120	165570	190653	164247	1.16077	-	0.00659602
P63208	SKP1	sp|P63208|SKP1_HUMAN S-phase kinase-associated protein 1 OS=Homo sapiens OX=9606 GN=SKP1 PE=1 SV=2	1	10	10	77.9	18.658	1415400	1507900	1159700	1183200	1124400	1210100	1361000	1.17257e+06	1.1607	-	0.153505
O00764	PDXK	sp|O00764|PDXK_HUMAN Pyridoxal kinase OS=Homo sapiens OX=9606 GN=PDXK PE=1 SV=1	1	13	12	60.9	35.102	618640	690030	532660	561660	460190	564710	613777	528853	1.16058	-	0.210509
O00461	GOLIM4	sp|O00461|GOLI4_HUMAN Golgi integral membrane protein 4 OS=Homo sapiens OX=9606 GN=GOLIM4 PE=1 SV=1	1	14	13	29	81.879	218510	229650	229780	200900	188100	195230	225980	194743	1.1604	-	0.00403084
P20936	RASA1	sp|P20936|RASA1_HUMAN Ras GTPase-activating protein 1 OS=Homo sapiens OX=9606 GN=RASA1 PE=1 SV=1	1	9	8	13	116.4	77748	93554	76542	77755	64957	70885	82614.7	71199	1.16033	-	0.159309
P63279	UBE2I	sp|P63279|UBC9_HUMAN SUMO-conjugating enzyme UBC9 OS=Homo sapiens OX=9606 GN=UBE2I PE=1 SV=1	1	6	6	66.5	18.007	1380000	1111400	1363200	1136700	1104200	1081900	1.28487e+06	1107600	1.16005	-	0.115162
P13674	P4HA1	sp|P13674|P4HA1_HUMAN Prolyl 4-hydroxylase subunit alpha-1 OS=Homo sapiens OX=9606 GN=P4HA1 PE=1 SV=2	1	19	19	46.4	61.049	1360200	1346700	1374100	1186200	1165200	1167200	1.36033e+06	1.17287e+06	1.15984	-	5.48569e-05
Q9NX46	ADPRS	sp|Q9NX46|ADPRS_HUMAN ADP-ribose glycohydrolase ARH3 OS=Homo sapiens OX=9606 GN=ADPRS PE=1 SV=1	1	7	7	30.6	38.946	292860	309860	284110	258780	248420	257570	295610	254923	1.1596	-	0.00781815
P26358	DNMT1	sp|P26358|DNMT1_HUMAN DNA (cytosine-5)-methyltransferase 1 OS=Homo sapiens OX=9606 GN=DNMT1 PE=1 SV=2	1	26	26	22.2	183.16	148650	156620	144100	131820	126200	129510	149790	129177	1.15957	-	0.00676435
P30154	PPP2R1B	sp|P30154|2AAB_HUMAN Serine/threonine-protein phosphatase 2A 65 kDa regulatory subunit A beta isoform OS=Homo sapiens OX=9606 GN=PPP2R1B PE=1 SV=3	1	22	13	49.6	66.213	186880	191600	204580	171100	169050	162820	194353	167657	1.15923	-	0.0103001
O94905	ERLIN2	sp|O94905|ERLN2_HUMAN Erlin-2 OS=Homo sapiens OX=9606 GN=ERLIN2 PE=1 SV=1	1	13	11	51.6	37.839	799150	759710	719000	680530	646980	637760	759287	655090	1.15906	-	0.017156
Q8WWI5	SLC44A1	sp|Q8WWI5|CTL1_HUMAN Choline transporter-like protein 1 OS=Homo sapiens OX=9606 GN=SLC44A1 PE=1 SV=1	1	9	9	18.3	73.301	228900	230970	236410	203840	191860	205050	232093	200250	1.15902	-	0.0026134
P19623	SRM	sp|P19623|SPEE_HUMAN Spermidine synthase OS=Homo sapiens OX=9606 GN=SRM PE=1 SV=1	1	10	10	49.3	33.824	474870	478390	467340	410210	410900	404650	473533	408587	1.15895	-	6.96458e-05
Q9BV57	ADI1	sp|Q9BV57|MTND_HUMAN 1,2-dihydroxy-3-keto-5-methylthiopentene dioxygenase OS=Homo sapiens OX=9606 GN=ADI1 PE=1 SV=1	1	9	9	59.8	21.498	118890	133120	129360	113410	100430	115230	127123	109690	1.15893	-	0.0507428
Q8N5C8	TAB3	sp|Q8N5C8|TAB3_HUMAN TGF-beta-activated kinase 1 and MAP3K7-binding protein 3 OS=Homo sapiens OX=9606 GN=TAB3 PE=1 SV=3	1	2	2	4.6	78.652	14783	16244	14856	12828	12804	13960	15294.3	13197.3	1.1589	-	0.0262682
Q9NVT9	ARMC1	sp|Q9NVT9|ARMC1_HUMAN Armadillo repeat-containing protein 1 OS=Homo sapiens OX=9606 GN=ARMC1 PE=1 SV=1	1	7	7	39	31.28	112990	136280	127450	115980	104000	105140	125573	108373	1.15871	-	0.0917825
P26583	HMGB2	sp|P26583|HMGB2_HUMAN High mobility group protein B2 OS=Homo sapiens OX=9606 GN=HMGB2 PE=1 SV=2	1	6	5	36.4	24.033	3702800	4386400	4035200	3537100	3355100	3572700	4.04147e+06	3488300	1.15858	-	0.0568373
Q02833	RASSF7	sp|Q02833|RASF7_HUMAN Ras association domain-containing protein 7 OS=Homo sapiens OX=9606 GN=RASSF7 PE=1 SV=1	1	4	4	14.5	39.945	32130	38032	36766	32067	29414	30816	35642.7	30765.7	1.15852	-	0.0667622
Q9H871	RMND5A	sp|Q9H871|RMD5A_HUMAN E3 ubiquitin-protein transferase RMND5A OS=Homo sapiens OX=9606 GN=RMND5A PE=1 SV=1	1	2	2	6.4	43.992	28400	41598	29351	25258	27161	33343	33116.3	28587.3	1.15843	-	0.407702
Q6WCQ1	MPRIP	sp|Q6WCQ1|MPRIP_HUMAN Myosin phosphatase Rho-interacting protein OS=Homo sapiens OX=9606 GN=MPRIP PE=1 SV=3	1	20	16	26.7	116.53	93646	88072	114340	84146	84319	87144	98686	85203	1.15825	-	0.169245
Q9UJ41	RABGEF1	sp|Q9UJ41|RABX5_HUMAN Rab5 GDP/GTP exchange factor OS=Homo sapiens OX=9606 GN=RABGEF1 PE=1 SV=3	1	5	5	10.8	56.89	67257	70139	71117	57678	52799	69548	69504.3	60008.3	1.15824	-	0.136471
P16083	NQO2	sp|P16083|NQO2_HUMAN Ribosyldihydronicotinamide dehydrogenase [quinone] OS=Homo sapiens OX=9606 GN=NQO2 PE=1 SV=5	1	7	7	41.1	25.918	283430	316300	237650	241730	248160	233200	279127	241030	1.15806	-	0.176118
O60645	EXOC3	sp|O60645|EXOC3_HUMAN Exocyst complex component 3 OS=Homo sapiens OX=9606 GN=EXOC3 PE=1 SV=3	1	14	13	26	85.566	98441	100100	88688	80387	84735	82991	95743	82704.3	1.15765	-	0.0260122
P48723	HSPA13	sp|P48723|HSP13_HUMAN Heat shock 70 kDa protein 13 OS=Homo sapiens OX=9606 GN=HSPA13 PE=1 SV=1	1	9	9	20.2	51.927	125890	131960	143770	117850	114760	114320	133873	115643	1.15764	-	0.0273388
Q12962	TAF10	sp|Q12962|TAF10_HUMAN Transcription initiation factor TFIID subunit 10 OS=Homo sapiens OX=9606 GN=TAF10 PE=1 SV=1	1	2	2	17.9	21.711	49862	48279	43942		40386	41446	47361	40916	1.15752	-	0.068991
Q86TI2	DPP9	sp|Q86TI2|DPP9_HUMAN Dipeptidyl peptidase 9 OS=Homo sapiens OX=9606 GN=DPP9 PE=1 SV=3	1	12	11	18.8	98.262	181640	201980	172140	167700	153930	158510	185253	160047	1.1575	-	0.0599319
Q8WZ82	OVCA2	sp|Q8WZ82|OVCA2_HUMAN Esterase OVCA2 OS=Homo sapiens OX=9606 GN=OVCA2 PE=1 SV=1	1	5	5	37	24.418	105320	118770	100950	100260	76470	104110	108347	93613.3	1.15738	-	0.221061
P29466	CASP1	sp|P29466|CASP1_HUMAN Caspase-1 OS=Homo sapiens OX=9606 GN=CASP1 PE=1 SV=1	1	11	10	34.9	45.158	238980	244210	243500	202550	213810	211610	242230	209323	1.1572	-	0.000993389
Q96EB6	SIRT1	sp|Q96EB6|SIR1_HUMAN NAD-dependent protein deacetylase sirtuin-1 OS=Homo sapiens OX=9606 GN=SIRT1 PE=1 SV=2	1	4	4	10.8	81.68		48406	25024	35227	26938	33022	36715	31729	1.15714	-	0.628469
Q6PL24	TMED8	sp|Q6PL24|TMED8_HUMAN Protein TMED8 OS=Homo sapiens OX=9606 GN=TMED8 PE=1 SV=1	1	4	3	23.7	35.74	93296	102160	102560	85599	85194	86809	99338.7	85867.3	1.15689	-	0.0116983
Q147X3	NAA30	sp|Q147X3|NAA30_HUMAN N-alpha-acetyltransferase 30 OS=Homo sapiens OX=9606 GN=NAA30 PE=1 SV=1	1	6	6	24.9	39.319	95481	109110	103510	94645	82934	88763	102700	88780.7	1.15679	-	0.0555006
Q6ZN66	GBP6	sp|Q6ZN66|GBP6_HUMAN Guanylate-binding protein 6 OS=Homo sapiens OX=9606 GN=GBP6 PE=2 SV=1	1	18	17	35.2	72.426	367860	388400	348320	320710	320010	314270	368193	318330	1.15664	-	0.0132236
O95785	WIZ	sp|O95785|WIZ_HUMAN Protein Wiz OS=Homo sapiens OX=9606 GN=WIZ PE=1 SV=2	1	8	8	6.2	178.67	43234	52628	52812	42112	46490	39940	49558	42847.3	1.15662	-	0.144166
Q8WVB6	CHTF18	sp|Q8WVB6|CTF18_HUMAN Chromosome transmission fidelity protein 18 homolog OS=Homo sapiens OX=9606 GN=CHTF18 PE=1 SV=1	1	12	11	21.8	107.38	89227	91931	77649	78364	65181	80228	86269	74591	1.15656	-	0.144491
Q9GZS3	WDR61	sp|Q9GZS3|WDR61_HUMAN WD repeat-containing protein 61 OS=Homo sapiens OX=9606 GN=WDR61 PE=1 SV=1	1	12	12	62.3	33.58	469010	496560	427430	403880	391750	408910	464333	401513	1.15646	-	0.038755
O95292	VAPB	sp|O95292|VAPB_HUMAN Vesicle-associated membrane protein-associated protein B/C OS=Homo sapiens OX=9606 GN=VAPB PE=1 SV=3	1	9	8	47.3	27.228	1510600	1431200	1510900	1290000	1311500	1248800	1.48423e+06	1.28343e+06	1.15646	-	0.00339719
Q9ULV3	CIZ1	sp|Q9ULV3|CIZ1_HUMAN Cip1-interacting zinc finger protein OS=Homo sapiens OX=9606 GN=CIZ1 PE=1 SV=2	1	9	9	14.6	100.04	74928	73126	81517	69133	63708	65691	76523.7	66177.3	1.15634	-	0.0261549
Q13887	KLF5	sp|Q13887|KLF5_HUMAN Krueppel-like factor 5 OS=Homo sapiens OX=9606 GN=KLF5 PE=1 SV=2	1	4	4	15.1	50.791	175350	199520	206470	173660	163560	165590	193780	167603	1.15618	-	0.0576939
Q9UIJ7	AK3	sp|Q9UIJ7|KAD3_HUMAN GTP:AMP phosphotransferase AK3, mitochondrial OS=Homo sapiens OX=9606 GN=AK3 PE=1 SV=4	1	12	12	53.7	25.565	323580	323420	329800	273830	283960	287260	325600	281683	1.15591	-	0.000646657
P62750	RPL23A	sp|P62750|RL23A_HUMAN 60S ribosomal protein L23a OS=Homo sapiens OX=9606 GN=RPL23A PE=1 SV=1	1	7	7	41.7	17.695	3279600	3613100	3266000	2911400	2876100	3001500	3.38623e+06	2.92967e+06	1.15584	-	0.0187596
P28715	ERCC5	sp|P28715|ERCC5_HUMAN DNA excision repair protein ERCC-5 OS=Homo sapiens OX=9606 GN=ERCC5 PE=1 SV=3	1	10	10	14.7	133.11	115700	115920	117850	91873	102470	108110	116490	100818	1.15545	-	0.0310959
Q5VZE5	NAA35	sp|Q5VZE5|NAA35_HUMAN N-alpha-acetyltransferase 35, NatC auxiliary subunit OS=Homo sapiens OX=9606 GN=NAA35 PE=1 SV=1	1	19	17	36	83.638	88823	92179	84686	76225	77401	76319	88562.7	76648.3	1.15544	-	0.00562937
Q9NTG7	SIRT3	sp|Q9NTG7|SIR3_HUMAN NAD-dependent protein deacetylase sirtuin-3, mitochondrial OS=Homo sapiens OX=9606 GN=SIRT3 PE=1 SV=2	1	3	3	6.8	43.573	63911	76900	46456	55894	50774	55415	62422.3	54027.7	1.15538	-	0.402315
Q9NQG5	RPRD1B	sp|Q9NQG5|RPR1B_HUMAN Regulation of nuclear pre-mRNA domain-containing protein 1B OS=Homo sapiens OX=9606 GN=RPRD1B PE=1 SV=1	1	13	11	55.5	36.899	650140	676190	617790	556760	547870	578970	648040	561200	1.15474	-	0.0107446
Q9UQR1	ZNF148	sp|Q9UQR1|ZN148_HUMAN Zinc finger protein 148 OS=Homo sapiens OX=9606 GN=ZNF148 PE=1 SV=2	1	16	15	31.5	88.975	243150	238000	259160	206950	228890	205360	246770	213733	1.15457	-	0.0290163
P42785	PRCP	sp|P42785|PCP_HUMAN Lysosomal Pro-X carboxypeptidase OS=Homo sapiens OX=9606 GN=PRCP PE=1 SV=1	1	4	4	13.3	55.799	69227	64648	61501	53900	58966	56359	65125.3	56408.3	1.15453	-	0.0312189
Q9NVA2	SEPTIN11	sp|Q9NVA2|SEP11_HUMAN Septin-11 OS=Homo sapiens OX=9606 GN=SEPTIN11 PE=1 SV=3	1	14	9	39.4	49.398	434140	460260	400050	391750	342720	386830	431483	373767	1.15442	-	0.0690872
Q96N06	SPATA33	sp|Q96N06|SPT33_HUMAN Spermatogenesis-associated protein 33 OS=Homo sapiens OX=9606 GN=SPATA33 PE=1 SV=1	1	4	4	38.8	15.461	29292	27763	36236	27339	25731	27756	31097	26942	1.15422	-	0.195885
Q9UJ83	HACL1	sp|Q9UJ83|HACL1_HUMAN 2-hydroxyacyl-CoA lyase 1 OS=Homo sapiens OX=9606 GN=HACL1 PE=1 SV=2	1	5	5	11.9	63.728	60642	63948	48914	53853	47363	49109	57834.7	50108.3	1.15419	-	0.194029
Q96LI5	CNOT6L	sp|Q96LI5|CNO6L_HUMAN CCR4-NOT transcription complex subunit 6-like OS=Homo sapiens OX=9606 GN=CNOT6L PE=1 SV=2	1	2	1	3.6	63.001	44393	47144	35928	35825	40042	34606	42488.3	36824.3	1.15381	-	0.205979
Q9Y6X2	PIAS3	sp|Q9Y6X2|PIAS3_HUMAN E3 SUMO-protein ligase PIAS3 OS=Homo sapiens OX=9606 GN=PIAS3 PE=1 SV=2	1	2	1	4.5	68.017	18111	25585	13307	15721	17218		19001	16469.5	1.15371	-	0.623682
P51649	ALDH5A1	sp|P51649|SSDH_HUMAN Succinate-semialdehyde dehydrogenase, mitochondrial OS=Homo sapiens OX=9606 GN=ALDH5A1 PE=1 SV=2	1	4	4	9.3	57.214	39795	54958	51941	36173	46933	44046	48898	42384	1.15369	-	0.312429
Q969V5	MUL1	sp|Q969V5|MUL1_HUMAN Mitochondrial ubiquitin ligase activator of NFKB 1 OS=Homo sapiens OX=9606 GN=MUL1 PE=1 SV=1	1	5	5	22.7	39.8	33593		37396	26569	33031	32715	35494.5	30771.7	1.15348	-	0.220763
P46937	YAP1	sp|P46937|YAP1_HUMAN Transcriptional coactivator YAP1 OS=Homo sapiens OX=9606 GN=YAP1 PE=1 SV=2	1	10	9	38.1	54.461	164470	157060	179440	140690	136970	156780	166990	144813	1.15314	-	0.0685703
Q14997	PSME4	sp|Q14997|PSME4_HUMAN Proteasome activator complex subunit 4 OS=Homo sapiens OX=9606 GN=PSME4 PE=1 SV=2	1	31	28	22.6	211.33	140710	148130	118850	128040	107160	118370	135897	117857	1.15307	-	0.165839
P13807;P54840	GYS1	sp|P13807|GYS1_HUMAN Glycogen [starch] synthase, muscle OS=Homo sapiens OX=9606 GN=GYS1 PE=1 SV=2	2	19	19	38	83.785	413710	434110	423100	384130	350550	367590	423640	367423	1.153	-	0.00773453
Q9UPN3	MACF1	sp|Q9UPN3|MACF1_HUMAN Microtubule-actin cross-linking factor 1, isoforms 1/2/3/5 OS=Homo sapiens OX=9606 GN=MACF1 PE=1 SV=4	1	137	132	24.7	838.3	215980	227440	233640	198750	193310	195250	225687	195770	1.15282	-	0.00523258
P39880	CUX1	sp|P39880|CUX1_HUMAN Homeobox protein cut-like 1 OS=Homo sapiens OX=9606 GN=CUX1 PE=1 SV=3	1	22	8	20.3	164.19	137400	162280	169820	135350	133970	137960	156500	135760	1.15277	-	0.103363
Q8NG68	TTL	sp|Q8NG68|TTL_HUMAN Tubulin--tyrosine ligase OS=Homo sapiens OX=9606 GN=TTL PE=1 SV=2	1	3	3	11.1	43.212	22849	27547	21491	22503		19085	23962.3	20794	1.15237	-	0.323704
Q8TB72	PUM2	sp|Q8TB72|PUM2_HUMAN Pumilio homolog 2 OS=Homo sapiens OX=9606 GN=PUM2 PE=1 SV=2	1	9	7	10.8	114.21	64201	74208	71358	63486	60305	58264	69922.3	60685	1.15222	-	0.0506399
P01034	CST3	sp|P01034|CYTC_HUMAN Cystatin-C OS=Homo sapiens OX=9606 GN=CST3 PE=1 SV=1	1	4	4	32.9	15.799	74241	106030	95536	68759	90831		91935.7	79795	1.15215	-	0.466905
P06400	RB1	sp|P06400|RB_HUMAN Retinoblastoma-associated protein OS=Homo sapiens OX=9606 GN=RB1 PE=1 SV=2	1	14	13	18.5	106.16	206170	207770	191460	175480	168390	181670	201800	175180	1.15196	-	0.0145623
O95235	KIF20A	sp|O95235|KI20A_HUMAN Kinesin-like protein KIF20A OS=Homo sapiens OX=9606 GN=KIF20A PE=1 SV=1	1	17	17	27	100.28	60184	66587	61374	56920	51174	55238	62715	54444	1.15192	-	0.033612
P28702	RXRB	sp|P28702|RXRB_HUMAN Retinoic acid receptor RXR-beta OS=Homo sapiens OX=9606 GN=RXRB PE=1 SV=2	1	6	2	16.1	56.921	53113	68619	47569	50648	46536	49791	56433.7	48991.7	1.1519	-	0.311039
Q9P2I0	CPSF2	sp|Q9P2I0|CPSF2_HUMAN Cleavage and polyadenylation specificity factor subunit 2 OS=Homo sapiens OX=9606 GN=CPSF2 PE=1 SV=2	1	19	16	30.1	88.486	182700	172900	174520	156020	146920	157380	176707	153440	1.15163	-	0.00649326
A0FGR8	ESYT2	sp|A0FGR8|ESYT2_HUMAN Extended synaptotagmin-2 OS=Homo sapiens OX=9606 GN=ESYT2 PE=1 SV=1	1	20	19	31.2	102.36	271300	290940	257280	240180	228360	243220	273173	237253	1.1514	-	0.0289046
P05412	JUN	sp|P05412|JUN_HUMAN Transcription factor AP-1 OS=Homo sapiens OX=9606 GN=JUN PE=1 SV=2	1	3	3	13	35.675	60327	58211	62771	53565	54091	49813	60436.3	52489.7	1.15139	-	0.0135029
Q32NC0	C18orf21	sp|Q32NC0|CR021_HUMAN UPF0711 protein C18orf21 OS=Homo sapiens OX=9606 GN=C18orf21 PE=1 SV=1	1	3	3	14.1	24.826	29030	37216	18526	25941	24102	23589	28257.3	24544	1.15129	-	0.533489
Q9H900	ZWILCH	sp|Q9H900|ZWILC_HUMAN Protein zwilch homolog OS=Homo sapiens OX=9606 GN=ZWILCH PE=1 SV=2	1	5	5	11.7	67.213	67710	54534	60536	53045	50124	55593	60926.7	52920.7	1.15128	-	0.124143
Q9C0J8	WDR33	sp|Q9C0J8|WDR33_HUMAN pre-mRNA 3 end processing protein WDR33 OS=Homo sapiens OX=9606 GN=WDR33 PE=1 SV=2	1	10	9	12.6	145.89	163670	162930	181610	160320	137800	143390	169403	147170	1.15107	-	0.0713235
Q92817;A8MZ36	EVPL	sp|Q92817|EVPL_HUMAN Envoplakin OS=Homo sapiens OX=9606 GN=EVPL PE=1 SV=3	2	40	38	27.5	231.6	205330	224010	228000	191670	191880	187880	219113	190477	1.15034	-	0.0157427
Q08623	PUDP	sp|Q08623|HDHD1_HUMAN Pseudouridine-5-phosphatase OS=Homo sapiens OX=9606 GN=PUDP PE=1 SV=3	1	6	6	42.1	25.249	239000	269170	276430	201130	278040	202910	261533	227360	1.1503	-	0.286574
O94822	LTN1	sp|O94822|LTN1_HUMAN E3 ubiquitin-protein ligase listerin OS=Homo sapiens OX=9606 GN=LTN1 PE=1 SV=6	1	13	12	10.6	200.55	130760	131800	115610	114440	91129	123190	126057	109586	1.1503	-	0.205477
Q8WU90	ZC3H15	sp|Q8WU90|ZC3HF_HUMAN Zinc finger CCCH domain-containing protein 15 OS=Homo sapiens OX=9606 GN=ZC3H15 PE=1 SV=1	1	13	13	32.4	48.602	364260	386830	400260	337520	325330	338110	383783	333653	1.15025	-	0.0113634
Q9NWV8	BABAM1	sp|Q9NWV8|BABA1_HUMAN BRISC and BRCA1-A complex member 1 OS=Homo sapiens OX=9606 GN=BABAM1 PE=1 SV=1	1	7	5	35.9	36.56	246300	236940	246950	197440	234870	202530	243397	211613	1.1502	-	0.0591686
Q12872	SFSWAP	sp|Q12872|SFSWA_HUMAN Splicing factor, suppressor of white-apricot homolog OS=Homo sapiens OX=9606 GN=SFSWAP PE=1 SV=3	1	14	14	18.9	104.82	88093	94414	92336	78231	78825	81911	91614.3	79655.7	1.15013	-	0.00539587
O60563	CCNT1	sp|O60563|CCNT1_HUMAN Cyclin-T1 OS=Homo sapiens OX=9606 GN=CCNT1 PE=1 SV=1	1	7	6	11.7	80.684	109520	106980	96700	92535	90466	89354	104400	90785	1.14997	-	0.0277939
P24534	EEF1B2	sp|P24534|EF1B_HUMAN Elongation factor 1-beta OS=Homo sapiens OX=9606 GN=EEF1B2 PE=1 SV=3	1	9	8	62.7	24.763	3824000	3940300	4118600	3550600	3373400	3410000	3.96097e+06	3.44467e+06	1.14988	-	0.00699195
P17174	GOT1	sp|P17174|AATC_HUMAN Aspartate aminotransferase, cytoplasmic OS=Homo sapiens OX=9606 GN=GOT1 PE=1 SV=3	1	20	20	66.6	46.247	1099800	1052100	1079600	896140	1019400	895020	1.07717e+06	936853	1.14977	-	0.0321726
Q6NYC8	PPP1R18	sp|Q6NYC8|PPR18_HUMAN Phostensin OS=Homo sapiens OX=9606 GN=PPP1R18 PE=1 SV=1	1	15	15	36.7	67.942	386640	382020	417210	329120	356380	345990	395290	343830	1.14967	-	0.0193773
Q0IIM8	TBC1D8B	sp|Q0IIM8|TBC8B_HUMAN TBC1 domain family member 8B OS=Homo sapiens OX=9606 GN=TBC1D8B PE=1 SV=2	1	6	6	7.7	128.71	76566	72608	74176	68730	60571	64983	74450	64761.3	1.14961	-	0.020969
P05023;P13637;P50993;Q13733;P20648	ATP1A1	sp|P05023|AT1A1_HUMAN Sodium/potassium-transporting ATPase subunit alpha-1 OS=Homo sapiens OX=9606 GN=ATP1A1 PE=1 SV=1	5	41	37	46.1	112.89	3878200	3720000	3761400	3277100	3359400	3246500	3.78653e+06	3.29433e+06	1.14941	-	0.00106674
Q96IX5	ATP5MK	sp|Q96IX5|ATPMK_HUMAN ATP synthase membrane subunit K, mitochondrial OS=Homo sapiens OX=9606 GN=ATP5MK PE=1 SV=1	1	2	2	43.1	6.4575	1512800	1345900	1422000	1257900	1380400	1086300	1426900	1.24153e+06	1.1493	-	0.131496
Q9P0K7	RAI14	sp|Q9P0K7|RAI14_HUMAN Ankycorbin OS=Homo sapiens OX=9606 GN=RAI14 PE=1 SV=2	1	17	16	23.6	110.04	53949	59314	56852	48119	50386	49550	56705	49351.7	1.149	-	0.0120453
Q8N543	OGFOD1	sp|Q8N543|OGFD1_HUMAN Prolyl 3-hydroxylase OGFOD1 OS=Homo sapiens OX=9606 GN=OGFOD1 PE=1 SV=1	1	15	14	37.3	63.245	172410	185120	163460	154470	144220	154750	173663	151147	1.14897	-	0.0349177
Q9BZX2	UCK2	sp|Q9BZX2|UCK2_HUMAN Uridine-cytidine kinase 2 OS=Homo sapiens OX=9606 GN=UCK2 PE=1 SV=1	1	8	8	52.9	29.299	317880	339550	288680	284450	270780	268320	315370	274517	1.14882	-	0.058552
O95365	ZBTB7A	sp|O95365|ZBT7A_HUMAN Zinc finger and BTB domain-containing protein 7A OS=Homo sapiens OX=9606 GN=ZBTB7A PE=1 SV=1	1	2	2	6.8	61.438	80583	98237	69899	65667	80681	70175	82906.3	72174.3	1.1487	-	0.316549
Q7Z4S6	KIF21A	sp|Q7Z4S6|KI21A_HUMAN Kinesin-like protein KIF21A OS=Homo sapiens OX=9606 GN=KIF21A PE=1 SV=2	1	16	15	13.6	187.18	179650	217470	209080	172110	176310	179510	202067	175977	1.14826	-	0.0889657
P49755	TMED10	sp|P49755|TMEDA_HUMAN Transmembrane emp24 domain-containing protein 10 OS=Homo sapiens OX=9606 GN=TMED10 PE=1 SV=2	1	6	6	31.1	24.976	1731200	1712200	1453300	1480200	1376000	1410200	1.63223e+06	1.42213e+06	1.14774	-	0.0908384
Q12965;O00160	MYO1E	sp|Q12965|MYO1E_HUMAN Unconventional myosin-Ie OS=Homo sapiens OX=9606 GN=MYO1E PE=1 SV=2	2	28	25	33.8	127.06	513310	572310	429950	436070	426840	457640	505190	440183	1.14768	-	0.199087
Q9NSK0	KLC4	sp|Q9NSK0|KLC4_HUMAN Kinesin light chain 4 OS=Homo sapiens OX=9606 GN=KLC4 PE=1 SV=3	1	19	11	42	68.639	178400	199870	186930	157430	166390	168710	188400	164177	1.14754	-	0.0272966
Q9Y450	HBS1L	sp|Q9Y450|HBS1L_HUMAN HBS1-like protein OS=Homo sapiens OX=9606 GN=HBS1L PE=1 SV=1	1	22	22	47.4	75.472	347270	350270	365210	309820	298750	317550	354250	308707	1.14753	-	0.00425083
Q96CS3	FAF2	sp|Q96CS3|FAF2_HUMAN FAS-associated factor 2 OS=Homo sapiens OX=9606 GN=FAF2 PE=1 SV=2	1	13	13	45.2	52.623	397150	421750	375720	343710	340230	357210	398207	347050	1.1474	-	0.0230709
Q9UL46	PSME2	sp|Q9UL46|PSME2_HUMAN Proteasome activator complex subunit 2 OS=Homo sapiens OX=9606 GN=PSME2 PE=1 SV=4	1	15	14	64.4	27.401	2021700	2141100	1910600	1830400	1712600	1750800	2.02447e+06	1764600	1.14727	-	0.0257639
Q8WUQ7	CACTIN	sp|Q8WUQ7|CATIN_HUMAN Cactin OS=Homo sapiens OX=9606 GN=CACTIN PE=1 SV=3	1	5	4	10.9	88.701	33151	40187	30384	27258	38001	25173	34574	30144	1.14696	-	0.419721
Q9C0B7	TANGO6	sp|Q9C0B7|TNG6_HUMAN Transport and Golgi organization protein 6 homolog OS=Homo sapiens OX=9606 GN=TANGO6 PE=1 SV=2	1	4	3	6	120.75	60551	55929		41435		60126	58240	50780.5	1.1469	-	0.519494
Q9H081	MIS12	sp|Q9H081|MIS12_HUMAN Protein MIS12 homolog OS=Homo sapiens OX=9606 GN=MIS12 PE=1 SV=1	1	4	4	24.4	24.14	57964	63864	59340	53373	48635	55958	60389.3	52655.3	1.14688	-	0.0501309
Q14118	DAG1	sp|Q14118|DAG1_HUMAN Dystroglycan OS=Homo sapiens OX=9606 GN=DAG1 PE=1 SV=2	1	4	4	7.4	97.44	87217	113210	102260	94498	68087	101510	100896	88031.7	1.14613	-	0.367089
Q15102	PAFAH1B3	sp|Q15102|PA1B3_HUMAN Platelet-activating factor acetylhydrolase IB subunit alpha1 OS=Homo sapiens OX=9606 GN=PAFAH1B3 PE=1 SV=1	1	8	8	49.4	25.734	440250	484980	509200	413330	414140	424130	478143	417200	1.14608	-	0.0409812
Q9BQ70	TCF25	sp|Q9BQ70|TCF25_HUMAN Transcription factor 25 OS=Homo sapiens OX=9606 GN=TCF25 PE=1 SV=1	1	8	7	17.9	76.666	54942	57403	54558	49968	43062	52613	55634.3	48547.7	1.14597	-	0.0763711
Q9BRX2	PELO	sp|Q9BRX2|PELO_HUMAN Protein pelota homolog OS=Homo sapiens OX=9606 GN=PELO PE=1 SV=2	1	10	9	34.3	43.359	143840	124880	130550	113270	126800	108500	133090	116190	1.14545	-	0.0976409
O75844	ZMPSTE24	sp|O75844|FACE1_HUMAN CAAX prenyl protease 1 homolog OS=Homo sapiens OX=9606 GN=ZMPSTE24 PE=1 SV=2	1	9	9	25.5	54.812	764710	857910	711950	691910	673140	673470	778190	679507	1.14523	-	0.0839845
P45974	USP5	sp|P45974|UBP5_HUMAN Ubiquitin carboxyl-terminal hydrolase 5 OS=Homo sapiens OX=9606 GN=USP5 PE=1 SV=2	1	33	31	51	95.785	1510100	1630800	1565500	1357900	1367300	1385900	1568800	1.37037e+06	1.1448	-	0.00520146
Q14149	MORC3	sp|Q14149|MORC3_HUMAN MORC family CW-type zinc finger protein 3 OS=Homo sapiens OX=9606 GN=MORC3 PE=1 SV=3	1	25	21	36.7	107.11	97940	105890	106330	92432	92419	86205	103387	90352	1.14427	-	0.0190135
Q86W50	METTL16	sp|Q86W50|MET16_HUMAN RNA N6-adenosine-methyltransferase METTL16 OS=Homo sapiens OX=9606 GN=METTL16 PE=1 SV=2	1	5	4	10	63.62	48962	45606		44669	37994		47284	41331.5	1.14402	-	0.252079
Q12981	BNIP1	sp|Q12981|SEC20_HUMAN Vesicle transport protein SEC20 OS=Homo sapiens OX=9606 GN=BNIP1 PE=1 SV=3	1	5	5	21.1	26.132	137990	159890	163240	143080	133180	126820	153707	134360	1.14399	-	0.103936
Q8NEZ2	VPS37A	sp|Q8NEZ2|VP37A_HUMAN Vacuolar protein sorting-associated protein 37A OS=Homo sapiens OX=9606 GN=VPS37A PE=1 SV=1	1	9	9	36.3	44.314	77498	82098	79922	70892	74911	63570	79839.3	69791	1.14398	-	0.048312
P30260	CDC27	sp|P30260|CDC27_HUMAN Cell division cycle protein 27 homolog OS=Homo sapiens OX=9606 GN=CDC27 PE=1 SV=2	1	10	8	20.6	91.866	451200	487350	447430	406780	423080	381710	461993	403857	1.14395	-	0.0293856
P35998	PSMC2	sp|P35998|PRS7_HUMAN 26S proteasome regulatory subunit 7 OS=Homo sapiens OX=9606 GN=PSMC2 PE=1 SV=3	1	21	20	55	48.633	1887900	1889000	1889100	1643100	1655200	1655300	1.88867e+06	1651200	1.14381	-	5.15876e-07
P51553	IDH3G	sp|P51553|IDH3G_HUMAN Isocitrate dehydrogenase [NAD] subunit gamma, mitochondrial OS=Homo sapiens OX=9606 GN=IDH3G PE=1 SV=1	1	5	5	21.4	42.794	348510	325540	311060	289340	272410	299610	328370	287120	1.14367	-	0.0376715
Q96CN9	GCC1	sp|Q96CN9|GCC1_HUMAN GRIP and coiled-coil domain-containing protein 1 OS=Homo sapiens OX=9606 GN=GCC1 PE=1 SV=1	1	8	7	12.4	87.81	32020	35484	35424	30136	31347	28522	34309.3	30001.7	1.14358	-	0.0376134
Q5VYS8	TUT7	sp|Q5VYS8|TUT7_HUMAN Terminal uridylyltransferase 7 OS=Homo sapiens OX=9606 GN=TUT7 PE=1 SV=1	1	4	4	4.5	171.23	23106	27325	16807	17565	24105	17152	22412.7	19607.3	1.14308	-	0.500926
O75179	ANKRD17	sp|O75179|ANR17_HUMAN Ankyrin repeat domain-containing protein 17 OS=Homo sapiens OX=9606 GN=ANKRD17 PE=1 SV=3	1	27	17	14.3	274.25	123310	135400	132630	121750	111670	108960	130447	114127	1.143	-	0.0377945
P62244	RPS15A	sp|P62244|RS15A_HUMAN 40S ribosomal protein S15a OS=Homo sapiens OX=9606 GN=RPS15A PE=1 SV=2	1	7	7	52.3	14.839	2140800	2326800	1968500	1897600	1899500	1834700	2.14537e+06	1.87727e+06	1.14281	-	0.0641024
Q14444	CAPRIN1	sp|Q14444|CAPR1_HUMAN Caprin-1 OS=Homo sapiens OX=9606 GN=CAPRIN1 PE=1 SV=2	1	17	17	44.1	78.365	1614100	1863700	1898100	1551400	1587600	1565100	1.79197e+06	1.56803e+06	1.14281	-	0.0678308
O95159	ZFPL1	sp|O95159|ZFPL1_HUMAN Zinc finger protein-like 1 OS=Homo sapiens OX=9606 GN=ZFPL1 PE=1 SV=2	1	5	5	21.6	34.114	457540	453770	359780	365490	356950	389970	423697	370803	1.14265	-	0.189217
P33992	MCM5	sp|P33992|MCM5_HUMAN DNA replication licensing factor MCM5 OS=Homo sapiens OX=9606 GN=MCM5 PE=1 SV=5	1	24	21	41.1	82.285	684670	672890	671120	586300	581900	607320	676227	591840	1.14258	-	0.00069701
Q9Y496	KIF3A	sp|Q9Y496|KIF3A_HUMAN Kinesin-like protein KIF3A OS=Homo sapiens OX=9606 GN=KIF3A PE=1 SV=4	1	11	10	16.7	80.04	98479	105240	106390	89967	88956	92553	103370	90492	1.14231	-	0.00873102
Q9ULU4	ZMYND8	sp|Q9ULU4|PKCB1_HUMAN Protein kinase C-binding protein 1 OS=Homo sapiens OX=9606 GN=ZMYND8 PE=1 SV=2	1	12	10	14.7	131.69	82777	88706	77872	76731	68932	72631	83118.3	72764.7	1.14229	-	0.0550144
Q8TD16	BICD2	sp|Q8TD16|BICD2_HUMAN Protein bicaudal D homolog 2 OS=Homo sapiens OX=9606 GN=BICD2 PE=1 SV=1	1	30	25	45	93.532	221640	214200	246560	199890	199650	197900	227467	199147	1.14221	-	0.0446428
Q9UKJ3	GPATCH8	sp|Q9UKJ3|GPTC8_HUMAN G patch domain-containing protein 8 OS=Homo sapiens OX=9606 GN=GPATCH8 PE=1 SV=2	1	11	11	9.9	164.2	78664	89527	89144	75371	70078	79860	85778.3	75103	1.14214	-	0.0786203
Q9BRT9	GINS4	sp|Q9BRT9|SLD5_HUMAN DNA replication complex GINS protein SLD5 OS=Homo sapiens OX=9606 GN=GINS4 PE=1 SV=1	1	11	10	48.9	26.047	195750	159570	192830	160540	156780	162680	182717	160000	1.14198	-	0.124894
Q15149	PLEC	sp|Q15149|PLEC_HUMAN Plectin OS=Homo sapiens OX=9606 GN=PLEC PE=1 SV=3	1	242	233	56.2	531.78	2364300	2382900	2509100	2069900	2193400	2091100	2.41877e+06	2.11813e+06	1.14193	-	0.00715383
P29692	EEF1D	sp|P29692|EF1D_HUMAN Elongation factor 1-delta OS=Homo sapiens OX=9606 GN=EEF1D PE=1 SV=5	1	16	15	72.6	31.121	4547900	4903600	5161100	4237800	4244100	4314900	4.87087e+06	4265600	1.14189	-	0.0279835
Q9Y3X0	CCDC9	sp|Q9Y3X0|CCDC9_HUMAN Coiled-coil domain-containing protein 9 OS=Homo sapiens OX=9606 GN=CCDC9 PE=1 SV=1	1	7	7	16.8	59.702	134910	141670	148890	126850	123910	121880	141823	124213	1.14177	-	0.0147531
Q9Y4K0	LOXL2	sp|Q9Y4K0|LOXL2_HUMAN Lysyl oxidase homolog 2 OS=Homo sapiens OX=9606 GN=LOXL2 PE=1 SV=1	1	4	4	5.9	86.724	133880	171580	105800	119150	103260	137800	137087	120070	1.14172	-	0.473194
P30419	NMT1	sp|P30419|NMT1_HUMAN Glycylpeptide N-tetradecanoyltransferase 1 OS=Homo sapiens OX=9606 GN=NMT1 PE=1 SV=2	1	14	11	37.7	56.806	1157500	1232700	1132700	1078900	949780	1057900	1174300	1028860	1.14136	-	0.043834
P05198	EIF2S1	sp|P05198|IF2A_HUMAN Eukaryotic translation initiation factor 2 subunit 1 OS=Homo sapiens OX=9606 GN=EIF2S1 PE=1 SV=3	1	17	17	58.1	36.112	1225700	1202900	1255800	1087000	1064300	1077400	1.22813e+06	1.07623e+06	1.14114	-	0.000804996
Q6NZ67;Q6P582	MZT2B; MZT2A	sp|Q6NZ67|MZT2B_HUMAN Mitotic-spindle organizing protein 2B OS=Homo sapiens OX=9606 GN=MZT2B PE=1 SV=1;sp|Q6P582|MZT2A_HUMAN Mitotic-spindle organizing protein 2A OS=Homo sapiens OX=9606 GN=MZT2A PE=1 SV=2	2	2	2	21.5	16.225	59253		82931	63582	73059	50261	71092	62300.7	1.14111	-	0.525667
Q8IYJ3	SYTL1	sp|Q8IYJ3|SYTL1_HUMAN Synaptotagmin-like protein 1 OS=Homo sapiens OX=9606 GN=SYTL1 PE=1 SV=1	1	9	9	26	61.856	156560	198790	138440	149080	137490	146350	164597	144307	1.1406	-	0.327802
Q9UN86	G3BP2	sp|Q9UN86|G3BP2_HUMAN Ras GTPase-activating protein-binding protein 2 OS=Homo sapiens OX=9606 GN=G3BP2 PE=1 SV=2	1	15	14	34	54.12	862970	931070	842200	780860	751800	778630	878747	770430	1.14059	-	0.0189143
P23258;Q9NRH3	TUBG1; TUBG2	sp|P23258|TBG1_HUMAN Tubulin gamma-1 chain OS=Homo sapiens OX=9606 GN=TUBG1 PE=1 SV=2;sp|Q9NRH3|TBG2_HUMAN Tubulin gamma-2 chain OS=Homo sapiens OX=9606 GN=TUBG2 PE=2 SV=1	2	16	16	56.8	51.169	448000	479110	398020	386820	367260	407850	441710	387310	1.14046	-	0.10806
Q9BZD4	NUF2	sp|Q9BZD4|NUF2_HUMAN Kinetochore protein Nuf2 OS=Homo sapiens OX=9606 GN=NUF2 PE=1 SV=2	1	8	8	20.9	54.303	116540	112280	99182	93517	96516	97585	109334	95872.7	1.14041	-	0.0660511
Q13835	PKP1	sp|Q13835|PKP1_HUMAN Plakophilin-1 OS=Homo sapiens OX=9606 GN=PKP1 PE=1 SV=2	1	25	24	47.3	82.86	482930	491920	488300	418010	442000	423000	487717	427670	1.1404	-	0.00150305
Q9UHB7	AFF4	sp|Q9UHB7|AFF4_HUMAN AF4/FMR2 family member 4 OS=Homo sapiens OX=9606 GN=AFF4 PE=1 SV=1	1	7	7	7.1	127.46	879130	965350	798380	778720	742890	796030	880953	772547	1.14032	-	0.0992161
Q5JSH3	WDR44	sp|Q5JSH3|WDR44_HUMAN WD repeat-containing protein 44 OS=Homo sapiens OX=9606 GN=WDR44 PE=1 SV=1	1	24	23	35.2	101.37	157340	164930	170110	141240	142410	148170	164127	143940	1.14024	-	0.00921248
Q9NZ43	USE1	sp|Q9NZ43|USE1_HUMAN Vesicle transport protein USE1 OS=Homo sapiens OX=9606 GN=USE1 PE=1 SV=2	1	4	4	18.1	29.371	75879	77007	87318	70403	68036	72269	80068	70236	1.13999	-	0.0626175
O75083	WDR1	sp|O75083|WDR1_HUMAN WD repeat-containing protein 1 OS=Homo sapiens OX=9606 GN=WDR1 PE=1 SV=4	1	20	19	52.5	66.193	716240	761300	639740	620190	605120	632030	705760	619113	1.13995	-	0.0755504
P33121	ACSL1	sp|P33121|ACSL1_HUMAN Long-chain-fatty-acid--CoA ligase 1 OS=Homo sapiens OX=9606 GN=ACSL1 PE=1 SV=1	1	15	14	23.5	77.942	209210	218270	201260	185080	184040	182450	209580	183857	1.13991	-	0.00664007
O14908;Q8TF64	GIPC1	sp|O14908|GIPC1_HUMAN PDZ domain-containing protein GIPC1 OS=Homo sapiens OX=9606 GN=GIPC1 PE=1 SV=2	2	11	11	34.5	36.049	273840	257210	302980	229540	245900	256300	278010	243913	1.13979	-	0.0923594
O75475	PSIP1	sp|O75475|PSIP1_HUMAN PC4 and SFRS1-interacting protein OS=Homo sapiens OX=9606 GN=PSIP1 PE=1 SV=1	1	15	14	36.6	60.103	423400	499470	512680	409980	443470	406250	478517	419900	1.1396	-	0.124547
P23508	MCC	sp|P23508|CRCM_HUMAN Colorectal mutant cancer protein OS=Homo sapiens OX=9606 GN=MCC PE=1 SV=2	1	11	11	23.3	93.026	47222	46312	51014	44766	40962	41122	48182.7	42283.3	1.13952	-	0.0361416
Q05655	PRKCD	sp|Q05655|KPCD_HUMAN Protein kinase C delta type OS=Homo sapiens OX=9606 GN=PRKCD PE=1 SV=2	1	12	12	21.7	77.504	316920	303900	277520	274300	266790	247600	299447	262897	1.13903	-	0.0600064
Q15286	RAB35	sp|Q15286|RAB35_HUMAN Ras-related protein Rab-35 OS=Homo sapiens OX=9606 GN=RAB35 PE=1 SV=1	1	7	7	51.2	23.025	641280	659890	638960	553490	547550	602300	646710	567780	1.13902	-	0.0131461
Q15477	SKIV2L	sp|Q15477|SKIV2_HUMAN Helicase SKI2W OS=Homo sapiens OX=9606 GN=SKIV2L PE=1 SV=3	1	22	19	23.5	137.75	186990	198850	168730	169750	150670	166520	184857	162313	1.13889	-	0.0996558
Q9NX02;Q8WX94	NLRP2	sp|Q9NX02|NALP2_HUMAN NACHT, LRR and PYD domains-containing protein 2 OS=Homo sapiens OX=9606 GN=NLRP2 PE=1 SV=1	2	29	29	32.5	120.51	1255900	1249700	1200400	1087000	1075000	1094300	1.23533e+06	1.08543e+06	1.1381	-	0.00124502
Q9HB19	PLEKHA2	sp|Q9HB19|PKHA2_HUMAN Pleckstrin homology domain-containing family A member 2 OS=Homo sapiens OX=9606 GN=PLEKHA2 PE=1 SV=2	1	6	6	24	47.254	103460	115430	102910	101470	86631	94656	107267	94252.3	1.13808	-	0.0929163
Q9NNW5	WDR6	sp|Q9NNW5|WDR6_HUMAN WD repeat-containing protein 6 OS=Homo sapiens OX=9606 GN=WDR6 PE=1 SV=1	1	6	6	8	121.72	97824	108920	78527	81576	86679	82407	95090.3	83554	1.13807	-	0.270027
Q9NRD9;Q9NRD8	DUOX1	sp|Q9NRD9|DUOX1_HUMAN Dual oxidase 1 OS=Homo sapiens OX=9606 GN=DUOX1 PE=1 SV=1	2	13	12	11.5	177.23	85343	102740	77514	78009	80818	74550	88532.3	77792.3	1.13806	-	0.234124
Q9NTM9	CUTC	sp|Q9NTM9|CUTC_HUMAN Copper homeostasis protein cutC homolog OS=Homo sapiens OX=9606 GN=CUTC PE=1 SV=1	1	6	5	37.4	29.341	139190	134270	121760	121810	102740	122760	131740	115770	1.13795	-	0.127787
Q9NRV9	HEBP1	sp|Q9NRV9|HEBP1_HUMAN Heme-binding protein 1 OS=Homo sapiens OX=9606 GN=HEBP1 PE=1 SV=1	1	9	9	69.8	21.097	596910	657910	586360	540680	563770	513730	613727	539393	1.13781	-	0.0489718
Q8IXQ5	KLHL7	sp|Q8IXQ5|KLHL7_HUMAN Kelch-like protein 7 OS=Homo sapiens OX=9606 GN=KLHL7 PE=1 SV=2	1	4	4	9.6	65.991	42143	39795	45360	44188	47213	20480	42432.7	37293.7	1.1378	-	0.582512
Q99614	TTC1	sp|Q99614|TTC1_HUMAN Tetratricopeptide repeat protein 1 OS=Homo sapiens OX=9606 GN=TTC1 PE=1 SV=1	1	9	9	42.5	33.526	374970	366910	411320	339500	336690	337550	384400	337913	1.13757	-	0.0273545
O75223	GGCT	sp|O75223|GGCT_HUMAN Gamma-glutamylcyclotransferase OS=Homo sapiens OX=9606 GN=GGCT PE=1 SV=1	1	8	8	63.8	21.007	876470	1031500	933100	855280	822660	819690	947023	832543	1.13751	-	0.0703571
Q13439	GOLGA4	sp|Q13439|GOGA4_HUMAN Golgin subfamily A member 4 OS=Homo sapiens OX=9606 GN=GOLGA4 PE=1 SV=1	1	36	36	21.3	261.14	203270	223430	219350	189520	185900	192730	215350	189383	1.13711	-	0.0158881
O60256	PRPSAP2	sp|O60256|KPRB_HUMAN Phosphoribosyl pyrophosphate synthase-associated protein 2 OS=Homo sapiens OX=9606 GN=PRPSAP2 PE=1 SV=1	1	12	11	44.7	40.925	181840	187470	188350	160120	158490	171860	185887	163490	1.13699	-	0.00873372
Q58FF8	HSP90AB2P	sp|Q58FF8|H90B2_HUMAN Putative heat shock protein HSP 90-beta 2 OS=Homo sapiens OX=9606 GN=HSP90AB2P PE=1 SV=2	1	11	1	23.4	44.348	12948000	14280000	12413000	11332000	12557000	10977000	1.32137e+07	11622000	1.13695	-	0.0956315
Q9H8M2	BRD9	sp|Q9H8M2|BRD9_HUMAN Bromodomain-containing protein 9 OS=Homo sapiens OX=9606 GN=BRD9 PE=1 SV=2	1	3	3	7.4	66.999	17799	18126	22482	17052	17201		19469	17126.5	1.13678	-	0.315727
Q9Y6B6	SAR1B	sp|Q9Y6B6|SAR1B_HUMAN GTP-binding protein SAR1b OS=Homo sapiens OX=9606 GN=SAR1B PE=1 SV=1	1	7	4	47	22.41	375800	440230	437740		292040	443270	417923	367655	1.13673	-	0.480591
Q8N3C0	ASCC3	sp|Q8N3C0|ASCC3_HUMAN Activating signal cointegrator 1 complex subunit 3 OS=Homo sapiens OX=9606 GN=ASCC3 PE=1 SV=3	1	51	48	28.1	251.46	202490	216220	192520	197600	152520	187750	203743	179290	1.13639	-	0.185492
P53680	AP2S1	sp|P53680|AP2S1_HUMAN AP-2 complex subunit sigma OS=Homo sapiens OX=9606 GN=AP2S1 PE=1 SV=2	1	5	5	35.9	17.018	330540	339580	378920	330420	280140	312680	349680	307747	1.13626	-	0.115426
P68431;Q16695;Q6NXT2	H3C1; H3-4; H3-5	sp|P68431|H31_HUMAN Histone H3.1 OS=Homo sapiens OX=9606 GN=H3C1 PE=1 SV=2;sp|Q16695|H31T_HUMAN Histone H3.1t OS=Homo sapiens OX=9606 GN=H3-4 PE=1 SV=3;sp|Q6NXT2|H3C_HUMAN Histone H3.3C OS=Homo sapiens OX=9606 GN=H3-5 PE=1 SV=3	3	7	1	54.4	15.404	5335800	5691400	6040300	5529800	4704000	4790200	5.68917e+06	5008000	1.13602	-	0.109276
Q9H2D1	SLC25A32	sp|Q9H2D1|MFTC_HUMAN Mitochondrial folate transporter/carrier OS=Homo sapiens OX=9606 GN=SLC25A32 PE=1 SV=2	1	4	4	14.9	35.407	25986	17070		17315	20586		21528	18950.5	1.13601	-	0.641671
O75925	PIAS1	sp|O75925|PIAS1_HUMAN E3 SUMO-protein ligase PIAS1 OS=Homo sapiens OX=9606 GN=PIAS1 PE=1 SV=2	1	5	4	11.1	71.835	52731	71582	48366	63134	33887	54990	57559.7	50670.3	1.13596	-	0.573571
P61009	SPCS3	sp|P61009|SPCS3_HUMAN Signal peptidase complex subunit 3 OS=Homo sapiens OX=9606 GN=SPCS3 PE=1 SV=1	1	3	3	17.8	20.313	426590	414810	451870	355850	416640	366000	431090	379497	1.13595	-	0.0766335
P61758	VBP1	sp|P61758|PFD3_HUMAN Prefoldin subunit 3 OS=Homo sapiens OX=9606 GN=VBP1 PE=1 SV=4	1	8	8	41.6	22.626	595820	547340	637500	531940	516820	518830	593553	522530	1.13592	-	0.055102
Q96K76	USP47	sp|Q96K76|UBP47_HUMAN Ubiquitin carboxyl-terminal hydrolase 47 OS=Homo sapiens OX=9606 GN=USP47 PE=1 SV=3	1	25	25	27.1	157.31	123150	128020	113740	108720	104580	107990	121637	107097	1.13577	-	0.0294103
Q8NBZ7	UXS1	sp|Q8NBZ7|UXS1_HUMAN UDP-glucuronic acid decarboxylase 1 OS=Homo sapiens OX=9606 GN=UXS1 PE=1 SV=1	1	4	3	15.2	47.576	72916	73315	70339	59862	74323	56508	72190	63564.3	1.1357	-	0.194774
Q9Y620	RAD54B	sp|Q9Y620|RA54B_HUMAN DNA repair and recombination protein RAD54B OS=Homo sapiens OX=9606 GN=RAD54B PE=1 SV=1	1	3	3	4.2	102.97	27410	27641			22245	26229	27525.5	24237	1.13568	-	0.2411
P42766	RPL35	sp|P42766|RL35_HUMAN 60S ribosomal protein L35 OS=Homo sapiens OX=9606 GN=RPL35 PE=1 SV=2	1	2	2	13.8	14.551	1187900		1510500	1019600	1422300	1122800	1349200	1.18823e+06	1.13547	-	0.473483
Q92917	GPKOW	sp|Q92917|GPKOW_HUMAN G-patch domain and KOW motifs-containing protein OS=Homo sapiens OX=9606 GN=GPKOW PE=1 SV=2	1	14	12	50	52.228	209410	218630	221320	190730	187790	193450	216453	190657	1.1353	-	0.00286466
Q9UJU6	DBNL	sp|Q9UJU6|DBNL_HUMAN Drebrin-like protein OS=Homo sapiens OX=9606 GN=DBNL PE=1 SV=1	1	15	15	48.1	48.207	583660	622820	664770	550740	549330	548190	623750	549420	1.13529	-	0.033782
P25787	PSMA2	sp|P25787|PSA2_HUMAN Proteasome subunit alpha type-2 OS=Homo sapiens OX=9606 GN=PSMA2 PE=1 SV=2	1	9	9	61.5	25.898	554100	560480	565540	517870	468400	493730	560040	493333	1.13522	-	0.0104172
Q14642	INPP5A	sp|Q14642|I5P1_HUMAN Inositol polyphosphate-5-phosphatase A OS=Homo sapiens OX=9606 GN=INPP5A PE=1 SV=1	1	3	3	8.7	47.819	17980	33035		22597	19689	25123	25507.5	22469.7	1.1352	-	0.645682
P31040	SDHA	sp|P31040|SDHA_HUMAN Succinate dehydrogenase [ubiquinone] flavoprotein subunit, mitochondrial OS=Homo sapiens OX=9606 GN=SDHA PE=1 SV=2	1	20	18	43.1	72.691	616210	621840	529420	518600	522590	515840	589157	519010	1.13515	-	0.0793744
Q09472	EP300	sp|Q09472|EP300_HUMAN Histone acetyltransferase p300 OS=Homo sapiens OX=9606 GN=EP300 PE=1 SV=2	1	9	4	4.7	264.16	26162	31833	40804	29903	27574	29566	32933	29014.3	1.13506	-	0.416046
O14776	TCERG1	sp|O14776|TCRG1_HUMAN Transcription elongation regulator 1 OS=Homo sapiens OX=9606 GN=TCERG1 PE=1 SV=2	1	24	23	22.5	123.9	307260	307810	315940	269810	281160	269350	310337	273440	1.13494	-	0.0015093
Q96A65	EXOC4	sp|Q96A65|EXOC4_HUMAN Exocyst complex component 4 OS=Homo sapiens OX=9606 GN=EXOC4 PE=1 SV=1	1	24	23	35.1	110.5	200820	203150	181720	175740	165060	175350	195230	172050	1.13473	-	0.038569
P23458	JAK1	sp|P23458|JAK1_HUMAN Tyrosine-protein kinase JAK1 OS=Homo sapiens OX=9606 GN=JAK1 PE=1 SV=2	1	4	4	4.1	133.28	54399	56425	49635	49472	48137	43800	53486.3	47136.3	1.13472	-	0.0740952
Q16342	PDCD2	sp|Q16342|PDCD2_HUMAN Programmed cell death protein 2 OS=Homo sapiens OX=9606 GN=PDCD2 PE=1 SV=2	1	4	4	16.6	38.592	75534	94816	84083	81606	66979	75671	84811	74752	1.13456	-	0.224685
P05067	APP	sp|P05067|A4_HUMAN Amyloid-beta precursor protein OS=Homo sapiens OX=9606 GN=APP PE=1 SV=3	1	10	10	17	86.942	182420	194000	197660	161700	176430	167980	191360	168703	1.1343	-	0.022483
Q9NPL8	TIMMDC1	sp|Q9NPL8|TIDC1_HUMAN Complex I assembly factor TIMMDC1, mitochondrial OS=Homo sapiens OX=9606 GN=TIMMDC1 PE=1 SV=2	1	9	9	35.8	32.177	420060	442300	401930	388970	335640	390060	421430	371557	1.13423	-	0.0804115
O60508	CDC40	sp|O60508|PRP17_HUMAN Pre-mRNA-processing factor 17 OS=Homo sapiens OX=9606 GN=CDC40 PE=1 SV=1	1	12	12	26.3	65.521	134310	151850	127230	124030	114130	126330	137797	121497	1.13416	-	0.11838
Q9UPY3	DICER1	sp|Q9UPY3|DICER_HUMAN Endoribonuclease Dicer OS=Homo sapiens OX=9606 GN=DICER1 PE=1 SV=3	1	25	24	18.6	218.68	111240	120160	103540	99735	94951	100670	111647	98452	1.13402	-	0.0614615
P53396	ACLY	sp|P53396|ACLY_HUMAN ATP-citrate synthase OS=Homo sapiens OX=9606 GN=ACLY PE=1 SV=3	1	42	42	46.4	120.84	1669300	1621700	1513800	1416000	1383500	1438200	1601600	1.41257e+06	1.13382	-	0.0177755
Q9H9T3	ELP3	sp|Q9H9T3|ELP3_HUMAN Elongator complex protein 3 OS=Homo sapiens OX=9606 GN=ELP3 PE=1 SV=2	1	16	16	40.8	62.258	169600	179390	153610	150160	144380	148750	167533	147763	1.1338	-	0.06241
P51570	GALK1	sp|P51570|GALK1_HUMAN Galactokinase OS=Homo sapiens OX=9606 GN=GALK1 PE=1 SV=1	1	9	9	27.3	42.272	286970	308990	292020	252670	285080	245730	295993	261160	1.13338	-	0.0655131
Q9NXR1	NDE1	sp|Q9NXR1|NDE1_HUMAN Nuclear distribution protein nudE homolog 1 OS=Homo sapiens OX=9606 GN=NDE1 PE=1 SV=3	1	6	5	24.5	37.72	79901	78671	98642	80124	66570	80276	85738	75656.7	1.13325	-	0.270937
P17980	PSMC3	sp|P17980|PRS6A_HUMAN 26S proteasome regulatory subunit 6A OS=Homo sapiens OX=9606 GN=PSMC3 PE=1 SV=3	1	22	21	67	49.203	2040800	1977200	2133400	1815500	1782700	1830100	2.05047e+06	1.80943e+06	1.13321	-	0.00709039
Q9UNN5	FAF1	sp|Q9UNN5|FAF1_HUMAN FAS-associated factor 1 OS=Homo sapiens OX=9606 GN=FAF1 PE=1 SV=2	1	14	14	24	73.953	219380	229900	229540	206720	185970	206370	226273	199687	1.13314	-	0.0257442
Q9UN81	L1RE1	sp|Q9UN81|LORF1_HUMAN LINE-1 retrotransposable element ORF1 protein OS=Homo sapiens OX=9606 GN=L1RE1 PE=1 SV=1	1	11	11	35.8	40.055	314260	316100	339180	273260	302080	280610	323180	285317	1.13271	-	0.0325546
Q14126	DSG2	sp|Q14126|DSG2_HUMAN Desmoglein-2 OS=Homo sapiens OX=9606 GN=DSG2 PE=1 SV=2	1	28	27	42.7	122.29	2418200	2384500	2544500	2173100	2190900	2122800	2.44907e+06	2.16227e+06	1.13264	-	0.00557131
Q9BWF3	RBM4	sp|Q9BWF3|RBM4_HUMAN RNA-binding protein 4 OS=Homo sapiens OX=9606 GN=RBM4 PE=1 SV=1	1	11	3	42.6	40.313	517320	564070	681790	525640	530490	500640	587727	518923	1.13259	-	0.239219
P18621	RPL17	sp|P18621|RL17_HUMAN 60S ribosomal protein L17 OS=Homo sapiens OX=9606 GN=RPL17 PE=1 SV=3	1	7	7	46.2	21.397	4765000	5080700	4343300	3981000	4416400	4131700	4.72967e+06	4.17637e+06	1.13248	-	0.0902596
P16333	NCK1	sp|P16333|NCK1_HUMAN Cytoplasmic protein NCK1 OS=Homo sapiens OX=9606 GN=NCK1 PE=1 SV=1	1	11	10	39.5	42.864	164430	169730	169140	148310	153280	142870	167767	148153	1.13239	-	0.00468829
Q9BW66	CINP	sp|Q9BW66|CINP_HUMAN Cyclin-dependent kinase 2-interacting protein OS=Homo sapiens OX=9606 GN=CINP PE=1 SV=1	1	4	4	25.9	24.324	92641	114150	93320	92078	82802	90153	100037	88344.3	1.13235	-	0.198942
Q9Y5K8	ATP6V1D	sp|Q9Y5K8|VATD_HUMAN V-type proton ATPase subunit D OS=Homo sapiens OX=9606 GN=ATP6V1D PE=1 SV=1	1	5	5	30	28.262	49348	82271	76987	76502	62986	44766	69535.3	61418	1.13217	-	0.586401
P53384	NUBP1	sp|P53384|NUBP1_HUMAN Cytosolic Fe-S cluster assembly factor NUBP1 OS=Homo sapiens OX=9606 GN=NUBP1 PE=1 SV=2	1	3	3	16.9	34.534	301410	296130	292000	263300	253640	268810	296513	261917	1.13209	-	0.00265606
Q13177	PAK2	sp|Q13177|PAK2_HUMAN Serine/threonine-protein kinase PAK 2 OS=Homo sapiens OX=9606 GN=PAK2 PE=1 SV=3	1	26	17	66.2	58.042	1144400	1087000	1187900	979630	1040800	1000100	1.13977e+06	1.00684e+06	1.13202	-	0.0179239
P19793;P48443	RXRA	sp|P19793|RXRA_HUMAN Retinoic acid receptor RXR-alpha OS=Homo sapiens OX=9606 GN=RXRA PE=1 SV=1	2	10	6	33.1	50.811	92283	94714	90685	86856	78450	79992	92560.7	81766	1.13202	-	0.019017
Q3KQU3	MAP7D1	sp|Q3KQU3|MA7D1_HUMAN MAP7 domain-containing protein 1 OS=Homo sapiens OX=9606 GN=MAP7D1 PE=1 SV=1	1	16	16	27.7	92.819	399860	463100	458970	373160	395500	399320	440643	389327	1.13181	-	0.0799833
Q8IUH3	RBM45	sp|Q8IUH3|RBM45_HUMAN RNA-binding protein 45 OS=Homo sapiens OX=9606 GN=RBM45 PE=1 SV=1	1	6	6	16.4	53.502	47687	51232	42675	42308	39249	43563	47198	41706.7	1.13167	-	0.120743
P16435	POR	sp|P16435|NCPR_HUMAN NADPH--cytochrome P450 reductase OS=Homo sapiens OX=9606 GN=POR PE=1 SV=2	1	23	23	43.6	76.689	341050	392690	286890	308590	309940	283460	340210	300663	1.13153	-	0.28071
P98179	RBM3	sp|P98179|RBM3_HUMAN RNA-binding protein 3 OS=Homo sapiens OX=9606 GN=RBM3 PE=1 SV=1	1	4	4	41.4	17.17	1371000	1503400	1358800	1261300	1166000	1314300	1.41107e+06	1247200	1.13139	-	0.061165
P08559;P29803	PDHA1	sp|P08559|ODPA_HUMAN Pyruvate dehydrogenase E1 component subunit alpha, somatic form, mitochondrial OS=Homo sapiens OX=9606 GN=PDHA1 PE=1 SV=3	2	11	11	35.1	43.295	283030	285590	229710	240740	228100	237070	266110	235303	1.13092	-	0.172969
Q9NS86	LANCL2	sp|Q9NS86|LANC2_HUMAN LanC-like protein 2 OS=Homo sapiens OX=9606 GN=LANCL2 PE=1 SV=1	1	12	11	34	50.854	934750	884810	733500	736360	733530	788940	851020	752943	1.13026	-	0.195241
Q8N531	FBXL6	sp|Q8N531|FBXL6_HUMAN F-box/LRR-repeat protein 6 OS=Homo sapiens OX=9606 GN=FBXL6 PE=2 SV=1	1	2	2	4.5	58.587	25831	29766	23499	22700	21946	25336	26365.3	23327.3	1.13023	-	0.221121
Q9C0B5	ZDHHC5	sp|Q9C0B5|ZDHC5_HUMAN Palmitoyltransferase ZDHHC5 OS=Homo sapiens OX=9606 GN=ZDHHC5 PE=1 SV=2	1	11	11	22.2	77.544	124960	139200	146300	122490	118340	122410	136820	121080	1.13	-	0.0703757
Q8N684	CPSF7	sp|Q8N684|CPSF7_HUMAN Cleavage and polyadenylation specificity factor subunit 7 OS=Homo sapiens OX=9606 GN=CPSF7 PE=1 SV=1	1	12	12	32.1	52.049	791980	835670	821880	714560	714380	738860	816510	722600	1.12996	-	0.00352376
Q8WXE1	ATRIP	sp|Q8WXE1|ATRIP_HUMAN ATR-interacting protein OS=Homo sapiens OX=9606 GN=ATRIP PE=1 SV=1	1	6	6	10	85.837	954640	1017500	1070100	950970	846440	895350	1014080	897587	1.12979	-	0.0607906
Q9UNZ2	NSFL1C	sp|Q9UNZ2|NSF1C_HUMAN NSFL1 cofactor p47 OS=Homo sapiens OX=9606 GN=NSFL1C PE=1 SV=2	1	20	20	63	40.572	2822700	2861500	3060400	2602200	2609700	2529600	2.91487e+06	2580500	1.12957	-	0.0127392
Q99497	PARK7	sp|Q99497|PARK7_HUMAN Parkinson disease protein 7 OS=Homo sapiens OX=9606 GN=PARK7 PE=1 SV=2	1	10	10	57.1	19.891	1859300	1985200	2176500	1543500	2126900	1660600	2007000	1777000	1.12943	-	0.315557
Q9Y3Z3	SAMHD1	sp|Q9Y3Z3|SAMH1_HUMAN Deoxynucleoside triphosphate triphosphohydrolase SAMHD1 OS=Homo sapiens OX=9606 GN=SAMHD1 PE=1 SV=2	1	24	24	48.9	72.2	194350	202740	178430	176600	155560	177450	191840	169870	1.12933	-	0.0953257
Q14596	NBR1	sp|Q14596|NBR1_HUMAN Next to BRCA1 gene 1 protein OS=Homo sapiens OX=9606 GN=NBR1 PE=1 SV=3	1	3	3	3.6	107.41	42951	67066	49341	55909	40965	44239	53119.3	47037.7	1.12929	-	0.514805
Q9BTY7	HGH1	sp|Q9BTY7|HGH1_HUMAN Protein HGH1 homolog OS=Homo sapiens OX=9606 GN=HGH1 PE=1 SV=1	1	9	9	36.9	42.129	181150	194570	191600	170480	159420	172510	189107	167470	1.1292	-	0.0197678
P55011	SLC12A2	sp|P55011|S12A2_HUMAN Solute carrier family 12 member 2 OS=Homo sapiens OX=9606 GN=SLC12A2 PE=1 SV=1	1	16	15	18.6	131.45	221350	234370	226900	211720	184530	208300	227540	201517	1.12914	-	0.0495873
Q6IBS0	TWF2	sp|Q6IBS0|TWF2_HUMAN Twinfilin-2 OS=Homo sapiens OX=9606 GN=TWF2 PE=1 SV=2	1	15	13	56.2	39.548	438390	459530	415910	403190	351700	408830	437943	387907	1.12899	-	0.0864164
Q8WUK0	PTPMT1	sp|Q8WUK0|PTPM1_HUMAN Phosphatidylglycerophosphatase and protein-tyrosine phosphatase 1 OS=Homo sapiens OX=9606 GN=PTPMT1 PE=1 SV=1	1	3	3	19.4	22.843	92873	89530	84971	77006	81419	78401	89124.7	78942	1.12899	-	0.0180683
P62699	YPEL5	sp|P62699|YPEL5_HUMAN Protein yippee-like 5 OS=Homo sapiens OX=9606 GN=YPEL5 PE=1 SV=1	1	3	3	29.8	13.841	71990	93323	87281	80949	64808	77996	84198	74584.3	1.1289	-	0.298743
Q7Z3U7	MON2	sp|Q7Z3U7|MON2_HUMAN Protein MON2 homolog OS=Homo sapiens OX=9606 GN=MON2 PE=1 SV=3	1	18	17	13.2	190.36	94116	104830	87451	83233	85714	84761	95465.7	84569.3	1.12884	-	0.100101
P49841	GSK3B	sp|P49841|GSK3B_HUMAN Glycogen synthase kinase-3 beta OS=Homo sapiens OX=9606 GN=GSK3B PE=1 SV=2	1	14	11	50.2	46.744	459240	426600	485980	397200	412540	405700	457273	405147	1.12866	-	0.0424141
O43615	TIMM44	sp|O43615|TIM44_HUMAN Mitochondrial import inner membrane translocase subunit TIM44 OS=Homo sapiens OX=9606 GN=TIMM44 PE=1 SV=2	1	14	14	37.2	51.355	418680	434710	425700	385130	391050	357230	426363	377803	1.12853	-	0.0131083
Q6KC79	NIPBL	sp|Q6KC79|NIPBL_HUMAN Nipped-B-like protein OS=Homo sapiens OX=9606 GN=NIPBL PE=1 SV=2	1	19	18	9	316.05	61250	62883	56111	50232	58213	51289	60081.3	53244.7	1.1284	-	0.101664
Q9NUL3	STAU2	sp|Q9NUL3|STAU2_HUMAN Double-stranded RNA-binding protein Staufen homolog 2 OS=Homo sapiens OX=9606 GN=STAU2 PE=1 SV=2	1	8	7	19.3	62.608	76555	82318	88941	73725	78939	66954	82604.7	73206	1.12839	-	0.132408
Q12894	IFRD2	sp|Q12894|IFRD2_HUMAN Interferon-related developmental regulator 2 OS=Homo sapiens OX=9606 GN=IFRD2 PE=1 SV=3	1	2	2	5.1	54.813	31034	38520	26848	37303	23029	25113	32134	28481.7	1.12823	-	0.550524
Q13885	TUBB2A	sp|Q13885|TBB2A_HUMAN Tubulin beta-2A chain OS=Homo sapiens OX=9606 GN=TUBB2A PE=1 SV=1	1	23	1	66.7	49.906	16587000	15029000	14229000	13563000	13620000	13454000	1.52817e+07	1.35457e+07	1.12816	-	0.0666717
Q5VV41	ARHGEF16	sp|Q5VV41|ARHGG_HUMAN Rho guanine nucleotide exchange factor 16 OS=Homo sapiens OX=9606 GN=ARHGEF16 PE=1 SV=1	1	12	12	24	80.104	202720	219300	197290	188720	164660	195600	206437	182993	1.12811	-	0.110684
Q15155	NOMO1	sp|Q15155|NOMO1_HUMAN Nodal modulator 1 OS=Homo sapiens OX=9606 GN=NOMO1 PE=1 SV=5	1	38	2	45.2	134.32	550770	556850	516230	491140	472320	476530	541283	479997	1.12768	-	0.0115375
Q15596	NCOA2	sp|Q15596|NCOA2_HUMAN Nuclear receptor coactivator 2 OS=Homo sapiens OX=9606 GN=NCOA2 PE=1 SV=2	1	4	4	3.9	159.15		43049	62074	48999	41488	49360	52561.5	46615.7	1.12755	-	0.502645
Q8WUA2	PPIL4	sp|Q8WUA2|PPIL4_HUMAN Peptidyl-prolyl cis-trans isomerase-like 4 OS=Homo sapiens OX=9606 GN=PPIL4 PE=1 SV=1	1	12	12	28.3	57.224	186120	183980	204180	163270	182510	163580	191427	169787	1.12745	-	0.0746206
P22681	CBL	sp|P22681|CBL_HUMAN E3 ubiquitin-protein ligase CBL OS=Homo sapiens OX=9606 GN=CBL PE=1 SV=2	1	7	7	10	99.632	51163	50171	51439	45411	45879	44234	50924.3	45174.7	1.12728	-	0.000764432
P21912	SDHB	sp|P21912|SDHB_HUMAN Succinate dehydrogenase [ubiquinone] iron-sulfur subunit, mitochondrial OS=Homo sapiens OX=9606 GN=SDHB PE=1 SV=3	1	7	7	28.2	31.629	284770	308980	285090	250760	275100	253760	292947	259873	1.12727	-	0.0406478
Q15363	TMED2	sp|Q15363|TMED2_HUMAN Transmembrane emp24 domain-containing protein 2 OS=Homo sapiens OX=9606 GN=TMED2 PE=1 SV=1	1	5	5	29.4	22.761	1217700	1174200	1068200	1104000	994940	970820	1.15337e+06	1.02325e+06	1.12716	-	0.0975655
Q9P0I2	EMC3	sp|Q9P0I2|EMC3_HUMAN ER membrane protein complex subunit 3 OS=Homo sapiens OX=9606 GN=EMC3 PE=1 SV=3	1	9	9	51.3	29.952	238000	296170	281720	237310	230990	255700	271963	241333	1.12692	-	0.182092
Q01844	EWSR1	sp|Q01844|EWS_HUMAN RNA-binding protein EWS OS=Homo sapiens OX=9606 GN=EWSR1 PE=1 SV=1	1	6	6	14.2	68.477	1148800	1212700	1345000	1057500	1098400	1133300	1235500	1096400	1.12687	-	0.0875208
O14737	PDCD5	sp|O14737|PDCD5_HUMAN Programmed cell death protein 5 OS=Homo sapiens OX=9606 GN=PDCD5 PE=1 SV=3	1	6	6	50.4	14.285	461510	471930	518650	422020	464480	402450	484030	429650	1.12657	-	0.0987469
Q8N8V2	GBP7	sp|Q8N8V2|GBP7_HUMAN Guanylate-binding protein 7 OS=Homo sapiens OX=9606 GN=GBP7 PE=1 SV=2	1	3	2	6	72.512	59025	57316	54047	54137	49056	48058	56796	50417	1.12652	-	0.0553613
Q96Q89	KIF20B	sp|Q96Q89|KI20B_HUMAN Kinesin-like protein KIF20B OS=Homo sapiens OX=9606 GN=KIF20B PE=1 SV=3	1	17	17	12.9	210.63	50769	55983	57178	49563	45774	50210	54643.3	48515.7	1.1263	-	0.0634721
Q9BY50	SEC11C	sp|Q9BY50|SC11C_HUMAN Signal peptidase complex catalytic subunit SEC11C OS=Homo sapiens OX=9606 GN=SEC11C PE=1 SV=3	1	4	4	23.4	21.542	136250	141770	114590	118530	108720	121480	130870	116243	1.12583	-	0.185066
Q9UMZ2	SYNRG	sp|Q9UMZ2|SYNRG_HUMAN Synergin gamma OS=Homo sapiens OX=9606 GN=SYNRG PE=1 SV=2	1	12	11	14.2	140.65	87283	98502	92995	86737	80780	80110	92926.7	82542.3	1.12581	-	0.0547806
Q6GMV3	PTRHD1	sp|Q6GMV3|PTRD1_HUMAN Putative peptidyl-tRNA hydrolase PTRHD1 OS=Homo sapiens OX=9606 GN=PTRHD1 PE=1 SV=1	1	4	3	42.9	15.805	152290	137290	188500	150800	142610	131270	159360	141560	1.12574	-	0.334094
O00291	HIP1	sp|O00291|HIP1_HUMAN Huntingtin-interacting protein 1 OS=Homo sapiens OX=9606 GN=HIP1 PE=1 SV=5	1	14	12	19.7	116.22	64315	64915	78213	67826	60044	56408	69147.7	61426	1.12571	-	0.243473
Q15424	SAFB	sp|Q15424|SAFB1_HUMAN Scaffold attachment factor B1 OS=Homo sapiens OX=9606 GN=SAFB PE=1 SV=4	1	17	9	23.3	102.64	622200	671410	694230	584630	549290	631950	662613	588623	1.1257	-	0.0819452
Q2TB10	ZNF800	sp|Q2TB10|ZN800_HUMAN Zinc finger protein 800 OS=Homo sapiens OX=9606 GN=ZNF800 PE=1 SV=1	1	2	2	3.6	75.235	119960	135630		127380	90605	122600	127795	113528	1.12567	-	0.438446
P50570	DNM2	sp|P50570|DYN2_HUMAN Dynamin-2 OS=Homo sapiens OX=9606 GN=DNM2 PE=1 SV=2	1	27	19	39.4	98.063	491840	508860	477830	444610	428430	440890	492843	437977	1.12527	-	0.00581088
Q9BW83	IFT27	sp|Q9BW83|IFT27_HUMAN Intraflagellar transport protein 27 homolog OS=Homo sapiens OX=9606 GN=IFT27 PE=1 SV=1	1	4	3	29	20.48	42564	48094	30285	35239	34521	37735	40314.3	35831.7	1.1251	-	0.4494
P30085	CMPK1	sp|P30085|KCY_HUMAN UMP-CMP kinase OS=Homo sapiens OX=9606 GN=CMPK1 PE=1 SV=3	1	11	11	53.6	22.222	870490	970950	934390	806310	869630	791820	925277	822587	1.12484	-	0.0533632
Q03169	TNFAIP2	sp|Q03169|TNAP2_HUMAN Tumor necrosis factor alpha-induced protein 2 OS=Homo sapiens OX=9606 GN=TNFAIP2 PE=1 SV=2	1	21	21	39.8	72.66	286140	285470	302840	258900	249080	269510	291483	259163	1.12471	-	0.0168724
P09132	SRP19	sp|P09132|SRP19_HUMAN Signal recognition particle 19 kDa protein OS=Homo sapiens OX=9606 GN=SRP19 PE=1 SV=3	1	4	4	36.8	16.156	523230	502530	519900	445170	493960	435440	515220	458190	1.12447	-	0.0411818
Q15785	TOMM34	sp|Q15785|TOM34_HUMAN Mitochondrial import receptor subunit TOM34 OS=Homo sapiens OX=9606 GN=TOMM34 PE=1 SV=2	1	13	13	51.5	34.559	1148100	1200300	1232800	1040800	1096100	1048200	1.19373e+06	1061700	1.12436	-	0.0118822
P40925	MDH1	sp|P40925|MDHC_HUMAN Malate dehydrogenase, cytoplasmic OS=Homo sapiens OX=9606 GN=MDH1 PE=1 SV=4	1	10	9	34.7	36.426	1976600	1887000	1894600	1679100	1743300	1699300	1919400	1.70723e+06	1.12428	-	0.00350122
Q6L8Q7	PDE12	sp|Q6L8Q7|PDE12_HUMAN 2,5-phosphodiesterase 12 OS=Homo sapiens OX=9606 GN=PDE12 PE=1 SV=2	1	9	8	24.8	67.351	120700	62814	103640	73720	81252	100450	95718	85140.7	1.12423	-	0.606077
Q9Y2L5	TRAPPC8	sp|Q9Y2L5|TPPC8_HUMAN Trafficking protein particle complex subunit 8 OS=Homo sapiens OX=9606 GN=TRAPPC8 PE=1 SV=2	1	18	18	16.2	161	99891	112410	105250	98080	89629	94787	105850	94165.3	1.12409	-	0.0559917
Q9Y2B0	CNPY2	sp|Q9Y2B0|CNPY2_HUMAN Protein canopy homolog 2 OS=Homo sapiens OX=9606 GN=CNPY2 PE=1 SV=1	1	8	8	58.2	20.652	1246700	1121400	1449100	1087500	1197000	1111600	1272400	1.13203e+06	1.124	-	0.237266
Q9UDY4	DNAJB4	sp|Q9UDY4|DNJB4_HUMAN DnaJ homolog subfamily B member 4 OS=Homo sapiens OX=9606 GN=DNAJB4 PE=1 SV=1	1	8	7	28.8	37.806	134920	146910	139580	123780	121110	130060	140470	124983	1.12391	-	0.0241667
Q96EN8	MOCOS	sp|Q96EN8|MOCOS_HUMAN Molybdenum cofactor sulfurase OS=Homo sapiens OX=9606 GN=MOCOS PE=1 SV=2	1	4	4	6.6	98.119	337910	408840	380450	295000	448490	259570	375733	334353	1.12376	-	0.538119
Q9UGP8	SEC63	sp|Q9UGP8|SEC63_HUMAN Translocation protein SEC63 homolog OS=Homo sapiens OX=9606 GN=SEC63 PE=1 SV=2	1	24	24	36.1	87.996	345950	369360	327660	321890	296230	310100	347657	309407	1.12362	-	0.0540683
Q86V21	AACS	sp|Q86V21|AACS_HUMAN Acetoacetyl-CoA synthetase OS=Homo sapiens OX=9606 GN=AACS PE=1 SV=1	1	11	11	20.5	75.143	550230	623780	530820	514670	482490	520550	568277	505903	1.12329	-	0.111856
Q86XP3	DDX42	sp|Q86XP3|DDX42_HUMAN ATP-dependent RNA helicase DDX42 OS=Homo sapiens OX=9606 GN=DDX42 PE=1 SV=1	1	25	25	44.3	102.97	912530	935380	888940	802770	793010	840760	912283	812180	1.12325	-	0.0071969
P35241	RDX	sp|P35241|RADI_HUMAN Radixin OS=Homo sapiens OX=9606 GN=RDX PE=1 SV=1	1	29	17	49.4	68.563	562330	608490	558010	515220	510270	513720	576277	513070	1.12319	-	0.0175928
Q9H4E7	DEF6	sp|Q9H4E7|DEFI6_HUMAN Differentially expressed in FDCP 6 homolog OS=Homo sapiens OX=9606 GN=DEF6 PE=1 SV=1	1	7	7	14.4	73.91	64138	65076	59426	54488	60612	52879	62880	55993	1.123	-	0.0787118
P01137	TGFB1	sp|P01137|TGFB1_HUMAN Transforming growth factor beta-1 proprotein OS=Homo sapiens OX=9606 GN=TGFB1 PE=1 SV=2	1	6	5	19	44.341	165260	166330	162780	148240	135840	156210	164790	146763	1.12283	-	0.0401415
O60678	PRMT3	sp|O60678|ANM3_HUMAN Protein arginine N-methyltransferase 3 OS=Homo sapiens OX=9606 GN=PRMT3 PE=1 SV=4	1	12	12	29.8	59.902	200720	208090	190540	180310	163330	190170	199783	177937	1.12278	-	0.0795674
Q6DKK2	TTC19	sp|Q6DKK2|TTC19_HUMAN Tetratricopeptide repeat protein 19, mitochondrial OS=Homo sapiens OX=9606 GN=TTC19 PE=1 SV=4	1	5	5	13.9	42.456	48064	47290	46102	43328	43515	39200	47152	42014.3	1.12228	-	0.0277501
Q8IYB5	SMAP1	sp|Q8IYB5|SMAP1_HUMAN Stromal membrane-associated protein 1 OS=Homo sapiens OX=9606 GN=SMAP1 PE=1 SV=2	1	2	2	4.9	50.386	222480	235260	222360	201320	215350	189420	226700	202030	1.12211	-	0.0459922
Q96FZ7	CHMP6	sp|Q96FZ7|CHMP6_HUMAN Charged multivesicular body protein 6 OS=Homo sapiens OX=9606 GN=CHMP6 PE=1 SV=3	1	5	5	27.4	23.485	232720	220690	274130	224430	238910	185080	242513	216140	1.12202	-	0.312076
O43493	TGOLN2	sp|O43493|TGON2_HUMAN Trans-Golgi network integral membrane protein 2 OS=Homo sapiens OX=9606 GN=TGOLN2 PE=1 SV=4	1	3	3	9.6	45.879	150270	158580	156090	133350	144410	136620	154980	138127	1.12201	-	0.0147457
Q8WVM0	TFB1M	sp|Q8WVM0|TFB1M_HUMAN Dimethyladenosine transferase 1, mitochondrial OS=Homo sapiens OX=9606 GN=TFB1M PE=1 SV=1	1	6	5	22	39.542	68943	77467	63048	65916	57896	62875	69819.3	62229	1.12197	-	0.18852
P20645	M6PR	sp|P20645|MPRD_HUMAN Cation-dependent mannose-6-phosphate receptor OS=Homo sapiens OX=9606 GN=M6PR PE=1 SV=1	1	4	4	22	30.993	553480	584300	562740	544410	453170	518110	566840	505230	1.12194	-	0.097608
O15169	AXIN1	sp|O15169|AXIN1_HUMAN Axin-1 OS=Homo sapiens OX=9606 GN=AXIN1 PE=1 SV=2	1	2	2	3.7	95.634	19670	17999	20579	16366	15878	19681	19416	17308.3	1.12177	-	0.210207
P46782	RPS5	sp|P46782|RS5_HUMAN 40S ribosomal protein S5 OS=Homo sapiens OX=9606 GN=RPS5 PE=1 SV=4	1	10	10	46.1	22.876	1052900	1010500	1095000	919900	1013200	883400	1052800	938833	1.12139	-	0.0672172
Q9NRR5	UBQLN4	sp|Q9NRR5|UBQL4_HUMAN Ubiquilin-4 OS=Homo sapiens OX=9606 GN=UBQLN4 PE=1 SV=2	1	11	8	37.8	63.852	222260	226650	253090	213160	202170	210770	234000	208700	1.12123	-	0.0680163
Q6ZNB6	NFXL1	sp|Q6ZNB6|NFXL1_HUMAN NF-X1-type zinc finger protein NFXL1 OS=Homo sapiens OX=9606 GN=NFXL1 PE=1 SV=2	1	2	2	4.4	101.34	52780	60709	53953	46582	49749	53013	55814	49781.3	1.12118	-	0.122682
C9JLW8	MCRIP1	sp|C9JLW8|MCRI1_HUMAN Mapk-regulated corepressor-interacting protein 1 OS=Homo sapiens OX=9606 GN=MCRIP1 PE=1 SV=1	1	3	3	38.1	10.92	159200	160040	189570	151880	139660	162350	169603	151297	1.121	-	0.200187
O95551	TDP2	sp|O95551|TYDP2_HUMAN Tyrosyl-DNA phosphodiesterase 2 OS=Homo sapiens OX=9606 GN=TDP2 PE=1 SV=1	1	5	5	19.3	40.929	71883	75166	87870	71126	60002	78438	78306.3	69855.3	1.12098	-	0.308237
Q02297	NRG1	sp|Q02297|NRG1_HUMAN Pro-neuregulin-1, membrane-bound isoform OS=Homo sapiens OX=9606 GN=NRG1 PE=1 SV=3	1	3	3	6.6	70.391	53322	64310	74231	63751	50395		63954.3	57073	1.12057	-	0.510856
O95487	SEC24B	sp|O95487|SC24B_HUMAN Protein transport protein Sec24B OS=Homo sapiens OX=9606 GN=SEC24B PE=1 SV=2	1	14	12	16.8	137.42	147700	157600	145570	138560	128290	135530	150290	134127	1.12051	-	0.0280721
P68036;A0A1B0GUS4	UBE2L3; UBE2L5	sp|P68036|UB2L3_HUMAN Ubiquitin-conjugating enzyme E2 L3 OS=Homo sapiens OX=9606 GN=UBE2L3 PE=1 SV=1;sp|A0A1B0GUS4|UB2L5_HUMAN Ubiquitin-conjugating enzyme E2 L5 OS=Homo sapiens OX=9606 GN=UBE2L5 PE=2 SV=1	2	8	8	65.6	17.861	1538600	1609600	1803700	1423100	1520200	1476100	1.65063e+06	1.47313e+06	1.12049	-	0.102294
P07948;P08631	LYN	sp|P07948|LYN_HUMAN Tyrosine-protein kinase Lyn OS=Homo sapiens OX=9606 GN=LYN PE=1 SV=3	2	14	13	34.4	58.573	259180	267190	235730	207360	239310	233510	254033	226727	1.12044	-	0.115587
Q9HBG6	IFT122	sp|Q9HBG6|IF122_HUMAN Intraflagellar transport protein 122 homolog OS=Homo sapiens OX=9606 GN=IFT122 PE=1 SV=2	1	6	5	7.1	141.82	62796	77740	63934	65634	56154	60705	68156.7	60831	1.12043	-	0.25575
Q9H939	PSTPIP2	sp|Q9H939|PPIP2_HUMAN Proline-serine-threonine phosphatase-interacting protein 2 OS=Homo sapiens OX=9606 GN=PSTPIP2 PE=1 SV=4	1	3	3	9	38.858	88797	92223	95751	79939	82267	84855	92257	82353.7	1.12025	-	0.0157644
Q92828	CORO2A	sp|Q92828|COR2A_HUMAN Coronin-2A OS=Homo sapiens OX=9606 GN=CORO2A PE=1 SV=2	1	5	5	11	59.763	34730	43932	32736	35968	34756	28740	37132.7	33154.7	1.11998	-	0.387806
O95544	NADK	sp|O95544|NADK_HUMAN NAD kinase OS=Homo sapiens OX=9606 GN=NADK PE=1 SV=1	1	5	5	14.1	49.228	56937	67208	67020	65237	51296	54171	63721.7	56901.3	1.11986	-	0.278053
Q9BTW9	TBCD	sp|Q9BTW9|TBCD_HUMAN Tubulin-specific chaperone D OS=Homo sapiens OX=9606 GN=TBCD PE=1 SV=2	1	28	28	34.9	132.6	462550	502290	449430	431390	412270	419540	471423	421067	1.11959	-	0.0403249
Q96GZ6	SLC41A3	sp|Q96GZ6|S41A3_HUMAN Solute carrier family 41 member 3 OS=Homo sapiens OX=9606 GN=SLC41A3 PE=1 SV=2	1	2	2	6.1	54.766	38404	35417	39774	34500	31900	35073	37865	33824.3	1.11946	-	0.0666092
Q9NWB6	ARGLU1	sp|Q9NWB6|ARGL1_HUMAN Arginine and glutamate-rich protein 1 OS=Homo sapiens OX=9606 GN=ARGLU1 PE=1 SV=1	1	3	3	8.4	33.216	131230	134770	142090	128160	107240	129180	136030	121527	1.11934	-	0.137699
P35610	SOAT1	sp|P35610|SOAT1_HUMAN Sterol O-acyltransferase 1 OS=Homo sapiens OX=9606 GN=SOAT1 PE=1 SV=3	1	8	8	19.1	64.734	242370	281870	227180	224850	216560	229920	250473	223777	1.1193	-	0.186363
Q9UMX0	UBQLN1	sp|Q9UMX0|UBQL1_HUMAN Ubiquilin-1 OS=Homo sapiens OX=9606 GN=UBQLN1 PE=1 SV=2	1	14	9	49.6	62.518	961310	1012500	1155700	931150	930210	934810	1043170	932057	1.11921	-	0.128822
Q16563	SYPL1	sp|Q16563|SYPL1_HUMAN Synaptophysin-like protein 1 OS=Homo sapiens OX=9606 GN=SYPL1 PE=1 SV=1	1	3	3	19.7	28.565	1055500	999680	1097400	945490	933870	937490	1050860	938950	1.11919	-	0.017175
Q9Y6W3	CAPN7	sp|Q9Y6W3|CAN7_HUMAN Calpain-7 OS=Homo sapiens OX=9606 GN=CAPN7 PE=1 SV=1	1	3	2	5.3	92.651	25347	21398		21068	20702		23372.5	20885	1.1191	-	0.336417
O94888	UBXN7	sp|O94888|UBXN7_HUMAN UBX domain-containing protein 7 OS=Homo sapiens OX=9606 GN=UBXN7 PE=1 SV=2	1	15	15	46	54.862	478230	482180	512840	438350	424490	454150	491083	438997	1.11865	-	0.0199684
P61086	UBE2K	sp|P61086|UBE2K_HUMAN Ubiquitin-conjugating enzyme E2 K OS=Homo sapiens OX=9606 GN=UBE2K PE=1 SV=3	1	11	10	68.5	22.406	763360	938670	958190	828060	800130	749890	886740	792693	1.11864	-	0.227492
Q15404	RSU1	sp|Q15404|RSU1_HUMAN Ras suppressor protein 1 OS=Homo sapiens OX=9606 GN=RSU1 PE=1 SV=3	1	5	5	26.7	31.54	190260	194870	169700	161240	158180	176750	184943	165390	1.11823	-	0.112387
Q9NP72	RAB18	sp|Q9NP72|RAB18_HUMAN Ras-related protein Rab-18 OS=Homo sapiens OX=9606 GN=RAB18 PE=1 SV=1	1	8	8	52.9	22.977	995150	902480	941010	807720	854140	877190	946213	846350	1.11799	-	0.0416366
O15014	ZNF609	sp|O15014|ZN609_HUMAN Zinc finger protein 609 OS=Homo sapiens OX=9606 GN=ZNF609 PE=1 SV=2	1	4	3	5	151.19	39981	37979	38350	36559	30159	37331	38770	34683	1.11784	-	0.157627
O95379	TNFAIP8	sp|O95379|TFIP8_HUMAN Tumor necrosis factor alpha-induced protein 8 OS=Homo sapiens OX=9606 GN=TNFAIP8 PE=1 SV=1	1	5	5	35.4	23.003	165290	189310	193120	159370	141260	189360	182573	163330	1.11782	-	0.30858
Q71RC2	LARP4	sp|Q71RC2|LARP4_HUMAN La-related protein 4 OS=Homo sapiens OX=9606 GN=LARP4 PE=1 SV=3	1	11	11	19.9	80.595	134570	139970	154860	131090	124090	128970	143133	128050	1.11779	-	0.0782884
O95628	CNOT4	sp|O95628|CNOT4_HUMAN CCR4-NOT transcription complex subunit 4 OS=Homo sapiens OX=9606 GN=CNOT4 PE=1 SV=3	1	6	6	14.3	63.509	75293	95084	75870	76748	61112	82522	82082.3	73460.7	1.11736	-	0.398044
P63010	AP2B1	sp|P63010|AP2B1_HUMAN AP-2 complex subunit beta OS=Homo sapiens OX=9606 GN=AP2B1 PE=1 SV=1	1	42	24	58.5	104.55	1052200	1060000	997950	931090	945830	906990	1.03672e+06	927970	1.11719	-	0.00852026
O94829	IPO13	sp|O94829|IPO13_HUMAN Importin-13 OS=Homo sapiens OX=9606 GN=IPO13 PE=1 SV=3	1	12	12	16.4	108.19	114520	108910	98438	100950	87472	99698	107289	96040	1.11713	-	0.152596
Q14202	ZMYM3	sp|Q14202|ZMYM3_HUMAN Zinc finger MYM-type protein 3 OS=Homo sapiens OX=9606 GN=ZMYM3 PE=1 SV=2	1	6	5	6.5	152.38	50662	57697	47622	39740	38485	61451	51993.7	46558.7	1.11673	-	0.535624
P99999;CON__P62894	CYCS	sp|P99999|CYC_HUMAN Cytochrome c OS=Homo sapiens OX=9606 GN=CYCS PE=1 SV=2	2	5	4	54.3	11.749	776600	890950	884680	741270	784260	760230	850743	761920	1.11658	-	0.0858129
Q7Z6Z7	HUWE1	sp|Q7Z6Z7|HUWE1_HUMAN E3 ubiquitin-protein ligase HUWE1 OS=Homo sapiens OX=9606 GN=HUWE1 PE=1 SV=3	1	87	85	31.5	481.89	526440	550080	512830	475620	467590	480460	529783	474557	1.11638	-	0.00866334
O75396	SEC22B	sp|O75396|SC22B_HUMAN Vesicle-trafficking protein SEC22b OS=Homo sapiens OX=9606 GN=SEC22B PE=1 SV=4	1	9	8	47	24.593	1305600	1280900	1270700	1174100	1132200	1148900	1.28573e+06	1.15173e+06	1.11635	-	0.00110888
O75843	AP1G2	sp|O75843|AP1G2_HUMAN AP-1 complex subunit gamma-like 2 OS=Homo sapiens OX=9606 GN=AP1G2 PE=1 SV=1	1	5	5	8.9	87.116	55707	67332	40434	48082	45500	52889	54491	48823.7	1.11608	-	0.521901
P57076	CFAP298	sp|P57076|CF298_HUMAN Cilia- and flagella-associated protein 298 OS=Homo sapiens OX=9606 GN=CFAP298 PE=1 SV=1	1	6	6	28.6	33.224	75397	89540	108250	84206	78628	81944	91062.3	81592.7	1.11606	-	0.382054
Q13158	FADD	sp|Q13158|FADD_HUMAN FAS-associated death domain protein OS=Homo sapiens OX=9606 GN=FADD PE=1 SV=1	1	7	7	52.9	23.279	777670	804920	661930	650540	803620	557090	748173	670417	1.11598	-	0.40788
O14972	VPS26C	sp|O14972|VP26C_HUMAN Vacuolar protein sorting-associated protein 26C OS=Homo sapiens OX=9606 GN=VPS26C PE=1 SV=1	1	5	4	22.9	33.01	74998	98469	69744	71382	73084	73481	81070.3	72649	1.11592	-	0.395396
A6NDG6	PGP	sp|A6NDG6|PGP_HUMAN Glycerol-3-phosphate phosphatase OS=Homo sapiens OX=9606 GN=PGP PE=1 SV=1	1	9	8	37.4	34.006	196470	192870	194380	175320	170230	177550	194573	174367	1.11589	-	0.00109741
Q8TAE6	PPP1R14C	sp|Q8TAE6|PP14C_HUMAN Protein phosphatase 1 regulatory subunit 14C OS=Homo sapiens OX=9606 GN=PPP1R14C PE=1 SV=3	1	4	4	38.8	17.843	214410	221390	205310	182330	187750	204450	213703	191510	1.11589	-	0.052324
P19367;Q2TB90	HK1	sp|P19367|HXK1_HUMAN Hexokinase-1 OS=Homo sapiens OX=9606 GN=HK1 PE=1 SV=3	2	34	29	42.1	102.48	676190	678110	685130	579630	626900	621400	679810	609310	1.1157	-	0.00968078
Q9NXV2;Q14681	KCTD5	sp|Q9NXV2|KCTD5_HUMAN BTB/POZ domain-containing protein KCTD5 OS=Homo sapiens OX=9606 GN=KCTD5 PE=1 SV=1	2	5	4	35	26.092	98725	103460	100850	95495	87061	89076	101012	90544	1.11561	-	0.0222708
Q9UJV9	DDX41	sp|Q9UJV9|DDX41_HUMAN Probable ATP-dependent RNA helicase DDX41 OS=Homo sapiens OX=9606 GN=DDX41 PE=1 SV=2	1	12	11	21.4	69.837	125760	114970	116820	103620	116260	100640	119183	106840	1.11553	-	0.101781
P52735	VAV2	sp|P52735|VAV2_HUMAN Guanine nucleotide exchange factor VAV2 OS=Homo sapiens OX=9606 GN=VAV2 PE=1 SV=2	1	16	14	25.2	101.29	147890	159420	133980	137010	128070	130540	147097	131873	1.11544	-	0.123517
Q9UNQ2	DIMT1	sp|Q9UNQ2|DIM1_HUMAN Probable dimethyladenosine transferase OS=Homo sapiens OX=9606 GN=DIMT1 PE=1 SV=1	1	5	5	16.6	35.236	74376	77081	63947	67250	63837	62040	71801.3	64375.7	1.11535	-	0.158187
O75718	CRTAP	sp|O75718|CRTAP_HUMAN Cartilage-associated protein OS=Homo sapiens OX=9606 GN=CRTAP PE=1 SV=1	1	6	5	18.7	46.561	173740	196190	155530	151210	162260	157770	175153	157080	1.11506	-	0.212271
O43617	TRAPPC3	sp|O43617|TPPC3_HUMAN Trafficking protein particle complex subunit 3 OS=Homo sapiens OX=9606 GN=TRAPPC3 PE=1 SV=1	1	4	3	21.7	20.274	168950	159980	164810	155860	135660	151310	164580	147610	1.11497	-	0.0630279
O95155	UBE4B	sp|O95155|UBE4B_HUMAN Ubiquitin conjugation factor E4 B OS=Homo sapiens OX=9606 GN=UBE4B PE=1 SV=1	1	21	20	22.1	146.18	101500	111650	100140	98905	86013	96078	104430	93665.3	1.11493	-	0.113926
Q9H2M9	RAB3GAP2	sp|Q9H2M9|RBGPR_HUMAN Rab3 GTPase-activating protein non-catalytic subunit OS=Homo sapiens OX=9606 GN=RAB3GAP2 PE=1 SV=1	1	25	25	24.2	155.98	325180	329600	300650	294110	270090	292780	318477	285660	1.11488	-	0.0510813
Q86VN1	VPS36	sp|Q86VN1|VPS36_HUMAN Vacuolar protein-sorting-associated protein 36 OS=Homo sapiens OX=9606 GN=VPS36 PE=1 SV=1	1	7	7	23.8	43.816	40855	44655	45471	41158	37222	39137	43660.3	39172.3	1.11457	-	0.0693005
Q96FS4	SIPA1	sp|Q96FS4|SIPA1_HUMAN Signal-induced proliferation-associated protein 1 OS=Homo sapiens OX=9606 GN=SIPA1 PE=1 SV=1	1	5	5	8.3	112.15	41251	47041	45607	41652	41291	37203	44633	40048.7	1.11447	-	0.111355
Q53H12	AGK	sp|Q53H12|AGK_HUMAN Acylglycerol kinase, mitochondrial OS=Homo sapiens OX=9606 GN=AGK PE=1 SV=2	1	8	8	28.7	47.137	208840	225820	190780	192860	181820	186520	208480	187067	1.11447	-	0.113738
O75940	SMNDC1	sp|O75940|SPF30_HUMAN Survival of motor neuron-related-splicing factor 30 OS=Homo sapiens OX=9606 GN=SMNDC1 PE=1 SV=1	1	4	4	29	26.711	489500	493190	557120	457600	480370	443770	513270	460580	1.1144	-	0.0970165
Q14204	DYNC1H1	sp|Q14204|DYHC1_HUMAN Cytoplasmic dynein 1 heavy chain 1 OS=Homo sapiens OX=9606 GN=DYNC1H1 PE=1 SV=5	1	197	190	53.5	532.4	1205900	1220900	1096300	1070000	1036300	1056000	1.17437e+06	1054100	1.11409	-	0.0410758
P20042	EIF2S2	sp|P20042|IF2B_HUMAN Eukaryotic translation initiation factor 2 subunit 2 OS=Homo sapiens OX=9606 GN=EIF2S2 PE=1 SV=2	1	24	23	64.6	38.388	1450900	1440800	1593900	1339800	1407800	1279600	1495200	1342400	1.11383	-	0.0686665
P06280	GLA	sp|P06280|AGAL_HUMAN Alpha-galactosidase A OS=Homo sapiens OX=9606 GN=GLA PE=1 SV=1	1	5	5	12.6	48.766	110100	95108	104600	90833	95095	92220	103269	92716	1.11382	-	0.0814154
P09651;Q32P51	HNRNPA1; HNRNPA1L2	sp|P09651|ROA1_HUMAN Heterogeneous nuclear ribonucleoprotein A1 OS=Homo sapiens OX=9606 GN=HNRNPA1 PE=1 SV=5;sp|Q32P51|RA1L2_HUMAN Heterogeneous nuclear ribonucleoprotein A1-like 2 OS=Homo sapiens OX=9606 GN=HNRNPA1L2 PE=2 SV=2	2	18	15	50.5	38.746	9328200	9705500	9078800	8555300	7886100	8799800	9.37083e+06	8.41373e+06	1.11375	-	0.0434367
Q14680	MELK	sp|Q14680|MELK_HUMAN Maternal embryonic leucine zipper kinase OS=Homo sapiens OX=9606 GN=MELK PE=1 SV=3	1	5	5	12.6	74.641	46456	48331	44623	45220	37215	42740	46470	41725	1.11372	-	0.14168
Q08257	CRYZ	sp|Q08257|QOR_HUMAN Quinone oxidoreductase OS=Homo sapiens OX=9606 GN=CRYZ PE=1 SV=1	1	12	12	55	35.206	327130	344090	302710	293910	284850	295930	324643	291563	1.11346	-	0.0569916
Q9ULZ3	PYCARD	sp|Q9ULZ3|ASC_HUMAN Apoptosis-associated speck-like protein containing a CARD OS=Homo sapiens OX=9606 GN=PYCARD PE=1 SV=2	1	13	13	73.8	21.627	422400	388760	436910	393080	389260	338570	416023	373637	1.11344	-	0.134327
P42566	EPS15	sp|P42566|EPS15_HUMAN Epidermal growth factor receptor substrate 15 OS=Homo sapiens OX=9606 GN=EPS15 PE=1 SV=2	1	26	26	44.2	98.655	480050	461470	543220	447360	449410	436700	494913	444490	1.11344	-	0.114455
Q9BSJ8	ESYT1	sp|Q9BSJ8|ESYT1_HUMAN Extended synaptotagmin-1 OS=Homo sapiens OX=9606 GN=ESYT1 PE=1 SV=1	1	31	29	41.3	122.85	650840	659610	627150	567510	600230	572810	645867	580183	1.11321	-	0.00943247
P50851;Q8NFP9	LRBA	sp|P50851|LRBA_HUMAN Lipopolysaccharide-responsive and beige-like anchor protein OS=Homo sapiens OX=9606 GN=LRBA PE=1 SV=4	2	55	52	25.9	319.1	448310	489370	445950	425560	401350	416050	461210	414320	1.11317	-	0.0409125
Q14004	CDK13	sp|Q14004|CDK13_HUMAN Cyclin-dependent kinase 13 OS=Homo sapiens OX=9606 GN=CDK13 PE=1 SV=2	1	10	7	9.9	164.92	67288	83693	81146	73782	65505	69242	77375.7	69509.7	1.11316	-	0.234955
O00233	PSMD9	sp|O00233|PSMD9_HUMAN 26S proteasome non-ATPase regulatory subunit 9 OS=Homo sapiens OX=9606 GN=PSMD9 PE=1 SV=3	1	8	8	39.9	24.682	337130	326670	357120	274530	315690	327120	340307	305780	1.11291	-	0.132222
Q9BYC8	MRPL32	sp|Q9BYC8|RM32_HUMAN 39S ribosomal protein L32, mitochondrial OS=Homo sapiens OX=9606 GN=MRPL32 PE=1 SV=1	1	1	1	11.7	21.405	386420	361360	389320	361180		319980	379033	340580	1.11291	-	0.138376
Q8IUR7	ARMC8	sp|Q8IUR7|ARMC8_HUMAN Armadillo repeat-containing protein 8 OS=Homo sapiens OX=9606 GN=ARMC8 PE=1 SV=2	1	13	12	25.1	75.509	124890	127380	113890	106260	117170	105590	122053	109673	1.11288	-	0.0912086
Q96I51	RCC1L	sp|Q96I51|RCC1L_HUMAN RCC1-like G exchanging factor-like protein OS=Homo sapiens OX=9606 GN=RCC1L PE=1 SV=2	1	5	5	14.9	49.996	164520	164950	133990	149080	120040	147440	154487	138853	1.11259	-	0.324236
Q9H857	NT5DC2	sp|Q9H857|NT5D2_HUMAN 5-nucleotidase domain-containing protein 2 OS=Homo sapiens OX=9606 GN=NT5DC2 PE=1 SV=1	1	7	7	13.1	60.718	122550	124860	124940	121820	99863	113030	124117	111571	1.11245	-	0.122724
Q5HYA8;REV__Q5SXM1	TMEM67	sp|Q5HYA8|MKS3_HUMAN Meckelin OS=Homo sapiens OX=9606 GN=TMEM67 PE=1 SV=2	2	6	3	7.6	111.74	50079	51857	46567	46567	44859	42069	49501	44498.3	1.11242	-	0.0696581
O95819	MAP4K4	sp|O95819|M4K4_HUMAN Mitogen-activated protein kinase kinase kinase kinase 4 OS=Homo sapiens OX=9606 GN=MAP4K4 PE=1 SV=2	1	17	10	16.5	142.1	165850	178330	181700	171360	141090	160320	175293	157590	1.11234	-	0.153655
P30533	LRPAP1	sp|P30533|AMRP_HUMAN Alpha-2-macroglobulin receptor-associated protein OS=Homo sapiens OX=9606 GN=LRPAP1 PE=1 SV=1	1	14	14	38.4	41.465	640960	680030	776790	618760	635210	632360	699260	628777	1.1121	-	0.158276
P11413	G6PD	sp|P11413|G6PD_HUMAN Glucose-6-phosphate 1-dehydrogenase OS=Homo sapiens OX=9606 GN=G6PD PE=1 SV=4	1	34	33	78.1	59.256	2945000	2896800	2716600	2596800	2512900	2586300	2852800	2.56533e+06	1.11206	-	0.0180476
Q96L91;Q6ZTU2	EP400	sp|Q96L91|EP400_HUMAN E1A-binding protein p400 OS=Homo sapiens OX=9606 GN=EP400 PE=1 SV=4	2	16	16	8.3	343.48	53170	68612	52058	59260	41053	56021	57946.7	52111.3	1.11198	-	0.493114
Q9H488	POFUT1	sp|Q9H488|OFUT1_HUMAN GDP-fucose protein O-fucosyltransferase 1 OS=Homo sapiens OX=9606 GN=POFUT1 PE=1 SV=1	1	12	12	39.7	43.955	591100	584560	525640	525440	483630	521220	567100	510097	1.11175	-	0.0821963
O14929	HAT1	sp|O14929|HAT1_HUMAN Histone acetyltransferase type B catalytic subunit OS=Homo sapiens OX=9606 GN=HAT1 PE=1 SV=1	1	10	10	37.7	49.512	822580	817870	714480	711290	739560	667450	784977	706100	1.11171	-	0.126992
Q8NFF5	FLAD1	sp|Q8NFF5|FAD1_HUMAN FAD synthase OS=Homo sapiens OX=9606 GN=FLAD1 PE=1 SV=1	1	9	8	22.3	65.265	91436	106930	78437	83027	83072	82906	92267.7	83001.7	1.11164	-	0.323497
O75935	DCTN3	sp|O75935|DCTN3_HUMAN Dynactin subunit 3 OS=Homo sapiens OX=9606 GN=DCTN3 PE=1 SV=1	1	4	4	26.3	21.119	208210	163870	178660	156160	184330	155000	183580	165163	1.11151	-	0.318608
Q9Y2J4	AMOTL2	sp|Q9Y2J4|AMOL2_HUMAN Angiomotin-like protein 2 OS=Homo sapiens OX=9606 GN=AMOTL2 PE=1 SV=3	1	4	4	6.4	85.763	54715	51306	54343	48162	48345	47794	53454.7	48100.3	1.11132	-	0.00801952
Q96FW1	OTUB1	sp|Q96FW1|OTUB1_HUMAN Ubiquitin thioesterase OTUB1 OS=Homo sapiens OX=9606 GN=OTUB1 PE=1 SV=2	1	10	10	48.3	31.284	1448600	1544400	1328700	1396300	1206400	1286200	1.44057e+06	1296300	1.11129	-	0.157988
Q01970	PLCB3	sp|Q01970|PLCB3_HUMAN 1-phosphatidylinositol 4,5-bisphosphate phosphodiesterase beta-3 OS=Homo sapiens OX=9606 GN=PLCB3 PE=1 SV=2	1	31	31	34.7	138.8	934580	968450	1017800	834980	939330	854360	973610	876223	1.11114	-	0.0722483
P35580;P13533	MYH10	sp|P35580|MYH10_HUMAN Myosin-10 OS=Homo sapiens OX=9606 GN=MYH10 PE=1 SV=3	2	71	51	42.6	229	558480	577180	541720	505290	496590	507720	559127	503200	1.11114	-	0.00657969
P62081	RPS7	sp|P62081|RS7_HUMAN 40S ribosomal protein S7 OS=Homo sapiens OX=9606 GN=RPS7 PE=1 SV=1	1	7	7	47.4	22.127	1452900	1683300	1572300	1449000	1404500	1384400	1569500	1.41263e+06	1.11105	-	0.0860549
Q5VT25	CDC42BPA	sp|Q5VT25|MRCKA_HUMAN Serine/threonine-protein kinase MRCK alpha OS=Homo sapiens OX=9606 GN=CDC42BPA PE=1 SV=1	1	10	9	8.1	197.3	54982	59845	56270	54167	46542	53307	57032.3	51338.7	1.1109	-	0.113249
O95479	H6PD	sp|O95479|G6PE_HUMAN GDH/6PGL endoplasmic bifunctional protein OS=Homo sapiens OX=9606 GN=H6PD PE=1 SV=2	1	9	8	16.2	88.892	42917	49877	41347	42900	38993	38875	44713.7	40256	1.11073	-	0.203539
Q9H6Z4	RANBP3	sp|Q9H6Z4|RANB3_HUMAN Ran-binding protein 3 OS=Homo sapiens OX=9606 GN=RANBP3 PE=1 SV=1	1	11	10	25.7	60.209	290170	299010	306290	290340	249220	266660	298490	268740	1.1107	-	0.0806794
Q9BTC8	MTA3	sp|Q9BTC8|MTA3_HUMAN Metastasis-associated protein MTA3 OS=Homo sapiens OX=9606 GN=MTA3 PE=1 SV=2	1	8	4	18.4	67.503	60208	60781	48529	53221	46707	52728	56506	50885.3	1.11046	-	0.28047
Q9ULR0	ISY1	sp|Q9ULR0|ISY1_HUMAN Pre-mRNA-splicing factor ISY1 homolog OS=Homo sapiens OX=9606 GN=ISY1 PE=1 SV=3	1	5	5	20	32.992	243950	269320	240600	263890	167040	248180	251290	226370	1.11009	-	0.471166
P48507	GCLM	sp|P48507|GSH0_HUMAN Glutamate--cysteine ligase regulatory subunit OS=Homo sapiens OX=9606 GN=GCLM PE=1 SV=1	1	8	8	40.1	30.727	1017100	970070	879090	853540	857710	870770	955420	860673	1.11008	-	0.0811361
P60903	S100A10	sp|P60903|S10AA_HUMAN Protein S100-A10 OS=Homo sapiens OX=9606 GN=S100A10 PE=1 SV=2	1	3	3	28.9	11.203	5529200	5174500	4976200	3850900	5376300	4897900	5.22663e+06	4.70837e+06	1.11007	-	0.339766
Q16555;Q14195;Q14194	DPYSL2	sp|Q16555|DPYL2_HUMAN Dihydropyrimidinase-related protein 2 OS=Homo sapiens OX=9606 GN=DPYSL2 PE=1 SV=1	3	23	23	67.1	62.293	493360	480960	482950	444900	422090	445850	485757	437613	1.11001	-	0.00513882
P54278	PMS2	sp|P54278|PMS2_HUMAN Mismatch repair endonuclease PMS2 OS=Homo sapiens OX=9606 GN=PMS2 PE=1 SV=2	1	4	3	5.5	95.796	22336	25680			22654	20609	24008	21631.5	1.10986	-	0.349086
P55010	EIF5	sp|P55010|IF5_HUMAN Eukaryotic translation initiation factor 5 OS=Homo sapiens OX=9606 GN=EIF5 PE=1 SV=2	1	14	14	37.8	49.222	1150800	1173700	1193200	1026300	1184200	959490	1.17257e+06	1.05666e+06	1.10969	-	0.162243
Q5EBL8	PDZD11	sp|Q5EBL8|PDZ11_HUMAN PDZ domain-containing protein 11 OS=Homo sapiens OX=9606 GN=PDZD11 PE=1 SV=2	1	3	3	35.7	16.131	170030	156800	188430	148940	174040	141350	171753	154777	1.10968	-	0.276335
P23528	CFL1	sp|P23528|COF1_HUMAN Cofilin-1 OS=Homo sapiens OX=9606 GN=CFL1 PE=1 SV=3	1	15	11	75.3	18.502	22591000	21873000	24267000	20653000	21825000	19463000	2.29103e+07	20647000	1.10962	-	0.0829017
Q99627	COPS8	sp|Q99627|CSN8_HUMAN COP9 signalosome complex subunit 8 OS=Homo sapiens OX=9606 GN=COPS8 PE=1 SV=1	1	4	3	35.4	23.225	837080	888300	817820	759020	720390	812620	847733	764010	1.10958	-	0.0696207
O75165	DNAJC13	sp|O75165|DJC13_HUMAN DnaJ homolog subfamily C member 13 OS=Homo sapiens OX=9606 GN=DNAJC13 PE=1 SV=5	1	54	51	32.3	254.41	251650	266230	226230	225990	218160	226500	248037	223550	1.10954	-	0.110768
Q9UFN0;Q9BS92	NIPSNAP3A	sp|Q9UFN0|NPS3A_HUMAN Protein NipSnap homolog 3A OS=Homo sapiens OX=9606 GN=NIPSNAP3A PE=1 SV=2	2	10	9	47.8	28.466	298510	302200	291980	276000	246770	281900	297563	268223	1.10939	-	0.0597564
Q9H0G5	NSRP1	sp|Q9H0G5|NSRP1_HUMAN Nuclear speckle splicing regulatory protein 1 OS=Homo sapiens OX=9606 GN=NSRP1 PE=1 SV=1	1	7	7	16.7	66.389	109730	108470	123830	99603	103770	104940	114010	102771	1.10936	-	0.0959782
Q5JS54	PSMG4	sp|Q5JS54|PSMG4_HUMAN Proteasome assembly chaperone 4 OS=Homo sapiens OX=9606 GN=PSMG4 PE=1 SV=2	1	5	4	68.3	13.775	153650	203340	138910	158090	145100	143890	165300	149027	1.1092	-	0.461769
O94901	SUN1	sp|O94901|SUN1_HUMAN SUN domain-containing protein 1 OS=Homo sapiens OX=9606 GN=SUN1 PE=1 SV=3	1	17	17	34.1	90.063	252760	266940	242280	229730	226080	231210	253993	229007	1.10911	-	0.0267819
Q86UE4	MTDH	sp|Q86UE4|LYRIC_HUMAN Protein LYRIC OS=Homo sapiens OX=9606 GN=MTDH PE=1 SV=2	1	25	25	55.5	63.836	854440	832480	939700	739590	866950	762050	875540	789530	1.10894	-	0.167542
P33176;O60282;Q12840	KIF5B	sp|P33176|KINH_HUMAN Kinesin-1 heavy chain OS=Homo sapiens OX=9606 GN=KIF5B PE=1 SV=1	3	43	42	53.1	109.68	1251600	1282200	1335000	1138700	1208000	1142300	1289600	1163000	1.10886	-	0.0188427
P37198	NUP62	sp|P37198|NUP62_HUMAN Nuclear pore glycoprotein p62 OS=Homo sapiens OX=9606 GN=NUP62 PE=1 SV=3	1	11	11	32.2	53.254	350920	376340	358180	329420	314150	335410	361813	326327	1.10875	-	0.0227723
Q8NHH9;Q8WXF7	ATL2	sp|Q8NHH9|ATLA2_HUMAN Atlastin-2 OS=Homo sapiens OX=9606 GN=ATL2 PE=1 SV=2	2	12	11	27.4	66.228	169440	176260	136400	148050	138640	148150	160700	144947	1.10868	-	0.282803
O95071	UBR5	sp|O95071|UBR5_HUMAN E3 ubiquitin-protein ligase UBR5 OS=Homo sapiens OX=9606 GN=UBR5 PE=1 SV=2	1	34	32	18.9	309.35	253970	271030	265580	254480	217820	240780	263527	237693	1.10868	-	0.0941358
P15121;C9JRZ8	AKR1B1	sp|P15121|ALDR_HUMAN Aldo-keto reductase family 1 member B1 OS=Homo sapiens OX=9606 GN=AKR1B1 PE=1 SV=3	2	18	18	70.6	35.853	960100	953330	893410	902020	749790	880960	935613	844257	1.10821	-	0.15454
Q96DC9	OTUB2	sp|Q96DC9|OTUB2_HUMAN Ubiquitin thioesterase OTUB2 OS=Homo sapiens OX=9606 GN=OTUB2 PE=1 SV=2	1	3	3	17.5	27.213	57979	71744	54838	57555	49345	59653	61520.3	55517.7	1.10812	-	0.378692
Q9BT78	COPS4	sp|Q9BT78|CSN4_HUMAN COP9 signalosome complex subunit 4 OS=Homo sapiens OX=9606 GN=COPS4 PE=1 SV=1	1	20	20	68.7	46.268	958500	999810	862000	835240	852710	857230	940103	848393	1.1081	-	0.0909801
Q9ULJ6	ZMIZ1	sp|Q9ULJ6|ZMIZ1_HUMAN Zinc finger MIZ domain-containing protein 1 OS=Homo sapiens OX=9606 GN=ZMIZ1 PE=1 SV=3	1	3	3	5.4	115.48	75326	88854	74216	85387	90771	38994	79465.3	71717.3	1.10804	-	0.67389
P43378	PTPN9	sp|P43378|PTN9_HUMAN Tyrosine-protein phosphatase non-receptor type 9 OS=Homo sapiens OX=9606 GN=PTPN9 PE=1 SV=1	1	10	9	22.1	68.019	64666	63136	51388	53202	51608	56920	59730	53910	1.10796	-	0.263716
P23284	PPIB	sp|P23284|PPIB_HUMAN Peptidyl-prolyl cis-trans isomerase B OS=Homo sapiens OX=9606 GN=PPIB PE=1 SV=2	1	10	10	43.5	23.742	6551600	6330800	7262000	5715800	6688100	5779300	6714800	6.06107e+06	1.10786	-	0.195736
Q9H490	PIGU	sp|Q9H490|PIGU_HUMAN Phosphatidylinositol glycan anchor biosynthesis class U protein OS=Homo sapiens OX=9606 GN=PIGU PE=1 SV=3	1	3	3	9.2	50.051	51200	48836	54745	52296	37737	49679	51593.7	46570.7	1.10786	-	0.3543
P80217	IFI35	sp|P80217|IN35_HUMAN Interferon-induced 35 kDa protein OS=Homo sapiens OX=9606 GN=IFI35 PE=1 SV=5	1	10	10	47.9	31.546	437010	501010	380020	409950	384410	395640	439347	396667	1.1076	-	0.298139
Q9NYJ1	COA4	sp|Q9NYJ1|COA4_HUMAN Cytochrome c oxidase assembly factor 4 homolog, mitochondrial OS=Homo sapiens OX=9606 GN=COA4 PE=1 SV=2	1	3	3	32.2	10.134	32305		26300	31035	20833	27507	29302.5	26458.3	1.1075	-	0.569284
Q13951	CBFB	sp|Q13951|PEBB_HUMAN Core-binding factor subunit beta OS=Homo sapiens OX=9606 GN=CBFB PE=1 SV=2	1	7	7	31.3	21.508	614780	592060	717860	595960	563390	578620	641567	579323	1.10744	-	0.193184
P27635;Q96L21	RPL10	sp|P27635|RL10_HUMAN 60S ribosomal protein L10 OS=Homo sapiens OX=9606 GN=RPL10 PE=1 SV=4	2	7	7	36	24.604	1943800	1736900	1488900	1633900	1336000	1698600	1723200	1.55617e+06	1.10734	-	0.38774
Q5M775	SPECC1	sp|Q5M775|CYTSB_HUMAN Cytospin-B OS=Homo sapiens OX=9606 GN=SPECC1 PE=1 SV=1	1	5	5	6.4	118.58	51992	52152	65541	52220	52744	48274	56561.7	51079.3	1.10733	-	0.3088
Q9HC21	SLC25A19	sp|Q9HC21|TPC_HUMAN Mitochondrial thiamine pyrophosphate carrier OS=Homo sapiens OX=9606 GN=SLC25A19 PE=1 SV=1	1	3	3	10.3	35.511	49204	61423	32661	49696	37700	42009	47762.7	43135	1.10728	-	0.63577
Q9NT62	ATG3	sp|Q9NT62|ATG3_HUMAN Ubiquitin-like-conjugating enzyme ATG3 OS=Homo sapiens OX=9606 GN=ATG3 PE=1 SV=1	1	7	6	28	35.864	589710	609700	655870	552150	564450	558990	618427	558530	1.10724	-	0.0396217
Q9BT17	MTG1	sp|Q9BT17|MTG1_HUMAN Mitochondrial ribosome-associated GTPase 1 OS=Homo sapiens OX=9606 GN=MTG1 PE=1 SV=2	1	6	6	20.1	37.236	150400	134790	133850	147320	108130	123020	139680	126157	1.10719	-	0.344241
P55072	VCP	sp|P55072|TERA_HUMAN Transitional endoplasmic reticulum ATPase OS=Homo sapiens OX=9606 GN=VCP PE=1 SV=4	1	55	55	76.8	89.321	5880400	5749000	5779100	5188000	5423700	5111800	5.80283e+06	5.24117e+06	1.10716	-	0.00529533
Q9UDY2	TJP2	sp|Q9UDY2|ZO2_HUMAN Tight junction protein ZO-2 OS=Homo sapiens OX=9606 GN=TJP2 PE=1 SV=2	1	27	27	29.4	133.96	277900	265850	324720	251500	266240	266730	289490	261490	1.10708	-	0.207425
Q3ZCQ8	TIMM50	sp|Q3ZCQ8|TIM50_HUMAN Mitochondrial import inner membrane translocase subunit TIM50 OS=Homo sapiens OX=9606 GN=TIMM50 PE=1 SV=2	1	8	8	32	39.646	276230	279930	235850	232540	239220	243680	264003	238480	1.10703	-	0.152818
Q9P270	SLAIN2	sp|Q9P270|SLAI2_HUMAN SLAIN motif-containing protein 2 OS=Homo sapiens OX=9606 GN=SLAIN2 PE=1 SV=2	1	4	4	10.5	62.543	56555	58968	65120	36551	60011	66618	60214.3	54393.3	1.10702	-	0.572105
Q75N03	CBLL1	sp|Q75N03|HAKAI_HUMAN E3 ubiquitin-protein ligase Hakai OS=Homo sapiens OX=9606 GN=CBLL1 PE=1 SV=1	1	4	3	14.3	54.519	41789	39348	43070	26798	33248	52160	41402.3	37402	1.10696	-	0.630311
Q16611	BAK1	sp|Q16611|BAK_HUMAN Bcl-2 homologous antagonist/killer OS=Homo sapiens OX=9606 GN=BAK1 PE=1 SV=1	1	7	7	56.9	23.408	546270	586300	544470	531730	473890	509600	559013	505073	1.1068	-	0.0676859
Q9H5V9	STEEP1	sp|Q9H5V9|STEEP_HUMAN STING ER exit protein OS=Homo sapiens OX=9606 GN=STEEP1 PE=1 SV=1	1	2	2	11.3	25.624	118970	124050	93209	94871	107660		112076	101266	1.10676	-	0.473232
Q9NWB7	IFT57	sp|Q9NWB7|IFT57_HUMAN Intraflagellar transport protein 57 homolog OS=Homo sapiens OX=9606 GN=IFT57 PE=1 SV=1	1	3	3	8.9	49.108	33461	36672	44599	36698	31051	35921	38244	34556.7	1.1067	-	0.381379
O43847	NRDC	sp|O43847|NRDC_HUMAN Nardilysin OS=Homo sapiens OX=9606 GN=NRDC PE=1 SV=3	1	32	32	36.1	131.7	335900	376210	330990	324970	302100	315590	347700	314220	1.10655	-	0.101278
P82094	TMF1	sp|P82094|TMF1_HUMAN TATA element modulatory factor OS=Homo sapiens OX=9606 GN=TMF1 PE=1 SV=2	1	15	14	18.8	122.84	43687	47094	55367	43226	46567	42299	48716	44030.7	1.10641	-	0.274366
Q92530	PSMF1	sp|Q92530|PSMF1_HUMAN Proteasome inhibitor PI31 subunit OS=Homo sapiens OX=9606 GN=PSMF1 PE=1 SV=2	1	7	7	44.3	29.816	768980	750870	734510	672630	666920	698260	751453	679270	1.10627	-	0.00647268
O00189	AP4M1	sp|O00189|AP4M1_HUMAN AP-4 complex subunit mu-1 OS=Homo sapiens OX=9606 GN=AP4M1 PE=1 SV=2	1	3	3	9.5	49.976	31063	24852	18162	22228		22413	24692.3	22320.5	1.10626	-	0.655745
Q9BVC5	C2orf49	sp|Q9BVC5|ASHWN_HUMAN Ashwin OS=Homo sapiens OX=9606 GN=C2orf49 PE=1 SV=1	1	2	2	16.8	25.858	110170	119320	101900	103410	91223	104970	110463	99867.7	1.1061	-	0.186198
P11908	PRPS2	sp|P11908|PRPS2_HUMAN Ribose-phosphate pyrophosphokinase 2 OS=Homo sapiens OX=9606 GN=PRPS2 PE=1 SV=2	1	10	4	47.5	34.769	781360	890890	779460	747060	681670	787840	817237	738857	1.10608	-	0.178466
Q6P9B9	INTS5	sp|Q6P9B9|INT5_HUMAN Integrator complex subunit 5 OS=Homo sapiens OX=9606 GN=INTS5 PE=1 SV=1	1	4	4	5.3	107.99	45233	57620	40558	46807	39304	43566	47803.7	43225.7	1.10591	-	0.454635
P31689	DNAJA1	sp|P31689|DNJA1_HUMAN DnaJ homolog subfamily A member 1 OS=Homo sapiens OX=9606 GN=DNAJA1 PE=1 SV=2	1	16	16	47.6	44.868	859770	959690	928000	814470	852830	817380	915820	828227	1.10576	-	0.0518446
P48449	LSS	sp|P48449|LSS_HUMAN Lanosterol synthase OS=Homo sapiens OX=9606 GN=LSS PE=1 SV=1	1	16	16	26.9	83.308	206980	211700	180620	193800	168290	179980	199767	180690	1.10558	-	0.191767
Q9H0U6	MRPL18	sp|Q9H0U6|RM18_HUMAN 39S ribosomal protein L18, mitochondrial OS=Homo sapiens OX=9606 GN=MRPL18 PE=1 SV=1	1	2	2	15.6	20.576	92799		138750	108270	101170		115774	104720	1.10556	-	0.681303
Q5VW38	GPR107	sp|Q5VW38|GP107_HUMAN Protein GPR107 OS=Homo sapiens OX=9606 GN=GPR107 PE=1 SV=1	1	3	3	5.5	66.99	55319	54782	59389	56304	47188	49815	56496.7	51102.3	1.10556	-	0.154235
Q96EZ8	MCRS1	sp|Q96EZ8|MCRS1_HUMAN Microspherule protein 1 OS=Homo sapiens OX=9606 GN=MCRS1 PE=1 SV=1	1	3	2	11.7	51.803	46232	39346			24552	52862	42789	38707	1.10546	-	0.805641
Q04760	GLO1	sp|Q04760|LGUL_HUMAN Lactoylglutathione lyase OS=Homo sapiens OX=9606 GN=GLO1 PE=1 SV=4	1	9	9	59.2	20.777	904990	915080	899630	767910	884160	808200	906567	820090	1.10545	-	0.0656869
O14657	TOR1B	sp|O14657|TOR1B_HUMAN Torsin-1B OS=Homo sapiens OX=9606 GN=TOR1B PE=1 SV=2	1	8	8	27.7	37.978	140480	132090	120940	136640	95424	123990	131170	118685	1.1052	-	0.405484
O95347	SMC2	sp|O95347|SMC2_HUMAN Structural maintenance of chromosomes protein 2 OS=Homo sapiens OX=9606 GN=SMC2 PE=1 SV=2	1	43	42	48	135.65	368120	372900	364430	322470	348820	329150	368483	333480	1.10496	-	0.0133975
Q8N4V1	MMGT1	sp|Q8N4V1|EMC5_HUMAN ER membrane protein complex subunit 5 OS=Homo sapiens OX=9606 GN=MMGT1 PE=1 SV=1	1	4	4	33.6	14.686	54996	66351	56682	63664	49111	48344	59343	53706.3	1.10495	-	0.408578
Q9NQC7	CYLD	sp|Q9NQC7|CYLD_HUMAN Ubiquitin carboxyl-terminal hydrolase CYLD OS=Homo sapiens OX=9606 GN=CYLD PE=1 SV=1	1	4	4	6.1	107.31	25210	31099	25275		25580	23646	27194.7	24613	1.10489	-	0.397315
Q7L8W6	DPH6	sp|Q7L8W6|DPH6_HUMAN Diphthine--ammonia ligase OS=Homo sapiens OX=9606 GN=DPH6 PE=1 SV=3	1	4	3	25.1	30.306	78483	76092	68885	73858	66126	62289	74486.7	67424.3	1.10474	-	0.188521
Q15257	PTPA	sp|Q15257|PTPA_HUMAN Serine/threonine-protein phosphatase 2A activator OS=Homo sapiens OX=9606 GN=PTPA PE=1 SV=3	1	9	9	38.5	40.667	556030	602180	484390	501410	485990	499480	547533	495627	1.10473	-	0.208048
Q8NCW5	NAXE	sp|Q8NCW5|NNRE_HUMAN NAD(P)H-hydrate epimerase OS=Homo sapiens OX=9606 GN=NAXE PE=1 SV=2	1	7	7	31.6	31.674	959030	907270	1048900	838470	959130	841450	971733	879683	1.10464	-	0.183836
Q8N2K1	UBE2J2	sp|Q8N2K1|UB2J2_HUMAN Ubiquitin-conjugating enzyme E2 J2 OS=Homo sapiens OX=9606 GN=UBE2J2 PE=1 SV=3	1	2	2	10.4	28.898	24271	26197	16425	22340	20136	18082	22297.7	20186	1.10461	-	0.549118
P53041	PPP5C	sp|P53041|PPP5_HUMAN Serine/threonine-protein phosphatase 5 OS=Homo sapiens OX=9606 GN=PPP5C PE=1 SV=1	1	16	15	39.1	56.878	535320	502770	503630	457340	491280	447130	513907	465250	1.10458	-	0.0466942
P51948	MNAT1	sp|P51948|MAT1_HUMAN CDK-activating kinase assembly factor MAT1 OS=Homo sapiens OX=9606 GN=MNAT1 PE=1 SV=1	1	7	6	30.7	35.823	88162	95573	89882	85035	76691	86009	91205.7	82578.3	1.10447	-	0.0806184
O95721	SNAP29	sp|O95721|SNP29_HUMAN Synaptosomal-associated protein 29 OS=Homo sapiens OX=9606 GN=SNAP29 PE=1 SV=1	1	11	11	52.7	28.97	177630	189110	205630	179930	164220	174080	190790	172743	1.10447	-	0.125206
O43815	STRN	sp|O43815|STRN_HUMAN Striatin OS=Homo sapiens OX=9606 GN=STRN PE=1 SV=4	1	25	25	48.1	86.131	242700	271670	250910	244840	219460	228780	255093	231027	1.10417	-	0.1017
Q13243	SRSF5	sp|Q13243|SRSF5_HUMAN Serine/arginine-rich splicing factor 5 OS=Homo sapiens OX=9606 GN=SRSF5 PE=1 SV=1	1	8	7	25.4	31.263	470730	505200	557890	457570	448900	482770	511273	463080	1.10407	-	0.152308
P11182	DBT	sp|P11182|ODB2_HUMAN Lipoamide acyltransferase component of branched-chain alpha-keto acid dehydrogenase complex, mitochondrial OS=Homo sapiens OX=9606 GN=DBT PE=1 SV=3	1	12	11	36.7	53.486	166250	170560	147020	150360	134360	153550	161277	146090	1.10395	-	0.180011
P57764	GSDMD	sp|P57764|GSDMD_HUMAN Gasdermin-D OS=Homo sapiens OX=9606 GN=GSDMD PE=1 SV=1	1	9	9	28.9	52.8	396590	350570	419830	340160	376170	340810	388997	352380	1.10391	-	0.195305
Q86X29	LSR	sp|Q86X29|LSR_HUMAN Lipolysis-stimulated lipoprotein receptor OS=Homo sapiens OX=9606 GN=LSR PE=1 SV=4	1	7	7	16.9	71.438	240490	250030	241730	233460	210110	219830	244083	221133	1.10378	-	0.0362419
Q676U5	ATG16L1	sp|Q676U5|A16L1_HUMAN Autophagy-related protein 16-1 OS=Homo sapiens OX=9606 GN=ATG16L1 PE=1 SV=2	1	8	7	22.1	68.264	82129	90758	83498	83548	64490	84265	85461.7	77434.3	1.10367	-	0.315847
O00487	PSMD14	sp|O00487|PSDE_HUMAN 26S proteasome non-ATPase regulatory subunit 14 OS=Homo sapiens OX=9606 GN=PSMD14 PE=1 SV=1	1	11	11	56.1	34.577	506360	490390	466900	467840	428070	430330	487883	442080	1.10361	-	0.0566922
Q13555;Q13554	CAMK2G; CAMK2B	sp|Q13555|KCC2G_HUMAN Calcium/calmodulin-dependent protein kinase type II subunit gamma OS=Homo sapiens OX=9606 GN=CAMK2G PE=1 SV=4;sp|Q13554|KCC2B_HUMAN Calcium/calmodulin-dependent protein kinase type II subunit beta OS=Homo sapiens OX=9606 GN=CAMK2B PE=	2	12	9	29	62.606	335000	352810	337000	311420	307950	309350	341603	309573	1.10346	-	0.00500105
Q7Z3T8	ZFYVE16	sp|Q7Z3T8|ZFY16_HUMAN Zinc finger FYVE domain-containing protein 16 OS=Homo sapiens OX=9606 GN=ZFYVE16 PE=1 SV=3	1	10	10	9.1	168.9	71479	78848	90496	73964	73468	70813	80274.3	72748.3	1.10345	-	0.251671
Q9NYV4	CDK12	sp|Q9NYV4|CDK12_HUMAN Cyclin-dependent kinase 12 OS=Homo sapiens OX=9606 GN=CDK12 PE=1 SV=2	1	15	13	17.3	164.15	205000	227620	196340	190350	175900	203880	209653	190043	1.10319	-	0.187158
Q9BRX5	GINS3	sp|Q9BRX5|PSF3_HUMAN DNA replication complex GINS protein PSF3 OS=Homo sapiens OX=9606 GN=GINS3 PE=1 SV=1	1	8	8	51.9	24.534	303160	327290	321660	284820	291210	287260	317370	287763	1.10289	-	0.0170207
Q92845	KIFAP3	sp|Q92845|KIFA3_HUMAN Kinesin-associated protein 3 OS=Homo sapiens OX=9606 GN=KIFAP3 PE=1 SV=2	1	6	6	11.2	91.204	134740	169400	125110	142460	110910	135850	143083	129740	1.10285	-	0.464736
Q96I24	FUBP3	sp|Q96I24|FUBP3_HUMAN Far upstream element-binding protein 3 OS=Homo sapiens OX=9606 GN=FUBP3 PE=1 SV=2	1	19	18	50.2	61.64	666390	700920	685740	610280	619660	632180	684350	620707	1.10253	-	0.00577935
Q9H977	WDR54	sp|Q9H977|WDR54_HUMAN WD repeat-containing protein 54 OS=Homo sapiens OX=9606 GN=WDR54 PE=1 SV=1	1	3	3	15.6	35.891	80834	98364	71891	78841	73085	75867	83696.3	75931	1.10227	-	0.384022
O15212	PFDN6	sp|O15212|PFD6_HUMAN Prefoldin subunit 6 OS=Homo sapiens OX=9606 GN=PFDN6 PE=1 SV=1	1	6	6	48.8	14.582	746140	687950	926690	701750	774500	665700	786927	713983	1.10216	-	0.406319
O43290	SART1	sp|O43290|SNUT1_HUMAN U4/U6.U5 tri-snRNP-associated protein 1 OS=Homo sapiens OX=9606 GN=SART1 PE=1 SV=1	1	17	17	29.6	90.254	361230	375660	389170	337180	344210	340310	375353	340567	1.10214	-	0.0139026
Q8IWE2	FAM114A1	sp|Q8IWE2|NXP20_HUMAN Protein NOXP20 OS=Homo sapiens OX=9606 GN=FAM114A1 PE=1 SV=2	1	11	8	31.4	60.741	124510	145470	149490	126780	121670	132200	139823	126883	1.10198	-	0.194833
Q5H9R7	PPP6R3	sp|Q5H9R7|PP6R3_HUMAN Serine/threonine-protein phosphatase 6 regulatory subunit 3 OS=Homo sapiens OX=9606 GN=PPP6R3 PE=1 SV=2	1	22	22	30.5	97.668	349030	373130	337070	324070	316840	320330	353077	320413	1.10194	-	0.0390804
P49321	NASP	sp|P49321|NASP_HUMAN Nuclear autoantigenic sperm protein OS=Homo sapiens OX=9606 GN=NASP PE=1 SV=2	1	34	34	63.3	85.237	1530900	1573200	1664400	1409800	1502500	1415800	1589500	1442700	1.10175	-	0.0412814
P04040	CAT	sp|P04040|CATA_HUMAN Catalase OS=Homo sapiens OX=9606 GN=CAT PE=1 SV=3	1	24	24	54.5	59.755	630900	651670	629430	593490	568570	573370	637333	578477	1.10174	-	0.00494091
Q8IWZ8	SUGP1	sp|Q8IWZ8|SUGP1_HUMAN SURP and G-patch domain-containing protein 1 OS=Homo sapiens OX=9606 GN=SUGP1 PE=1 SV=2	1	7	6	16	72.47	53485	63056	61011	61361	49436	50374	59184	53723.7	1.10164	-	0.319585
Q7Z478	DHX29	sp|Q7Z478|DHX29_HUMAN ATP-dependent RNA helicase DHX29 OS=Homo sapiens OX=9606 GN=DHX29 PE=1 SV=2	1	20	20	21.3	155.23	93656	100230	99074	94325	86875	84775	97653.3	88658.3	1.10146	-	0.0637072
Q9P0M6	MACROH2A2	sp|Q9P0M6|H2AW_HUMAN Core histone macro-H2A.2 OS=Homo sapiens OX=9606 GN=MACROH2A2 PE=1 SV=3	1	9	7	36.6	40.058	262060	265120	249660	240960	231970	232450	258947	235127	1.10131	-	0.0127724
Q9BXW6	OSBPL1A	sp|Q9BXW6|OSBL1_HUMAN Oxysterol-binding protein-related protein 1 OS=Homo sapiens OX=9606 GN=OSBPL1A PE=1 SV=2	1	4	3	5.5	108.47	90271	102200	79982	87716	74852	84857	90817.7	82475	1.10115	-	0.328971
Q16576	RBBP7	sp|Q16576|RBBP7_HUMAN Histone-binding protein RBBP7 OS=Homo sapiens OX=9606 GN=RBBP7 PE=1 SV=1	1	20	13	70.8	47.82	2285000	2404700	2414900	2155600	2072800	2224600	2368200	2151000	1.10098	-	0.0230057
Q7L4I2	RSRC2	sp|Q7L4I2|RSRC2_HUMAN Arginine/serine-rich coiled-coil protein 2 OS=Homo sapiens OX=9606 GN=RSRC2 PE=1 SV=1	1	5	5	15	50.559	375100	302040	413030	305130	401500	283680	363390	330103	1.10084	-	0.53198
Q15942	ZYX	sp|Q15942|ZYX_HUMAN Zyxin OS=Homo sapiens OX=9606 GN=ZYX PE=1 SV=1	1	14	14	46	61.277	689610	673730	701360	650780	579510	645770	688233	625353	1.10055	-	0.0609883
Q07812	BAX	sp|Q07812|BAX_HUMAN Apoptosis regulator BAX OS=Homo sapiens OX=9606 GN=BAX PE=1 SV=1	1	8	8	49.5	21.184	857000	873630	940120	810210	814740	801840	890250	808930	1.10053	-	0.0339361
Q8N5V2	NGEF	sp|Q8N5V2|NGEF_HUMAN Ephexin-1 OS=Homo sapiens OX=9606 GN=NGEF PE=1 SV=2	1	5	5	7.5	82.495	35745	34400	33866	32531	29714	32268	34670.3	31504.3	1.10049	-	0.0402524
Q7L7V1	DHX32	sp|Q7L7V1|DHX32_HUMAN Putative pre-mRNA-splicing factor ATP-dependent RNA helicase DHX32 OS=Homo sapiens OX=9606 GN=DHX32 PE=1 SV=1	1	12	11	23	84.418	83170	93546	74728	78721	71509	78293	83814.7	76174.3	1.1003	-	0.266527
P54652	HSPA2	sp|P54652|HSP72_HUMAN Heat shock-related 70 kDa protein 2 OS=Homo sapiens OX=9606 GN=HSPA2 PE=1 SV=1	1	24	14	43.5	70.02	666960	658180	669770	626450	600690	585950	664970	604363	1.10028	-	0.0079756
O60610	DIAPH1	sp|O60610|DIAP1_HUMAN Protein diaphanous homolog 1 OS=Homo sapiens OX=9606 GN=DIAPH1 PE=1 SV=2	1	45	45	42.5	141.35	689810	679250	693380	631820	604070	638710	687480	624867	1.1002	-	0.00536346
Q07021	C1QBP	sp|Q07021|C1QBP_HUMAN Complement component 1 Q subcomponent-binding protein, mitochondrial OS=Homo sapiens OX=9606 GN=C1QBP PE=1 SV=1	1	7	7	42.9	31.362	3600300	3870700	3719600	3288500	3527500	3356000	3730200	3.39067e+06	1.10014	-	0.0325603
Q8NI08	NCOA7	sp|Q8NI08|NCOA7_HUMAN Nuclear receptor coactivator 7 OS=Homo sapiens OX=9606 GN=NCOA7 PE=1 SV=2	1	12	12	21.5	106.16	62359	66741	69952	63044	59970	57947	66350.7	60320.3	1.09997	-	0.0854385
Q15042	RAB3GAP1	sp|Q15042|RB3GP_HUMAN Rab3 GTPase-activating protein catalytic subunit OS=Homo sapiens OX=9606 GN=RAB3GAP1 PE=1 SV=3	1	19	18	25.5	110.52	171040	171780	173000	159650	155180	154140	171940	156323	1.0999	-	0.000939047
O75367	MACROH2A1	sp|O75367|H2AY_HUMAN Core histone macro-H2A.1 OS=Homo sapiens OX=9606 GN=MACROH2A1 PE=1 SV=4	1	15	13	49.5	39.617	2666200	2663900	2256900	2278200	2346200	2274200	2529000	2.29953e+06	1.09979	-	0.17179
P09543	CNP	sp|P09543|CN37_HUMAN 2,3-cyclic-nucleotide 3-phosphodiesterase OS=Homo sapiens OX=9606 GN=CNP PE=1 SV=2	1	12	11	29.7	47.578	871610	793120	848320	837550	692080	755490	837683	761707	1.09975	-	0.189447
Q5JPI3	C3orf38	sp|Q5JPI3|CC038_HUMAN Uncharacterized protein C3orf38 OS=Homo sapiens OX=9606 GN=C3orf38 PE=1 SV=1	1	4	4	18.5	37.54	75011	70817	61109	68733	56655	62781	68979	62723	1.09974	-	0.310727
O95674	CDS2	sp|O95674|CDS2_HUMAN Phosphatidate cytidylyltransferase 2 OS=Homo sapiens OX=9606 GN=CDS2 PE=1 SV=1	1	3	2	10.3	51.417	338250	349530	328960	312110	299850	312580	338913	308180	1.09973	-	0.0133476
Q06124	PTPN11	sp|Q06124|PTN11_HUMAN Tyrosine-protein phosphatase non-receptor type 11 OS=Homo sapiens OX=9606 GN=PTPN11 PE=1 SV=3	1	20	19	48.4	68.01	425230	427490	379390	382270	362630	375740	410703	373547	1.09947	-	0.0901205
Q14691	GINS1	sp|Q14691|PSF1_HUMAN DNA replication complex GINS protein PSF1 OS=Homo sapiens OX=9606 GN=GINS1 PE=1 SV=1	1	7	7	50.5	22.988	205170	212850	186560	189930	172350	187670	201527	183317	1.09934	-	0.129541
Q14554	PDIA5	sp|Q14554|PDIA5_HUMAN Protein disulfide-isomerase A5 OS=Homo sapiens OX=9606 GN=PDIA5 PE=1 SV=1	1	14	14	36	59.594	226410	255300	213550	211060	203020	218420	231753	210833	1.09923	-	0.186083
O95630	STAMBP	sp|O95630|STABP_HUMAN STAM-binding protein OS=Homo sapiens OX=9606 GN=STAMBP PE=1 SV=1	1	10	10	30.4	48.076	236300	251870	231980	220780	218870	215510	240050	218387	1.0992	-	0.0254599
P47985;P0C7P4	UQCRFS1; UQCRFS1P1	sp|P47985|UCRI_HUMAN Cytochrome b-c1 complex subunit Rieske, mitochondrial OS=Homo sapiens OX=9606 GN=UQCRFS1 PE=1 SV=2;sp|P0C7P4|UCRIL_HUMAN Putative cytochrome b-c1 complex subunit Rieske-like protein 1 OS=Homo sapiens OX=9606 GN=UQCRFS1P1 PE=5 SV=1	2	8	8	36.1	29.668	422790	416420	415430	390140	384640	366650	418213	380477	1.09918	-	0.0071837
P47755	CAPZA2	sp|P47755|CAZA2_HUMAN F-actin-capping protein subunit alpha-2 OS=Homo sapiens OX=9606 GN=CAPZA2 PE=1 SV=3	1	11	9	62.9	32.949	1058800	1105100	1018300	948670	988400	958430	1.06073e+06	965167	1.09902	-	0.0262878
O75629	CREG1	sp|O75629|CREG1_HUMAN Protein CREG1 OS=Homo sapiens OX=9606 GN=CREG1 PE=1 SV=1	1	3	3	19.5	24.074	137910	110470	149670	123950	114850	123400	132683	120733	1.09898	-	0.375039
Q96AT9;Q2QD12	RPE	sp|Q96AT9|RPE_HUMAN Ribulose-phosphate 3-epimerase OS=Homo sapiens OX=9606 GN=RPE PE=1 SV=1	2	8	7	77.2	24.927	195180	226720	172670	156870	197000	187160	198190	180343	1.09896	-	0.418094
Q8TCT9	HM13	sp|Q8TCT9|HM13_HUMAN Minor histocompatibility antigen H13 OS=Homo sapiens OX=9606 GN=HM13 PE=1 SV=1	1	8	8	21.2	41.488	1451700	1425700	1372600	1274600	1354000	1238700	1.41667e+06	1289100	1.09896	-	0.0365054
Q4KMP7	TBC1D10B	sp|Q4KMP7|TB10B_HUMAN TBC1 domain family member 10B OS=Homo sapiens OX=9606 GN=TBC1D10B PE=1 SV=3	1	9	8	20.9	87.198	164320	138100	190270	166150	121480	160720	164230	149450	1.0989	-	0.512978
Q9H1B7	IRF2BPL	sp|Q9H1B7|I2BPL_HUMAN Probable E3 ubiquitin-protein ligase IRF2BPL OS=Homo sapiens OX=9606 GN=IRF2BPL PE=1 SV=1	1	12	11	17.7	82.658	166000	162160	187420	156790	152290	160110	171860	156397	1.09887	-	0.131648
P56381;Q5VTU8	ATP5F1E; ATP5F1EP2	sp|P56381|ATP5E_HUMAN ATP synthase subunit epsilon, mitochondrial OS=Homo sapiens OX=9606 GN=ATP5F1E PE=1 SV=2;sp|Q5VTU8|AT5EL_HUMAN ATP synthase subunit epsilon-like protein, mitochondrial OS=Homo sapiens OX=9606 GN=ATP5F1EP2 PE=1 SV=1	2	2	2	29.4	5.7797	60612	23803	52337	35904	43345	45205	45584	41484.7	1.09882	-	0.739626
Q9NV96	TMEM30A	sp|Q9NV96|CC50A_HUMAN Cell cycle control protein 50A OS=Homo sapiens OX=9606 GN=TMEM30A PE=1 SV=1	1	3	3	12.2	40.683	63141	46455	62867	47570	56130	53276	57487.7	52325.3	1.09866	-	0.44254
Q9HBD1	RC3H2	sp|Q9HBD1|RC3H2_HUMAN Roquin-2 OS=Homo sapiens OX=9606 GN=RC3H2 PE=1 SV=2	1	4	2	5	131.67		122460	111530	107460	105180	106830	116995	106490	1.09865	-	0.0860937
P24941;Q00526	CDK2	sp|P24941|CDK2_HUMAN Cyclin-dependent kinase 2 OS=Homo sapiens OX=9606 GN=CDK2 PE=1 SV=2	2	12	10	50	33.929	343670	319720	307030	325520	241090	316830	323473	294480	1.09846	-	0.372286
Q1KMD3	HNRNPUL2	sp|Q1KMD3|HNRL2_HUMAN Heterogeneous nuclear ribonucleoprotein U-like protein 2 OS=Homo sapiens OX=9606 GN=HNRNPUL2 PE=1 SV=1	1	29	28	48.1	85.104	1176600	1218000	1242300	1074600	1124600	1111800	1212300	1.10367e+06	1.09843	-	0.0111417
P15407	FOSL1	sp|P15407|FOSL1_HUMAN Fos-related antigen 1 OS=Homo sapiens OX=9606 GN=FOSL1 PE=1 SV=1	1	3	3	17.7	29.413	247370	249910	264060	237260	210150	245740	253780	231050	1.09838	-	0.129276
Q8NE86	MCU	sp|Q8NE86|MCU_HUMAN Calcium uniporter protein, mitochondrial OS=Homo sapiens OX=9606 GN=MCU PE=1 SV=1	1	8	8	27.9	39.866	152740	167580	130440	136800	127800	145840	150253	136813	1.09824	-	0.324848
Q9NZQ3	NCKIPSD	sp|Q9NZQ3|SPN90_HUMAN NCK-interacting protein with SH3 domain OS=Homo sapiens OX=9606 GN=NCKIPSD PE=1 SV=1	1	5	4	7.1	78.959	43417	41536	44984	43150	40370	34797	43312.3	39439	1.09821	-	0.217703
O75449	KATNA1	sp|O75449|KTNA1_HUMAN Katanin p60 ATPase-containing subunit A1 OS=Homo sapiens OX=9606 GN=KATNA1 PE=1 SV=1	1	7	6	20	55.964	90052	91260	98867	79577	90526	85028	93393	85043.7	1.09818	-	0.117446
Q13242	SRSF9	sp|Q13242|SRSF9_HUMAN Serine/arginine-rich splicing factor 9 OS=Homo sapiens OX=9606 GN=SRSF9 PE=1 SV=1	1	10	10	44.8	25.542	795680	862970	830280	752720	816370	697330	829643	755473	1.09818	-	0.133628
P55210	CASP7	sp|P55210|CASP7_HUMAN Caspase-7 OS=Homo sapiens OX=9606 GN=CASP7 PE=1 SV=1	1	5	5	21.1	34.276	298570	310820	296710	266720	291250	267220	302033	275063	1.09805	-	0.043098
P05387	RPLP2	sp|P05387|RLA2_HUMAN 60S acidic ribosomal protein P2 OS=Homo sapiens OX=9606 GN=RPLP2 PE=1 SV=1	1	8	6	91.3	11.665	13101000	12840000	13687000	11795000	12667000	11630000	1.32093e+07	1.20307e+07	1.09797	-	0.0445166
Q99536	VAT1	sp|Q99536|VAT1_HUMAN Synaptic vesicle membrane protein VAT-1 homolog OS=Homo sapiens OX=9606 GN=VAT1 PE=1 SV=2	1	15	15	49.9	41.92	705500	748870	609320	626310	602860	650400	687897	626523	1.09796	-	0.230743
P22314	UBA1	sp|P22314|UBA1_HUMAN Ubiquitin-like modifier-activating enzyme 1 OS=Homo sapiens OX=9606 GN=UBA1 PE=1 SV=3	1	41	40	56	117.85	3195200	3264900	2998700	2889500	2939600	2786600	3.15293e+06	2871900	1.09786	-	0.0372937
P04150	NR3C1	sp|P04150|GCR_HUMAN Glucocorticoid receptor OS=Homo sapiens OX=9606 GN=NR3C1 PE=1 SV=1	1	15	15	31.5	85.658	189250	187420	181920	175530	159860	173620	186197	169670	1.0974	-	0.0377456
Q92747	ARPC1A	sp|Q92747|ARC1A_HUMAN Actin-related protein 2/3 complex subunit 1A OS=Homo sapiens OX=9606 GN=ARPC1A PE=1 SV=2	1	11	9	42.7	41.569	351010	373400	395180	359500	321950	338770	373197	340073	1.0974	-	0.119119
P62820	RAB1A	sp|P62820|RAB1A_HUMAN Ras-related protein Rab-1A OS=Homo sapiens OX=9606 GN=RAB1A PE=1 SV=3	1	9	4	58.5	22.677	1489800	1611000	1471100	1321700	1361000	1485100	1.52397e+06	1.38927e+06	1.09696	-	0.11058
P27338	MAOB	sp|P27338|AOFB_HUMAN Amine oxidase [flavin-containing] B OS=Homo sapiens OX=9606 GN=MAOB PE=1 SV=3	1	10	9	27.9	58.762	242860	273820	211880	220670	216380	227210	242853	221420	1.0968	-	0.303194
Q8IZ81	ELMOD2	sp|Q8IZ81|ELMD2_HUMAN ELMO domain-containing protein 2 OS=Homo sapiens OX=9606 GN=ELMOD2 PE=1 SV=1	1	3	3	12.3	34.96	70783	62040	57736	64028	51781	57945	63519.7	57918	1.09672	-	0.343517
Q9P2W1	PSMC3IP	sp|Q9P2W1|HOP2_HUMAN Homologous-pairing protein 2 homolog OS=Homo sapiens OX=9606 GN=PSMC3IP PE=1 SV=1	1	4	3	20.7	24.906	161480		218210	180690	175620	163060	189845	173123	1.09659	-	0.505999
Q9NQ55	PPAN	sp|Q9NQ55|SSF1_HUMAN Suppressor of SWI4 1 homolog OS=Homo sapiens OX=9606 GN=PPAN PE=2 SV=1	1	5	5	14.4	53.193	120480	115350	101990	95254	109620	103240	112607	102705	1.09641	-	0.224718
Q96RT7	TUBGCP6	sp|Q96RT7|GCP6_HUMAN Gamma-tubulin complex component 6 OS=Homo sapiens OX=9606 GN=TUBGCP6 PE=1 SV=3	1	5	5	4.2	200.5	26983	33581	32304	31919	24966	27826	30956	28237	1.09629	-	0.394894
P78346	RPP30	sp|P78346|RPP30_HUMAN Ribonuclease P protein subunit p30 OS=Homo sapiens OX=9606 GN=RPP30 PE=1 SV=1	1	9	9	48.9	29.321	167440	162990	133530	146660	132620	143930	154653	141070	1.09629	-	0.302051
Q16401	PSMD5	sp|Q16401|PSMD5_HUMAN 26S proteasome non-ATPase regulatory subunit 5 OS=Homo sapiens OX=9606 GN=PSMD5 PE=1 SV=3	1	24	23	60.7	56.195	322550	324280	295290	284370	286760	288300	314040	286477	1.09621	-	0.0434865
Q68EM7	ARHGAP17	sp|Q68EM7|RHG17_HUMAN Rho GTPase-activating protein 17 OS=Homo sapiens OX=9606 GN=ARHGAP17 PE=1 SV=1	1	8	8	15.7	95.436	156020	145610	153940	140750	129760	145120	151857	138543	1.0961	-	0.0750551
P24539	ATP5PB	sp|P24539|AT5F1_HUMAN ATP synthase F(0) complex subunit B1, mitochondrial OS=Homo sapiens OX=9606 GN=ATP5PB PE=1 SV=2	1	11	11	51.6	28.908	747200	797210	717910	721500	654310	688390	754107	688067	1.09598	-	0.0940524
Q7L9L4;Q9H8S9	MOB1B; MOB1A	sp|Q7L9L4|MOB1B_HUMAN MOB kinase activator 1B OS=Homo sapiens OX=9606 GN=MOB1B PE=1 SV=3;sp|Q9H8S9|MOB1A_HUMAN MOB kinase activator 1A OS=Homo sapiens OX=9606 GN=MOB1A PE=1 SV=4	2	4	4	22.2	25.091	501250	549100	489480	497540	434910	472600	513277	468350	1.09593	-	0.156143
Q7KZF4	SND1	sp|Q7KZF4|SND1_HUMAN Staphylococcal nuclease domain-containing protein 1 OS=Homo sapiens OX=9606 GN=SND1 PE=1 SV=1	1	38	38	54.7	102	1377500	1333300	1336000	1213600	1235400	1243800	1.34893e+06	1.23093e+06	1.09586	-	0.00221312
O75530	EED	sp|O75530|EED_HUMAN Polycomb protein EED OS=Homo sapiens OX=9606 GN=EED PE=1 SV=2	1	6	6	15.4	50.197	86683	81177	74830	76493	70478	74490	80896.7	73820.3	1.09586	-	0.140244
Q9NRY4	ARHGAP35	sp|Q9NRY4|RHG35_HUMAN Rho GTPase-activating protein 35 OS=Homo sapiens OX=9606 GN=ARHGAP35 PE=1 SV=3	1	24	24	22.7	170.51	77556	85546	76285	72655	73781	72020	79795.7	72818.7	1.09581	-	0.0768196
P78347;Q6EKJ0;Q86UP8	GTF2I	sp|P78347|GTF2I_HUMAN General transcription factor II-I OS=Homo sapiens OX=9606 GN=GTF2I PE=1 SV=2	3	32	32	42.8	112.42	889320	876920	862560	796480	828800	773930	876267	799737	1.09569	-	0.0124133
P26599	PTBP1	sp|P26599|PTBP1_HUMAN Polypyrimidine tract-binding protein 1 OS=Homo sapiens OX=9606 GN=PTBP1 PE=1 SV=1	1	20	18	68.2	57.221	3878000	4337500	3724300	3648000	3681500	3568700	3.97993e+06	3.63273e+06	1.09558	-	0.137269
Q96GM8	TOE1	sp|Q96GM8|TOE1_HUMAN Target of EGR1 protein 1 OS=Homo sapiens OX=9606 GN=TOE1 PE=1 SV=1	1	7	7	21.6	56.547	93722	112690	98766	105910	82052	90600	101726	92854	1.09555	-	0.379722
P29323;P54762;Q15375;P54764	EPHB2	sp|P29323|EPHB2_HUMAN Ephrin type-B receptor 2 OS=Homo sapiens OX=9606 GN=EPHB2 PE=1 SV=5	4	8	7	11.3	117.49	138890	151640	122880	131130	123220	123020	137803	125790	1.0955	-	0.241176
Q49A26	GLYR1	sp|Q49A26|GLYR1_HUMAN Putative oxidoreductase GLYR1 OS=Homo sapiens OX=9606 GN=GLYR1 PE=1 SV=4	1	11	10	30.6	60.547	280040	266980	234330	239060	233340	240840	260450	237747	1.09549	-	0.174796
Q03468	ERCC6	sp|Q03468|ERCC6_HUMAN DNA excision repair protein ERCC-6 OS=Homo sapiens OX=9606 GN=ERCC6 PE=1 SV=1	1	6	4	5.6	168.41	36995	35940	30547	32656	28790	33026	34494	31490.7	1.09537	-	0.281195
Q7L5N1	COPS6	sp|Q7L5N1|CSN6_HUMAN COP9 signalosome complex subunit 6 OS=Homo sapiens OX=9606 GN=COPS6 PE=1 SV=1	1	10	10	46.2	36.163	318410	318880	296770	299080	258230	295480	311353	284263	1.0953	-	0.144339
Q8TB37	NUBPL	sp|Q8TB37|NUBPL_HUMAN Iron-sulfur protein NUBPL OS=Homo sapiens OX=9606 GN=NUBPL PE=1 SV=3	1	2	2	10.7	34.082	50205	56724	43844	47617	47539	42503	50257.7	45886.3	1.09526	-	0.344855
Q9Y3E7	CHMP3	sp|Q9Y3E7|CHMP3_HUMAN Charged multivesicular body protein 3 OS=Homo sapiens OX=9606 GN=CHMP3 PE=1 SV=3	1	3	3	13.5	25.073	239560	238160	227480	211530	219980	212360	235067	214623	1.09525	-	0.0118737
P50502;Q8NFI4;Q8IZP2	ST13; ST13P5	sp|P50502|F10A1_HUMAN Hsc70-interacting protein OS=Homo sapiens OX=9606 GN=ST13 PE=1 SV=2;sp|Q8NFI4|F10A5_HUMAN Putative protein FAM10A5 OS=Homo sapiens OX=9606 GN=ST13P5 PE=5 SV=1	3	10	10	34.4	41.331	2198100	1931900	2330200	1813900	2100800	1983700	2153400	1.96613e+06	1.09525	-	0.26253
Q9UL26	RAB22A	sp|Q9UL26|RB22A_HUMAN Ras-related protein Rab-22A OS=Homo sapiens OX=9606 GN=RAB22A PE=1 SV=2	1	5	5	34.5	21.855	179260	168430	137940	169500	132900	141010	161877	147803	1.09522	-	0.444779
Q8WWY3	PRPF31	sp|Q8WWY3|PRP31_HUMAN U4/U6 small nuclear ribonucleoprotein Prp31 OS=Homo sapiens OX=9606 GN=PRPF31 PE=1 SV=2	1	16	16	48.9	55.455	401570	381770	453310	395730	371820	361710	412217	376420	1.0951	-	0.203784
P54132	BLM	sp|P54132|BLM_HUMAN Bloom syndrome protein OS=Homo sapiens OX=9606 GN=BLM PE=1 SV=1	1	4	4	3.3	159	80079	99472	90433	81846	79253	85455	89994.7	82184.7	1.09503	-	0.255098
Q9C0D3	ZYG11B	sp|Q9C0D3|ZY11B_HUMAN Protein zyg-11 homolog B OS=Homo sapiens OX=9606 GN=ZYG11B PE=1 SV=2	1	6	6	10.3	83.92	24616	30604	17792	22173	22840	21670	24337.3	22227.7	1.09491	-	0.600628
Q16270	IGFBP7	sp|Q16270|IBP7_HUMAN Insulin-like growth factor-binding protein 7 OS=Homo sapiens OX=9606 GN=IGFBP7 PE=1 SV=1	1	3	3	15.2	29.13	73636	71769	69985	68404	66051	62280	71796.7	65578.3	1.09482	-	0.0398833
Q8IV38	ANKMY2	sp|Q8IV38|ANKY2_HUMAN Ankyrin repeat and MYND domain-containing protein 2 OS=Homo sapiens OX=9606 GN=ANKMY2 PE=1 SV=1	1	5	5	17.2	49.298	88225	105380	67418	73667	82273	82492	87007.7	79477.3	1.09475	-	0.543443
O43768	ENSA	sp|O43768|ENSA_HUMAN Alpha-endosulfine OS=Homo sapiens OX=9606 GN=ENSA PE=1 SV=1	1	7	6	60.3	13.389	1260600	1397000	1469700	1263200	1237900	1270700	1.37577e+06	1.25727e+06	1.09425	-	0.12895
Q9HCU4	CELSR2	sp|Q9HCU4|CELR2_HUMAN Cadherin EGF LAG seven-pass G-type receptor 2 OS=Homo sapiens OX=9606 GN=CELSR2 PE=1 SV=1	1	7	7	3.5	317.45	51102	51498	44419	47226	43734	43411	49006.3	44790.3	1.09413	-	0.180368
P62633	CNBP	sp|P62633|CNBP_HUMAN Cellular nucleic acid-binding protein OS=Homo sapiens OX=9606 GN=CNBP PE=1 SV=1	1	5	5	31.6	19.463	249470	202670	199640	187170	175310	233280	217260	198587	1.09403	-	0.478835
Q96CW6	SLC7A6OS	sp|Q96CW6|S7A6O_HUMAN Probable RNA polymerase II nuclear localization protein SLC7A6OS OS=Homo sapiens OX=9606 GN=SLC7A6OS PE=1 SV=2	1	2	2	8.7	35.027	491680	528870	469510	491520	440370	430170	496687	454020	1.09398	-	0.172125
O95218	ZRANB2	sp|O95218|ZRAB2_HUMAN Zinc finger Ran-binding domain-containing protein 2 OS=Homo sapiens OX=9606 GN=ZRANB2 PE=1 SV=2	1	9	9	26.4	37.404	246580	267000	281990	247130	229150	251030	265190	242437	1.09385	-	0.137443
Q9H000	MKRN2	sp|Q9H000|MKRN2_HUMAN Probable E3 ubiquitin-protein ligase makorin-2 OS=Homo sapiens OX=9606 GN=MKRN2 PE=1 SV=2	1	4	4	11.3	46.94	41257	39276	38835	38080	35381	35666	39789.3	36375.7	1.09384	-	0.0396175
P62333	PSMC6	sp|P62333|PRS10_HUMAN 26S proteasome regulatory subunit 10B OS=Homo sapiens OX=9606 GN=PSMC6 PE=1 SV=1	1	17	17	53.2	44.172	1500600	1598000	1544000	1392200	1411700	1440400	1.54753e+06	1.41477e+06	1.09384	-	0.0134736
P50748	KNTC1	sp|P50748|KNTC1_HUMAN Kinetochore-associated protein 1 OS=Homo sapiens OX=9606 GN=KNTC1 PE=1 SV=1	1	39	36	22.2	250.75	284060	305570	257510	264580	251380	258580	282380	258180	1.09373	-	0.168454
Q8NHV4	NEDD1	sp|Q8NHV4|NEDD1_HUMAN Protein NEDD1 OS=Homo sapiens OX=9606 GN=NEDD1 PE=1 SV=1	1	10	9	23.5	71.965	120820	121260	137320	117120	112010	117770	126467	115633	1.09369	-	0.131432
P53618	COPB1	sp|P53618|COPB_HUMAN Coatomer subunit beta OS=Homo sapiens OX=9606 GN=COPB1 PE=1 SV=3	1	39	39	51.9	107.14	741310	778090	707400	684480	671600	680040	742267	678707	1.09365	-	0.0375902
Q5GLZ8	HERC4	sp|Q5GLZ8|HERC4_HUMAN Probable E3 ubiquitin-protein ligase HERC4 OS=Homo sapiens OX=9606 GN=HERC4 PE=1 SV=1	1	25	25	31.1	118.56	193260	199540	183190	181390	166620	178770	191997	175593	1.09342	-	0.067444
Q9UJC5	SH3BGRL2	sp|Q9UJC5|SH3L2_HUMAN SH3 domain-binding glutamic acid-rich-like protein 2 OS=Homo sapiens OX=9606 GN=SH3BGRL2 PE=1 SV=2	1	3	3	36.4	12.326	270980	199680	213600	144400	268830	212630	228087	208620	1.09331	-	0.667658
O15270	SPTLC2	sp|O15270|SPTC2_HUMAN Serine palmitoyltransferase 2 OS=Homo sapiens OX=9606 GN=SPTLC2 PE=1 SV=1	1	6	6	16.4	62.924	240950	274350	231300	217670	214150	251080	248867	227633	1.09328	-	0.293325
Q10567	AP1B1	sp|Q10567|AP1B1_HUMAN AP-1 complex subunit beta-1 OS=Homo sapiens OX=9606 GN=AP1B1 PE=1 SV=2	1	36	17	47.4	104.64	319950	311280	334340	302160	296330	284900	321857	294463	1.09303	-	0.0312916
Q7RTP6	MICAL3	sp|Q7RTP6|MICA3_HUMAN [F-actin]-monooxygenase MICAL3 OS=Homo sapiens OX=9606 GN=MICAL3 PE=1 SV=2	1	11	9	7.6	224.29	43883	39401	49094	42806	38221	40090	44126	40372.3	1.09298	-	0.292729
O75934	BCAS2	sp|O75934|SPF27_HUMAN Pre-mRNA-splicing factor SPF27 OS=Homo sapiens OX=9606 GN=BCAS2 PE=1 SV=1	1	10	10	71.1	26.131	415290	505080	485510	451810	374590	460000	468627	428800	1.09288	-	0.359525
Q8WV22	NSMCE1	sp|Q8WV22|NSE1_HUMAN Non-structural maintenance of chromosomes element 1 homolog OS=Homo sapiens OX=9606 GN=NSMCE1 PE=1 SV=5	1	6	6	22.6	30.855	67912	124930	92647	92384	82656	86211	95163	87083.7	1.09278	-	0.654775
Q9P265	DIP2B	sp|Q9P265|DIP2B_HUMAN Disco-interacting protein 2 homolog B OS=Homo sapiens OX=9606 GN=DIP2B PE=1 SV=3	1	29	28	28.4	171.49	510580	552840	552430	504730	472350	501790	538617	492957	1.09262	-	0.0587168
P31350	RRM2	sp|P31350|RIR2_HUMAN Ribonucleoside-diphosphate reductase subunit M2 OS=Homo sapiens OX=9606 GN=RRM2 PE=1 SV=1	1	12	10	42.9	44.877	587510	604520	595450	554200	535230	546630	595827	545353	1.09255	-	0.00239775
Q9BPW9	DHRS9	sp|Q9BPW9|DHRS9_HUMAN Dehydrogenase/reductase SDR family member 9 OS=Homo sapiens OX=9606 GN=DHRS9 PE=1 SV=1	1	5	5	21.3	35.227	119160	146950	138800	125390	111640	133600	134970	123543	1.09249	-	0.335354
P57105	SYNJ2BP	sp|P57105|SYJ2B_HUMAN Synaptojanin-2-binding protein OS=Homo sapiens OX=9606 GN=SYNJ2BP PE=1 SV=2	1	5	5	51.7	15.928	413970	500690	463340	429210	406170	425980	459333	420453	1.09247	-	0.210931
Q15008	PSMD6	sp|Q15008|PSMD6_HUMAN 26S proteasome non-ATPase regulatory subunit 6 OS=Homo sapiens OX=9606 GN=PSMD6 PE=1 SV=1	1	18	18	53.7	45.531	934480	1042600	843180	906330	793780	881480	940087	860530	1.09245	-	0.300676
Q9BX59	TAPBPL	sp|Q9BX59|TPSNR_HUMAN Tapasin-related protein OS=Homo sapiens OX=9606 GN=TAPBPL PE=1 SV=2	1	8	8	25.6	50.182	107980	104260	96396	100100	81701	100730	102879	94177	1.0924	-	0.28838
Q8WXX5	DNAJC9	sp|Q8WXX5|DNJC9_HUMAN DnaJ homolog subfamily C member 9 OS=Homo sapiens OX=9606 GN=DNAJC9 PE=1 SV=1	1	11	11	49.6	29.909	808780	794510	817820	728000	758540	729810	807037	738783	1.09239	-	0.00471208
Q9UNI6	DUSP12	sp|Q9UNI6|DUS12_HUMAN Dual specificity protein phosphatase 12 OS=Homo sapiens OX=9606 GN=DUSP12 PE=1 SV=1	1	9	8	38.2	37.687	97662	100670	86537	82872	89868	88081	94956.3	86940.3	1.0922	-	0.169075
Q99747	NAPG	sp|Q99747|SNAG_HUMAN Gamma-soluble NSF attachment protein OS=Homo sapiens OX=9606 GN=NAPG PE=1 SV=1	1	8	7	32.7	34.746	219670	251770	238840	215590	222250	212480	236760	216773	1.0922	-	0.109958
Q9UNH7;Q86XE0	SNX6	sp|Q9UNH7|SNX6_HUMAN Sorting nexin-6 OS=Homo sapiens OX=9606 GN=SNX6 PE=1 SV=1	2	9	9	22.4	46.648	269760	282490	291280	241730	260120	270480	281177	257443	1.09219	-	0.0861048
P55061	TMBIM6	sp|P55061|BI1_HUMAN Bax inhibitor 1 OS=Homo sapiens OX=9606 GN=TMBIM6 PE=1 SV=2	1	2	2	8.9	26.537	257550	269670	229030	252370	204790	235260	252083	230807	1.09218	-	0.312
Q99436	PSMB7	sp|Q99436|PSB7_HUMAN Proteasome subunit beta type-7 OS=Homo sapiens OX=9606 GN=PSMB7 PE=1 SV=1	1	8	8	45.1	29.965	824960	799610	708600	716280	726560	693410	777723	712083	1.09218	-	0.147873
O43660	PLRG1	sp|O43660|PLRG1_HUMAN Pleiotropic regulator 1 OS=Homo sapiens OX=9606 GN=PLRG1 PE=1 SV=1	1	15	15	42.6	57.193	473940	501490	476370	454610	410870	463790	483933	443090	1.09218	-	0.0924684
P49915	GMPS	sp|P49915|GUAA_HUMAN GMP synthase [glutamine-hydrolyzing] OS=Homo sapiens OX=9606 GN=GMPS PE=1 SV=1	1	34	34	65.8	76.715	1562800	1548200	1453300	1426300	1353800	1399500	1.52143e+06	1393200	1.09204	-	0.0335397
Q5T6F2	UBAP2	sp|Q5T6F2|UBAP2_HUMAN Ubiquitin-associated protein 2 OS=Homo sapiens OX=9606 GN=UBAP2 PE=1 SV=1	1	14	14	22.9	117.11	350900	368020	406430	336770	367570	326520	375117	343620	1.09166	-	0.19987
Q96AG4	LRRC59	sp|Q96AG4|LRC59_HUMAN Leucine-rich repeat-containing protein 59 OS=Homo sapiens OX=9606 GN=LRRC59 PE=1 SV=1	1	11	11	37.8	34.93	2727900	2691800	3079600	2540300	2732300	2513200	2833100	2.59527e+06	1.09164	-	0.168367
Q9H4G0;O43491;Q9Y2J2	EPB41L1	sp|Q9H4G0|E41L1_HUMAN Band 4.1-like protein 1 OS=Homo sapiens OX=9606 GN=EPB41L1 PE=1 SV=2	3	23	22	40.3	98.502	183310	197940	199110	175310	176480	179860	193453	177217	1.09162	-	0.0367455
Q9NPR2	SEMA4B	sp|Q9NPR2|SEM4B_HUMAN Semaphorin-4B OS=Homo sapiens OX=9606 GN=SEMA4B PE=1 SV=4	1	7	7	10.9	92.765	68371	70692	71421	70955	58095	63784	70161.3	64278	1.09153	-	0.199552
O95835	LATS1	sp|O95835|LATS1_HUMAN Serine/threonine-protein kinase LATS1 OS=Homo sapiens OX=9606 GN=LATS1 PE=1 SV=1	1	5	4	5.4	126.87	43920	46222	47610	42339	40114	43761	45917.3	42071.3	1.09142	-	0.0636593
Q9BW71	HIRIP3	sp|Q9BW71|HIRP3_HUMAN HIRA-interacting protein 3 OS=Homo sapiens OX=9606 GN=HIRIP3 PE=1 SV=3	1	7	7	19.1	61.956	198270	231740	216530	215000	167540	209880	215513	197473	1.09135	-	0.370145
Q9UGK3	STAP2	sp|Q9UGK3|STAP2_HUMAN Signal-transducing adaptor protein 2 OS=Homo sapiens OX=9606 GN=STAP2 PE=1 SV=2	1	3	3	9.4	44.893	41312	46758	40700	35162	47351	35485	42923.3	39332.7	1.09129	-	0.464835
Q9BRD0	BUD13	sp|Q9BRD0|BUD13_HUMAN BUD13 homolog OS=Homo sapiens OX=9606 GN=BUD13 PE=1 SV=1	1	4	4	7.9	70.52	34885	44261	50086	37621	40226	40576	43077.3	39474.3	1.09127	-	0.470469
Q14527	HLTF	sp|Q14527|HLTF_HUMAN Helicase-like transcription factor OS=Homo sapiens OX=9606 GN=HLTF PE=1 SV=2	1	16	15	19.4	113.93	120780	128260	103240	112170	102860	107840	117427	107623	1.09109	-	0.281786
O00231	PSMD11	sp|O00231|PSD11_HUMAN 26S proteasome non-ATPase regulatory subunit 11 OS=Homo sapiens OX=9606 GN=PSMD11 PE=1 SV=3	1	25	25	65.4	47.463	1396300	1389000	1436100	1291300	1320800	1257200	1.40713e+06	1.28977e+06	1.091	-	0.00751156
Q6P158	DHX57	sp|Q6P158|DHX57_HUMAN Putative ATP-dependent RNA helicase DHX57 OS=Homo sapiens OX=9606 GN=DHX57 PE=1 SV=2	1	17	15	16.7	155.6	62356	74940	59916	64981	55741	60042	65737.3	60254.7	1.09099	-	0.364672
Q2TBE0	CWF19L2	sp|Q2TBE0|C19L2_HUMAN CWF19-like protein 2 OS=Homo sapiens OX=9606 GN=CWF19L2 PE=1 SV=4	1	3	3	4.4	103.79	16767	18165	14976	15885	15087	14782	16636	15251.3	1.09079	-	0.230451
Q01954	BNC1	sp|Q01954|BNC1_HUMAN Zinc finger protein basonuclin-1 OS=Homo sapiens OX=9606 GN=BNC1 PE=1 SV=2	1	8	8	13.6	110.97	104600	112680	114870	105290	93763	105470	110717	101508	1.09072	-	0.137822
Q6FI13;P0C0S8;Q99878;Q9BTM1;Q16777;Q96KK5;P20671;Q93077;Q7L7L0;P04908	H2AC18; H2AC11; H2AC14	sp|Q6FI13|H2A2A_HUMAN Histone H2A type 2-A OS=Homo sapiens OX=9606 GN=H2AC18 PE=1 SV=3;sp|P0C0S8|H2A1_HUMAN Histone H2A type 1 OS=Homo sapiens OX=9606 GN=H2AC11 PE=1 SV=2;sp|Q99878|H2A1J_HUMAN Histone H2A type 1-J OS=Homo sapiens OX=9606 GN=H2AC14 PE=1 SV=	10	7	3	36.2	14.095	11814000	11306000	13263000	11106000	11690000	10567000	1.21277e+07	11121000	1.09052	-	0.20739
Q8WTS6	SETD7	sp|Q8WTS6|SETD7_HUMAN Histone-lysine N-methyltransferase SETD7 OS=Homo sapiens OX=9606 GN=SETD7 PE=1 SV=1	1	3	2	9	40.72	192390	197940	203320	171850	197030	175500	197883	181460	1.09051	-	0.124388
P61163	ACTR1A	sp|P61163|ACTZ_HUMAN Alpha-centractin OS=Homo sapiens OX=9606 GN=ACTR1A PE=1 SV=1	1	12	6	49.5	42.613	1141000	1155000	988800	1037600	1000100	974720	1.09493e+06	1004140	1.09042	-	0.181909
Q99496	RNF2	sp|Q99496|RING2_HUMAN E3 ubiquitin-protein ligase RING2 OS=Homo sapiens OX=9606 GN=RNF2 PE=1 SV=1	1	6	5	23.8	37.655	102620	136650	132750	134820	99784	106600	124007	113735	1.09032	-	0.53589
P62805	H4C1	sp|P62805|H4_HUMAN Histone H4 OS=Homo sapiens OX=9606 GN=H4C1 PE=1 SV=2	1	12	12	58.3	11.367	19054000	21270000	19222000	18819000	17549000	18246000	1.98487e+07	1.82047e+07	1.09031	-	0.109513
Q7Z4H7	HAUS6	sp|Q7Z4H7|HAUS6_HUMAN HAUS augmin-like complex subunit 6 OS=Homo sapiens OX=9606 GN=HAUS6 PE=1 SV=2	1	13	9	17.4	108.62	166610	164070	169690	152340	160680	145960	166790	152993	1.09018	-	0.0389762
Q8TCD5	NT5C	sp|Q8TCD5|NT5C_HUMAN 5(3)-deoxyribonucleotidase, cytosolic type OS=Homo sapiens OX=9606 GN=NT5C PE=1 SV=2	1	7	7	40.3	23.382	183900	198240	183030	173580	169560	175290	188390	172810	1.09016	-	0.0404513
P50213	IDH3A	sp|P50213|IDH3A_HUMAN Isocitrate dehydrogenase [NAD] subunit alpha, mitochondrial OS=Homo sapiens OX=9606 GN=IDH3A PE=1 SV=1	1	11	11	38.5	39.591	488300	489690	457810	434300	447250	435620	478600	439057	1.09006	-	0.0241257
P49441	INPP1	sp|P49441|INPP_HUMAN Inositol polyphosphate 1-phosphatase OS=Homo sapiens OX=9606 GN=INPP1 PE=1 SV=1	1	4	4	17	43.998	171170	166290	182010	165740	136830	174140	173157	158903	1.0897	-	0.30817
Q5VW32	BROX	sp|Q5VW32|BROX_HUMAN BRO1 domain-containing protein BROX OS=Homo sapiens OX=9606 GN=BROX PE=1 SV=1	1	8	8	27	46.476	507140	566780	472430	473320	451090	494750	515450	473053	1.08962	-	0.234286
Q96RF0	SNX18	sp|Q96RF0|SNX18_HUMAN Sorting nexin-18 OS=Homo sapiens OX=9606 GN=SNX18 PE=1 SV=2	1	9	9	17.8	68.894	152310	145000	155570	135050	149640	130980	150960	138557	1.08952	-	0.127689
Q07866	KLC1	sp|Q07866|KLC1_HUMAN Kinesin light chain 1 OS=Homo sapiens OX=9606 GN=KLC1 PE=1 SV=2	1	25	16	55.1	65.309	481720	468660	545470	444270	479110	449750	498617	457710	1.08937	-	0.1918
P62937;F5H284;Q9Y536;P0DN26;A0A0B4J2A2;A0A075B767;A0A075B759;P0DN37	PPIA	sp|P62937|PPIA_HUMAN Peptidyl-prolyl cis-trans isomerase A OS=Homo sapiens OX=9606 GN=PPIA PE=1 SV=2	8	9	9	61.8	18.012	9049300	9600700	8790700	8596200	8320000	8274400	9146900	8.39687e+06	1.08932	-	0.0443794
P52907	CAPZA1	sp|P52907|CAZA1_HUMAN F-actin-capping protein subunit alpha-1 OS=Homo sapiens OX=9606 GN=CAPZA1 PE=1 SV=3	1	13	11	73.1	32.922	3932200	4057400	3852200	3672000	3602500	3597700	3.94727e+06	3.62407e+06	1.08918	-	0.00737555
Q99829	CPNE1	sp|Q99829|CPNE1_HUMAN Copine-1 OS=Homo sapiens OX=9606 GN=CPNE1 PE=1 SV=1	1	14	13	39.5	59.058	1439100	1495000	1350300	1312800	1340600	1280800	1.42813e+06	1311400	1.08901	-	0.0623987
O95749	GGPS1	sp|O95749|GGPPS_HUMAN Geranylgeranyl pyrophosphate synthase OS=Homo sapiens OX=9606 GN=GGPS1 PE=1 SV=1	1	2	2	9	34.87	37673	59278			42098	46955	48475.5	44526.5	1.08869	-	0.755459
Q92968	PEX13	sp|Q92968|PEX13_HUMAN Peroxisomal membrane protein PEX13 OS=Homo sapiens OX=9606 GN=PEX13 PE=1 SV=2	1	4	4	17.1	44.129	40866	49353	44438	38968	41538	43202	44885.7	41236	1.08851	-	0.255322
Q9NYQ6	CELSR1	sp|Q9NYQ6|CELR1_HUMAN Cadherin EGF LAG seven-pass G-type receptor 1 OS=Homo sapiens OX=9606 GN=CELSR1 PE=1 SV=1	1	9	7	4.6	329.48	369510	392930	339100	342090	336470	333670	367180	337410	1.08823	-	0.132245
Q02878	RPL6	sp|Q02878|RL6_HUMAN 60S ribosomal protein L6 OS=Homo sapiens OX=9606 GN=RPL6 PE=1 SV=3	1	12	12	38.2	32.728	5418100	5629800	4715400	4671700	4876600	4937700	5.25443e+06	4.82867e+06	1.08817	-	0.213165
Q9UKY1	ZHX1	sp|Q9UKY1|ZHX1_HUMAN Zinc fingers and homeoboxes protein 1 OS=Homo sapiens OX=9606 GN=ZHX1 PE=1 SV=1	1	8	8	13.3	98.096	32951	36611	34282	33900	27915	33621	34614.7	31812	1.0881	-	0.276145
Q8TDW0	LRRC8C	sp|Q8TDW0|LRC8C_HUMAN Volume-regulated anion channel subunit LRRC8C OS=Homo sapiens OX=9606 GN=LRRC8C PE=1 SV=2	1	13	11	23.4	92.448	133640	137620	132910	125670	117870	127960	134723	123833	1.08794	-	0.0324169
Q9NTI5	PDS5B	sp|Q9NTI5|PDS5B_HUMAN Sister chromatid cohesion protein PDS5 homolog B OS=Homo sapiens OX=9606 GN=PDS5B PE=1 SV=1	1	25	21	20.9	164.67	230330	227310	204820	207960	200160	200810	220820	202977	1.08791	-	0.101621
Q9H6T0	ESRP2	sp|Q9H6T0|ESRP2_HUMAN Epithelial splicing regulatory protein 2 OS=Homo sapiens OX=9606 GN=ESRP2 PE=1 SV=1	1	7	5	12.1	78.4	70129	53580	74612		66253	55296	66107	60774.5	1.08774	-	0.603261
Q9H0R6	QRSL1	sp|Q9H0R6|GATA_HUMAN Glutamyl-tRNA(Gln) amidotransferase subunit A, mitochondrial OS=Homo sapiens OX=9606 GN=QRSL1 PE=1 SV=2	1	9	9	24.4	57.46	284920	298030	233380	269450	228200	252880	272110	250177	1.08767	-	0.39587
P84103	SRSF3	sp|P84103|SRSF3_HUMAN Serine/arginine-rich splicing factor 3 OS=Homo sapiens OX=9606 GN=SRSF3 PE=1 SV=1	1	8	7	41.5	19.329	2607100	2646300	2442900	2282000	2442400	2353000	2.56543e+06	2.35913e+06	1.08745	-	0.0566514
Q13200	PSMD2	sp|Q13200|PSMD2_HUMAN 26S proteasome non-ATPase regulatory subunit 2 OS=Homo sapiens OX=9606 GN=PSMD2 PE=1 SV=3	1	48	48	66.7	100.2	2991600	2929600	2919600	2681300	2710200	2739200	2.94693e+06	2.71023e+06	1.08734	-	0.00107931
Q15154	PCM1	sp|Q15154|PCM1_HUMAN Pericentriolar material 1 protein OS=Homo sapiens OX=9606 GN=PCM1 PE=1 SV=5	1	26	25	18.2	228.54	216870	254080	257710	231300	215970	223000	242887	223423	1.08711	-	0.230741
Q9Y4E8	USP15	sp|Q9Y4E8|UBP15_HUMAN Ubiquitin carboxyl-terminal hydrolase 15 OS=Homo sapiens OX=9606 GN=USP15 PE=1 SV=3	1	28	27	38.9	112.42	428870	442090	411280	412810	367560	399210	427413	393193	1.08703	-	0.100769
Q8ND76	CCNY	sp|Q8ND76|CCNY_HUMAN Cyclin-Y OS=Homo sapiens OX=9606 GN=CCNY PE=1 SV=2	1	4	4	16.4	39.336	156720	153160	176050	148270	147780	150980	161977	149010	1.08702	-	0.145257
Q8NI35	PATJ	sp|Q8NI35|INADL_HUMAN InaD-like protein OS=Homo sapiens OX=9606 GN=PATJ PE=1 SV=3	1	19	19	17.4	196.37	75551	80422	73235	68201	68774	73917	76402.7	70297.3	1.08685	-	0.0939373
Q96SB8	SMC6	sp|Q96SB8|SMC6_HUMAN Structural maintenance of chromosomes protein 6 OS=Homo sapiens OX=9606 GN=SMC6 PE=1 SV=2	1	9	8	11.5	126.32	50299	47647	46252	49920	38947	43812	48066	44226.3	1.08682	-	0.320534
O75167	PHACTR2	sp|O75167|PHAR2_HUMAN Phosphatase and actin regulator 2 OS=Homo sapiens OX=9606 GN=PHACTR2 PE=1 SV=2	1	2	2	4.4	69.699	31346	26858	36671	28935	26111	32253	31625	29099.7	1.08678	-	0.492388
[truncated: 3,530 more rows]

## Sheet: Table4-KEGG Enrichment
Supplementary Table4 KEGG Enrichment
Protein ID	KO	Name	Definition	Map ID	Map Name	URL
Q07002	K15596	CDK18, PCTK3	cyclin-dependent kinase 18 [EC:2.7.11.22]
Q9BT09	K22816	CNPY3_4	protein canopy 3/4
[truncated: 774 more rows]

## Sheet: Table4-GO Enrichment
Supplementary Table4 GO Enrichment
[truncated: 266 more rows]
